# Supplementary material for: Salmonella enterica serovar Typhimurium ST313 sublineage 2.2 has emerged in Malawi with a characteristic gene expression signature and a fitness advantage
Source: Microlife. 2024 Mar 28;5:uqae005. doi: 10.1093/femsml/uqae005 (PMC11018118; doi:10.1093/femsml/uqae005)
Supplement: uqae005_Supplemental_File [file uqae005_supplemental_file.zip]

Archive with 1 entries (1 files):
- Supplementary Tables FINAL.xlsx
