# Supplementary material for: Salmonella enterica serovar Typhimurium ST313 sublineage 2.2 has emerged in Malawi with a characteristic gene expression signature and a fitness advantage
Source: Microlife. 2024 Mar 28;5:uqae005. doi: 10.1093/femsml/uqae005 (PMC11018118; doi:10.1093/femsml/uqae005)
Supplement: uqae005_Supplemental_File [file uqae005_supplemental_file.zip › Supplementary Tables FINAL.xlsx]

## Sheet: Supp. Tables
Supplementary Table Worksheets	Contents
Table S1	SNP and indel variants that differentiate L2.2 (strain D37712) and L2.3 (strain D49679).
Table S2	SNP and indel variants that differentiate L2.2 (strain D37712) and L2.0 (strain D23580).
Table S3	Pseudogenes carried by ST19 and ST313 L2.0 and L2.2 (strains 4/74, D23580 and D37712).
Table S4	Raw read counts for all processed RNA-seq samples shown in Figures 3 and 4 (strains 4/74, D23580, and D37712).
Table S5	TPM values for all processed RNA-seq samples shown in Figures 3 and 4 (strains 4/74, D23580, and D37712).
Table S6 (in 5 worksheets)	DESeq2-based differential gene expression analysis for strains D23580 vs D37712 grown in four in vitro conditions. The TPM values for strains D37712 & D23580 are in individual worksheets. The log2 fold change (FC) values are in a separate worksheet.
Table S7	Metadata and lineage designations of the 708 S. Typhimurium isolates used to generate the maximum likelihood phylogeny (Fig. S1)
Table S8	Bacterial strains used in this study.

## Sheet: Table S1
Table S1: SNP and indel variants that differentiate L2.2 (strain D37712) and L2.3 (strain D49679).
Genome	Location	Type	Reference sequence	Variant	LOCUS_TAG	GENE	PRODUCT	L2.2 (D37712)	L2.3 (D49679)
D23580_liv_chr	210401	snp	G	A	STMMW_01851	yadE	putative exported protein
D23580_liv_chr	238146	snp	T	C	STMMW_02081	hemL	GSA
D23580_liv_chr	271609	snp	A	G		dnaE	DNA polymerase III, alpha chain
D23580_liv_chr	296601	snp	T	C	STMMW_02551	yafC	hypothetical transcriptional regulator
D23580_liv_chr	327523	snp	G	A	STMMW_02901	sciS	type VI system protein
D23580_liv_chr	828098	snp	C	T	STMMW_07811	STMMW_07811	putative glycosyltransferase, cell wall biogenesis
D23580_liv_chr	864894	snp	G	T	STMMW_08141	STMMW_08141	putative hydro-lyase
D23580_liv_chr	1006788	snp	T	C	STMMW_09481	poxB	pyruvate dehydrogenase
D23580_liv_chr	1016080	ins	G	GAC	STMMW_09551	macB	conserved hypothetical ABC transporter (pseudogene)
D23580_liv_chr	1109673	snp	A	C
D23580_liv_chr	1223669	del	TCGCTGG	T	STMMW_11461	ycdZ	putative membrane protein
D23580_liv_chr	1450049	snp	C	T	STMMW_13761	sufB	conserved hypothetical protein
D23580_liv_chr	1658462	snp	C	T	STMMW_15731	narY	respiratory nitrate reductase 2 beta chain
D23580_liv_chr	1681202	snp	A	G	STMMW_15931	ydcR	putative regulatory protein
D23580_liv_chr	1937923	snp	A	G	STMMW_18371	yebS	putative membrane protein
D23580_liv_chr	2269871	snp	A	T	STMMW_21811	stcC	outer membrane fimbrial usher protein
D23580_liv_chr	2406365	snp	T	C	STMMW_23011	nrdA	ribonucleoside-diphosphate reductase 1 alpha chain
D23580_liv_chr	2442874	snp	T	C	STMMW_23351	elaA	conserved hypothetical protein
D23580_liv_chr	2870304	snp	G	T	STMMW_27061	STMMW_27061	putative type I secretion protein
D23580_liv_chr	2881212	snp	A	G
D23580_liv_chr	3061447	snp	G	T	STMMW_28891	pcm	L-isoaspartyl protein carboxyl methyltransferase
D23580_liv_chr	3097634	snp	G	A	STMMW_29201	rumA	Uracil-5--methyltransferase
D23580_liv_chr	3154822	snp	T	A
D23580_liv_chr	3199920	snp	T	C	STMMW_30091	yqfA	putative membrane protein
D23580_liv_chr	3219463	snp	T	C	STMMW_30271	yggA	possible membrane transport protein
D23580_liv_chr	3256598	snp	A	G
D23580_liv_chr	3691384	snp	A	C	STMMW_34991	bioH	putative biotin biosynthesis protein
D23580_liv_chr	3746113	snp	C	T	STMMW_35421	ugpQ	glycerophosphoryl diester phosphodiesterase
D23580_liv_chr	3965330	snp	A	G	STMMW_37361	yicE	putative purine permease
D23580_liv_chr	4042133	snp	T	C	STMMW_38041	yhjA	probable cytochrome c peroxidase
D23580_liv_chr	4076021	snp	T	C	STMMW_38311	STMMW_38311	reverse transcriptase
D23580_liv_chr	4131213	snp	G	A	STMMW_38751	comM	Putative competence protein (chelatase)
D23580_liv_chr	4215564	snp	C	T	STMMW_39541	pepQ	proline dipeptidase
D23580_liv_chr	4457169	snp	C	A	STMMW_41631	STMMW_41631	predicted bacteriophage tail sheath protein
D23580_liv_chr	4586448	snp	C	T	STMMW_42692	STMMW_42692	hypothetical exported protein
D23580_liv_pSLT-BT	23366	ins	G	GT	SLT-BT0211	spvD_2	Salmonella plasmid virulence protein
D23580_liv_pSLT-BT	34297	del	GTGTCTGCAGAGTAAGA	G	SLT-BT0291	rlgA_2	putative resolvase (fragment)
D23580_liv_pSLT-BT	73501	del	GCCTGTT	G	PBT1-0881	PBT1-0881	helicase Snf2 family
D23580_liv_pSLT-BT	73501	del	GCCTGTTCCTGTT	G	PBT1-0881	PBT1-0881	helicase Snf2 family

## Sheet: Table S2
Table S2: SNP and indel variants that differentiate L2.2 (strain D37712) and L2.0 (strain D23580).
Chromosome	Location	Type	Gene
D23580_liv_chr	210401	stop	yadE
D23580_liv_chr	238146	missense	hemL
D23580_liv_chr	271609	syn	dnaE
D23580_liv_chr	296601	missense	yafC
D23580_liv_chr	327523	missense	sciS
D23580_liv_chr	864894	missense	STM0762
D23580_liv_chr	1006788	missense	poxB
D23580_liv_chr	1016080	insertion	group_53
D23580_liv_chr	1109673	missense	group_225
D23580_liv_chr	1223669	deletion	ycdZ
D23580_liv_chr	1450049	missense	sufB
D23580_liv_chr	1658462	missense	narY
D23580_liv_chr	1681202	syn	ydcR
D23580_liv_chr	2269871	missense	stcC
D23580_liv_chr	2406365	missense	nrdA
D23580_liv_chr	2442874	missense	elaA
D23580_liv_chr	2755248	noncoding	lepB
D23580_liv_chr	2881212	noncoding	STM2749
D23580_liv_chr	3154822	noncoding	comN
D23580_liv_chr	3199920	syn	yqfA
D23580_liv_chr	3219463	missense	yggA
D23580_liv_chr	3256598	noncoding	pilT
D23580_liv_chr	3691384	missense	bioH
D23580_liv_chr	3965330	syn	yicE
D23580_liv_chr	4131213	missense	comM
D23580_liv_chr	4586448	noncoding	STM4312
D23580_v2_pSLT	40086	deletion	group_116
D23580_v2_pSLT	79329	noncoding	strB
D23580_v2_pSLT	90269	insertion	spvD
D23580_liv_chr	1134850	deletion	sseI
D23580_liv_chr	2908300	inversion	hin

## Sheet: Table S3
Table S3: Pseudogenes carried by ST19 and ST313 L2.0 and L2.2 (strains 4/74, D23580 and D37712).
ST474 ID	Gene name	Product	ST19 (4/74)	ST313 L2.0 (D23580)	ST313 L2.2 (D37712)
SL1344_0066A	STM0065	Putative viral protein
SL1344_0180	yadE	polysaccharide deacetylase family protein
SL1344_0708	STM0726	glycosyl transferase
SL1344_0809	ybiP	phosphoethanolamine transferase
SL1344_0881	macB	macrolide ABC transporter ATP-binding protein/permease MacB
SL1344_0962	STM1023	hypothetical protein
SL1344_1446	ydeE	efflux MFS transporter YdeE
SL1344_1567	STM1637	membrane protein
SL1344_1873	STM1940	cell wall-associated hydrolase
SL1344_2475	ratB	hypothetical protein
SL1344_2659	yfjG	type II toxin-antitoxin system RatA family toxin
SL1344_2911	ygbE	DUF3561 family protein
SL1344_2990	STM3012	LacI family DNA-binding transcriptional regulator
SL1344_3051	STM3075	sulfate/molybdate ABC transporter ATP-binding protein
SL1344_3327	ttdA	L(+)-tartrate dehydratase subunit alpha
SL1344_3589	bcsG	cellulose biosynthesis protein BcsG
SL1344_3663	STM3698	MFS transporter
SL1344_3711	STM3745	hypothetical protein
SL1344_3733	dgaE	D-glucosaminate-6-phosphate ammonia lyase
SL1344_3765	STM3796A	EamA family transporter
SL1344_4131	STM4196	hypothetical protein
SL1344_4223	lpxO	lipid A hydroxylase LpxO
SL1344_4288	STM4351	transporter substrate-binding domain-containing protein
SLP1_0070	spvD	SPI-2 type III secretion system effector cysteine hydrolase SpvD
SLP1_0103	PSLT002	phospholipase

## Sheet: Table S4
Table S4: Raw read counts for all processed RNA-seq samples shown in Figures 3 & 4 (strains 4/74, D23580, and D37712).
D37_lt	D37_combo	Gene	Type	474_25C	474_Anaerobic_growth	474_Anaerobic_growth-2	474_Anaerobic_growth-3	474_Anaerobic_growth-4	474_Anaerobic_shock	474_Bile_shock	474_EEP	474_ESP	474_ESP-2	474_ESP-3	474_ESP-4	474_InSPI2	474_InSPI2-2	474_InSPI2-3	474_InSPI2-4	474_LEP	474_Low_Fe_shock	474_Low_Mg_InSPI2	474_LSP	474_Macrophage-1	474_Macrophage-2	474_Macrophage-3	474_MEP	474_NaCl_shock	474_NonSPI2	474_NonSPI2-2	474_NonSPI2-3	474_NonSPI2-4	474_NO_shock_InSPI2	474_Oxygen_shock	474_Peroxide_shock_InSPI2	D23580_25C	D23580_Anaerobic_growth	D23580_Anaerobic_growth-2	D23580_Anaerobic_growth-3	D23580_Anaerobic_growth-4	D23580_Anaerobic_growth-5	D23580_Anaerobic_shock	D23580_Anaerobic_shock-2	D23580_Bile_shock	D23580_EEP	D23580_ESP	D23580_ESP-2	D23580_ESP-3	D23580_ESP-4
D37_00001	STMMW_00001	thrL	CDS	642	3226	1027	1048	1480	1897	2510	587	884	474	821	541	3786	4269	5002	4247	1047	1457	2600	200	4167	4258	631	543	1706	8334	4345	5909	6115	9950	1901	2395	717	3775	1549	1584	1646	927	1278	1534	2745	1261	1526	823	823	847
D37_00002	STMMW_00011	thrA	CDS	126	198	123	105.5	172.5	204	345.5	441	424	165.5	302.5	249	1608	1162	1415.5	998	272	335.5	529.5	91	1379	1393.5	441.5	116	481.5	8425.5	6501.5	6231	7338.5	13131	415	516.5	168.5	288.5	160	125.5	175	238.29	335	91	567	660.5	751.5	173	159.5	156
D37_00003	STMMW_00021	thrB	CDS	120.5	257	115.5	123	188	169	388	242	440.5	193	293	217.5	1447.5	1187.5	1403.5	998	272	269.5	1644.5	14.5	8511.5	5520.5	1743.5	153.5	261	4076	3249.5	3328.5	4035	4335.5	379.5	467.5	141	383.5	139	123.5	165	207.5	204	89	521.5	410	932.5	209.5	279	159.5
D37_00004	STMMW_00031	thrC	CDS	195.5	403	215.5	224.5	367.5	295	463.5	375	736.5	198.5	378.5	304.5	2429.5	1603.5	1847	1449	408	414	2469	61.5	8357.5	6819	1691	253.5	503.5	5345.5	4754	4980.5	5512.5	4282.5	609.5	816	219.5	610	248	195	223	405.5	475	152	717.5	570.5	1588	258.5	295.5	204.5
D37_00005	STMMW_00041	yaaA	CDS	144	273	141	133	250	277	639	253	523	153	276	185	410	160	186	143	338	413	755	42	1056	855	92	239	305	498	190	248	229	474	301	3351	157	436	243	193	257	270	322	163	628	374	877	190	246	173
D37_00006	STMMW_00051	yaaJ	CDS	201	115	120	122	198	191	299	235	283	145	231	155	318	215	261	223	282	273	957	108	2524	1404	392	197	261	264	191	201	233	379	170	414	180	187	151	134	191	330	349	160	424	405	600	156	152	132
D37_00007	STMMW_00061	talB	CDS	1399	3100	3397	3328	5142	2938	4866	1745	3053	1666	2503	1823	2271	1376	1455	1244	3473	4330	2505	344	3913	2997	775	2205	1411	2620	2048	2448	2472	2342	3433	749	1943	5266	3714	2988	3909	4521	3683	1577	5088	2927	7775	1340	1568	1339
D37_00008	STMMW_00071	mog	CDS	274	156	178	180	283	287	558	320	388	207	430	233	108	87	98	81	338	270	219	174	309	203	56	187	216	160	150	230	203	187	167	194	234	266	201	178	219	565	659	251	592	450	1011	192	293	236
D37_00009	STMMW_00081	yaaH	CDS	308	27	31	16	33	36	111	990	55	15	54	38	38	36	44	34	96	69	39	20	167	100	37	168	49	117	82	86	93	23	38	17	373	24	19	14	24	62	83	16	352	1250	129	24	20	11
D37_00010	STMMW_00091	htgA	CDS	10	8	6	7	16	8	10	12	17	9	8	3	28.5	11	15	8	20	13.5	50	5	30	11.5	3.5	7	15.5	24.5	15	20	10	38	11	13	13	21	15	10	12	22	19	12	23	33	45	8	6	3
D37_00011	STMMW_00101	yaaI	CDS	21	19	21	20	19	34	18	22	22	9	11	15	17.5	9	18	10	29	32.5	37	4	46	27.5	10.5	18	35.5	33.5	16	23	21	50	16	18	21	20	32	34	28	27	26	33	39	43	33	12	11	7
D37_00012	STMMW_00111	dnaK	CDS	1821.5	1194	970	1117	1157	1981	10106	3979.5	2554	2344.5	3590.5	3246.5	6481	2865	2843	2450.5	1964.5	18056	4170	232.5	12209.5	6907	1856	7425.5	12278	7224.5	2855.5	1815.5	3356.5	7963.5	6152	3207	1409.5	1387.5	7271.5	4882	4565.5	2663	3738	620.5	10654	6385.5	7644.5	2575	2658	2365.5
D37_00013	STMMW_ncRNA_1	tpke11	ncRNA	78.5	69.5	25.5	14	26	132	327	116.5	151	43.5	77	68.5	230	97.5	86.5	79	75	866	208.5	41	248	149.5	33	350	567.5	304	92.5	74	118.5	659	220	194.5	64.5	73.5	107	79.5	95	31	248.5	12	307	226	313	59.5	65	41.5
D37_00014	STMMW_00121	dnaJ	CDS	657.5	365.5	215	239.5	263	566	2630.5	1194.5	1051	420.5	662.5	569.5	1506	865	914.5	777	713	3745	1162	162	2695.5	1580.5	432.5	1792.5	2014	2002	1015	676.5	1128.5	2774.5	1501	634.5	650.5	573	916.5	730	768	1051	1285.5	154.5	3082	1942	2508.5	539.5	616.5	489.5
D37_00015	STMMW_ncRNA_2	STnc890	ncRNA	53.5	54	21.5	17.5	27	159	244.5	46.5	231	27.5	59	44.5	216	47.5	53	50.5	52.5	267	264.5	117.5	81	67	7.5	149	343.5	201.5	37	27	35.5	1484	103	65	69.5	123	30	15.5	42.5	78	556	30	179	142.5	328	29	30.5	22.5
D37_00016	STMMW_00131	STMMW_00131	CDS	81	19	29	36	51	58	133	152	83	20	29	26	149	138	161	116	87	220	77	15	277	148	78	89	95	143	73	79	98	115	89	9	77	31	58	75	62	123	53	38	181	185	108	25	19	18
D37_00017	STMMW_00141	STMMW_00141	CDS	10	14	2	4	6	24	17	22	26	3	11	4	18	11	10	10	18	27	58	31	23	21	13	12	31	17	9	9	10	46	15	33	14	26	12	4	13	17	69	12	29	57	62	6	12	5
D37_00018	STMMW_ncRNA_3	STnc3200	ncRNA	2	8	0	0	0.5	22	4.5	2	12.5	2	0.5	1	6	0.5	2	1	7	6.5	13	3.5	3.5	2.5	0.5	2.5	2	9.5	2	0.5	0.5	37	5	6	4.5	12.5	1	0.5	0	0	13	0.5	10	4	22.5	0	1	0
D37_00019	STMMW_00151	STMMW_00151	CDS	6	7	0	3	5.5	17	8.5	10.5	12.5	2	1.5	5	10	5.5	7	4	13.5	17	16	10	14.5	11	4.5	5	23.5	14.5	3.5	3.5	5.5	31	11.5	7.5	6.5	17.5	5	7	4	6.5	11	5.5	11.5	29	23.5	5	5	1
D37_00020	STMMW_ncRNA_4	STnc3210	ncRNA	5	8	2	1	9	6	12	6	23	5	13	5	66	33	28	36	32	10	462	49	19	11	9	5	43	24	6	8	6	117	32	6	7	10	8	2	7	0	9	17	12	10	42	11	9	6
D37_00021	STMMW_00161	STMMW_00161	CDS	6	2	2	2	2	8	6	12.5	9	1	2	0	3	1	1	0	5.5	16.5	8	16.5	16	14.5	5	5.5	43.5	9	1.5	4	1	11	4.5	11.5	5	3	4	5.5	0	1.5	5	8	12.5	17	20	6	1	3
D37_00022	STMMW_00171	chiA	CDS	67	109	61	53	84	129	139	104	223	56	89	75	129	57	63	76	182	147	264	409	614	215	141	94	180	235	88	118	116	385	226	217	63	209	83	67	78	96	233	71	184	234	438	76	83	46
D37_00023	STMMW_00181	STMMW_00181	CDS	27	47	29	21	53	51	60	46	106	18	35	30	71	57	55	37	89	45	164	31	331	127	50	24	56	94	48	66	75	124	78	31	40	79	48	43	39	56	69	45	64	183	224	36	33	28
D37_00024	STMMW_00191	STMMW_00191	CDS	9	11	21	21	26	27	18	8	27	5	7	10	50	26	13	27	22	17	74	11	82	66	13	9	23	31	17	16	19	39	12	19	9	27	13	17	25	22	26	19	29	42	80	6	6	10
D37_00025	STMMW_00201	bcfA	CDS	6	18	8	9	17	9	8	12	42	11	13	13	19	6	11	10	20	10	16	14	38	18	10	7	32	26	14	18	17	25	26	2	3	15	15	19	21	16	7	15	16	23	96	21	31	20
D37_00026	STMMW_00211	bcfB	CDS	6.5	10	4.5	2	14	11	6	4.5	18	0.5	7	4.5	7	6	8	2	15	17	9	6	10	8	1.5	6	4.5	17	7.5	13	14	47.5	8.5	7	10.5	8.5	7	6	6.5	8.5	27	12	13	23	31	5	6.5	3
D37_00027	STMMW_00221	bcfC	CDS	26.5	28	21.5	9.5	37	32	47	43.5	73	13.5	32	30.5	46	26	28	18	72	55	109.5	11	65.5	48	18.5	19.5	29.5	65.5	33	50.5	63	101	46.5	8	29	42.5	36.5	27	36	36	44	26.5	63	139.5	154.5	32	28.5	23.5
D37_00028	STMMW_00231	bcfD	CDS	16.5	16	7.5	4.5	30	14.5	23	28	37	10.5	25	10	18	14	21	12	32.5	27.5	39	13	51	31.5	10	17.5	14	48.5	15.5	24.5	30.5	33	36	10	19.5	22	22.5	13	13.5	18.5	37	6.5	36	69	74.5	17	15.5	11.5
D37_00029	STMMW_00241	bcfE	CDS	4	3	3	1	7	7.5	6	5.5	10.5	5.5	8	3.5	8.5	6.5	6	10	13	7.5	10	0	32.5	14.5	3	8	5	18.5	6.5	17	17	13.5	12	3	6.5	12	2.5	6.5	8.5	8.5	14.5	4	13.5	15.5	36.5	6	5.5	3.5
D37_00030	STMMW_00251	bcfF	CDS	2.5	7.5	5	5	11	4.5	14	6.5	8	4	6	6.5	5	6	7.5	3	11.5	5	22.5	2	22	11	4	11	2	18.5	5	9	7.5	9	11.5	3	4.5	9.5	5.5	4.5	5.5	9.5	10.5	6	12	32.5	30.5	2	4	2.5
D37_00031	STMMW_00261	bcfG	CDS	13	18.5	10.5	6	9	3.5	27	13	23.5	3	8	4	17.5	17.5	13.5	5	13	17	36	0	33	20	4	10	7	36	15.5	14	25	27	11.5	10	7	17.5	11	3	13	17	9	3	24.5	46.5	50	6	6	3
D37_00032	STMMW_00271	bcfH	CDS	41	40.5	22.5	31	39	24	49	65	84.5	17	30.5	25	122	55	56.5	61	64.5	59	95	15	127	127.5	21.5	30	29	128.5	74	56	66.5	93.5	65	56	49	28	21.5	18	25.5	32.5	24	14.5	73	94.5	101.5	17	16	12
D37_00033	STMMW_00281	STMMW_00281	CDS	12	19.5	9.5	6	16	12	47	34	44.5	6	5.5	8	30	17	17.5	13	37.5	28	60	59	25	23.5	9.5	24	27	37.5	29	37	29.5	65.5	32	11	26	29	16.5	16	11.5	10.5	16	11.5	55	57.5	62.5	20	23	10
D37_00034	STMMW_00291	STMMW_00291	CDS	5	0	3	3	5	6	0	7	2	1	3	0	1	6	3	2	5	4	8	12	5	2	4	1	13	4	2	7	2	13	2	2	2	5	1	1	1	1	9	3	3	12	13	2	0	1
D37_00035	STMMW_00301	STMMW_00301	CDS	28	23	10	14	23	27	56	47	37	8	12	11	26	19	16	15	45	68	44	33	31	22	18	23	71	62	29	41	25	143	34	25	39	30	12	17	12	17	22	20	65	106	66	10	15	13
D37_00036	STMMW_00311	STMMW_00311	CDS	5	4	7	3	11	4	12	9	6	2	4	4	12	5	10	11	13	8	9	1	12	11	1	6	34	28	7	13	7	12	6	4	2	0	6	7	14	11	2	3	15	13	23	3	1	3
D37_00037	STMMW_00331	STMMW_00331	CDS	38	88	30	33	51	93	93	55	143	38	38	51	109	40	41	60	109	97	159	131	118	52	26	54	78	126	53	59	57	270	97	107	44	141	45	47	59	55	204	60	93	163	293	44	57	36
D37_00038	STMMW_00341	STMMW_00341	CDS	31	109	64	68	92	178	89	89	245	89	151	102	173	97	92	91	165	173	232	57	195	123	38	71	130	177	99	113	114	350	199	148	35	228	101	100	138	112	191	125	135	174	464	93	130	74
D37_00039	STMMW_00351	STMMW_00351	CDS	2	2	5	2	2	10	9	5	27	1	1	0	23	5	2	5	18	14	118	15	33	20	5	5	18	46	2	5	9	89	10	39	5	14	3	2	6	5	10	5	10	38	66	2	4	3
D37_00040	STMMW_00361	STMMW_00361	CDS	27.5	90	46.5	62.5	74.5	68	94	58.5	235.5	71.5	108	79.5	120.5	46.5	63	57.5	156	73.5	223.5	180.5	206.5	110	35	35.5	166.5	162	78	95	67	245.5	150	88	62	115	62	67.5	54	60	60	53.5	124.5	162.5	485.5	91.5	96.5	84.5
D37_00041	STMMW_ncRNA_5	STnc1010	ncRNA	35.5	195.5	6.5	11	15	266	215	85.5	536.5	20.5	14	15	269.5	7.5	5.5	5	282.5	160.5	904.5	1680.5	120.5	104	0.5	116.5	171	435.5	7.5	14	8	809	134	551	73	316	4.5	3.5	7.5	15	345	4	292	205.5	974.5	9.5	8.5	4.5
D37_00042	STMMW_00371	STMMW_00371	CDS	26	33	28	20.5	56.5	45.5	37	41	61.5	33	39	33.5	42	27	40	24.5	57	35.5	54.5	12.5	84.5	43	12.5	27.5	26.5	71.5	44.5	44	52	53.5	44.5	22	25.5	73.5	39	30.5	66	79	126.5	34	57	108	144	28	28.5	20
D37_00043	STMMW_00381	STMMW_00381	CDS	13	18.5	17	13	21	28.5	41	20	49.5	9	21	16	34	17	15.5	17	48.5	27.5	53.5	9.5	51.5	19	9	17.5	28	51	9	29	30	83	39.5	16	23.5	30.5	13.5	22.5	18.5	28	34.5	15.5	57.5	67	118	21	15.5	18
D37_00044	STMMW_00391	STMMW_00391	CDS	62	166	60	67	110	111	159	128	308	100	111	130	276	109	127	118	178	183	511	166	258	177	58	86	152	231	147	148	147	496	267	195	70	253	89	69	97	109	110	78	211	230	490	118	125	103
D37_00045	STMMW_00401	nhaA	CDS	333	415	265	223	353	210	725	659	1287	593	902	657	1161	649	674	680	1136	557	1612	180	3173	1637	1031	285	735	1334	1001	997	1075	1087	3515	504	408	880	262	245	286	387	275	171	872	1161	3165	784	859	702
D37_00046	STMMW_00411	nhaR	CDS	283	326	158	138	266	193	459	541	848	364	507	428	435	300	305	342	763	362	666	60	1792	795	395	274	363	914	529	654	643	558	2530	115	285	579	185	153	201	288	201	150	713	767	1972	588	628	475
D37_00047	STMMW_00421	STMMW_00421	CDS	35	30	24	26	58	60	87	58	87	38	46	34	81	33	36	46	109.5	80	63	8	160.5	115	29	49	40.5	117	66	63	67	63	75	12	45	59	24	28	34	47	52	29	78.5	184	323.5	30.5	44.5	24
D37_00048	STMMW_00431	STMMW_00431	CDS	11	7	5	8	10	12	11	15	39	14	18	20	19	8	17	11	48.5	19	32	23	23.5	31	5	5	29.5	29	11	18	16	48	12	4	8	19	3	14	6	19	12	14	14.5	60	150.5	29.5	24.5	21
D37_00049	STMMW_00441	rpsT	CDS	25708	1631	3527	2636	5333	1755	24320	23895	7457	755	980	1306	14298	12844	14920	13399	24812	15267	3786	284	5926	4352	1127	11075	5895	26451	19987	24798	20282	2710	8121	371	47038	3554	2147	2019	2495	6175	1569	758	31187	50464	8921	1179	820	503
D37_00050	STMMW_00451	yaaY	CDS	58	31	45	22.5	69	40.5	165.5	74.5	41	11.5	22	14	69.5	31	47	28.5	89.5	82.5	70.5	8	79.5	47.5	15.5	62	64.5	124.5	55	68.5	101	57.5	54.5	13	68	49.5	35.5	33.5	48.5	44.5	26.5	29.5	224	105.5	79.5	21	19.5	13.5
D37_00051	STMMW_00461	ribF	CDS	962.5	510.5	487.5	374.5	722	604.5	2105.5	1213.5	1323	214.5	356	297	1065.5	548	703	477.5	1580	1610	794.5	58	1813.5	1508.5	282.5	1051	653.5	2314.5	1198.5	1342	1405.5	749.5	1299	210.5	1308.5	859.5	526	374.5	475	932	677.5	219	3045	1869	2608.5	339.5	306.5	234
D37_00052	STMMW_00471	ileS	CDS	1798	1039.5	1396.5	1199	2143.5	1147	5391	2420.5	2103	775.5	1244.5	1050.5	2832	1806	2054.5	1622.5	2916	3741.5	1781	170.5	4417	3904	1113	2223.5	1113	4879	3221	3826	3770	1934.5	2836.5	824.5	2290.5	1695	1414.5	1122.5	1532	2411.5	1156.5	548.5	6934.5	4246.5	5697.5	1079.5	1138.5	799.5
D37_00053	STMMW_00481	lspA	CDS	759.5	504	477	394	742.5	489	1567	845.5	861	325.5	473.5	394.5	856	611	742.5	623.5	1006.5	1293	624	80.5	1212	1106	324	809.5	270	1324	1065.5	1323.5	1201.5	939.5	906	344	1084	780	304	290.5	479.5	722	781.5	216	2356.5	1227	1993.5	411	412.5	335
D37_00054	STMMW_00491	fkpB	CDS	322.5	177	252.5	186.5	368	165.5	767	558	306.5	109.5	207	194	364	353	386.5	326.5	454.5	526.5	331.5	17.5	1272.5	884.5	176.5	383.5	124	834	725.5	921.5	945	280	466	32	481	343.5	159	143	222	499.5	180.5	90.5	1021.5	718	782.5	136	138.5	140.5
D37_00055	STMMW_00501	ispH	CDS	750.5	381	301.5	264.5	486	371.5	1271	865	728.5	164.5	262	208	883	542	584.5	522.5	828.5	1012.5	970.5	36.5	1485.5	1249.5	257.5	646.5	281	1438	782.5	1028.5	1038	1126	771	167	916	664.5	193	156	273	833.5	343.5	144.5	1729.5	1307	1498.5	231	212.5	190.5
D37_00056	STMMW_00511	STMMW_00511	CDS	146.5	156.5	123	117.5	205.5	166	280	199	262	77	106.5	133	174	105.5	127.5	101.5	255.5	222.5	192	31	381.5	260	59	143	127.5	334.5	181.5	234.5	247.5	196	201.5	81.5	190.5	301.5	183	142	194	285	341	135	349	329.5	615.5	99	127.5	106.5
D37_00057	STMMW_00521	rihC	CDS	122.5	150.5	150	156.5	265.5	146	276	175	247	122	146.5	160	168	103.5	115.5	106.5	228.5	173.5	191	7	527.5	429	75	117	70.5	279.5	178.5	207.5	205.5	164	202.5	49.5	113.5	257.5	223	141	200	291	156	89	277	294.5	733.5	110	117.5	134.5
D37_00058	STMMW_00531	citB2	CDS	11.5	32.5	35	28	40	55.5	46.5	23	70.5	29.5	46	32	47.5	33.5	47	37.5	57.5	41.5	79	1.5	139.5	120.5	28.5	21	12	55.5	39	45.5	43.5	75.5	39	15	12.5	48	42	30.5	41	31.5	80	35	70.5	43	123.5	31.5	23.5	28.5
D37_00059	STMMW_00541	citA2	CDS	39.5	90.5	57	59	111	168.5	127.5	52	206.5	93.5	151	140	222.5	160.5	240	191.5	115.5	106.5	569	226.5	422.5	277.5	76.5	47	103	153.5	63	95.5	91.5	279.5	130	89	47.5	190	77	107.5	124	86.5	374	144	132.5	121	468.5	94.5	117.5	117.5
D37_00060	STMMW_ncRNA_6	STnc3220	ncRNA	213	141	60	49	115	216	161	137	185	42	108	103	120	69	126	112	169	156	268	90	129	90	38	89	236	167	93	144	139	453	112	449	228	209	117	87	140	206	343	144	208	164	378	103	98	80
D37_00061	STMMW_00551	STMMW_00551	CDS	3.17	9	5.5	7.08	11.5	2.5	15.33	6.33	8.42	1.17	11	2.83	13.83	8.75	7.5	9.5	19.92	5	7	0.5	38.08	28.42	12.5	1.33	1	17.33	13	14.67	15.92	7.67	13.17	4.08	3.67	9.67	7.92	6.17	13.5	10	3.33	2.33	6.33	49.92	42.25	6.67	6.17	3.83
D37_00062	STMMW_00561	STMMW_00561	CDS	5.17	3.17	1	6.42	7.17	1.17	6.83	5.17	8.08	1.67	3	3.17	14.17	9.75	14.5	8.17	11.08	4.67	16.67	0	35.75	27.42	12	3.33	3.83	10	7	8.67	11.75	6.17	7.83	2.58	1.33	9	6.75	7.83	6.33	4	1.67	1.33	6.5	25.58	39.08	2.67	3.83	2.83
D37_00063	STMMW_00571	oadG	CDS	1	0	1	1	1	2	2	1	4	0	0	0	2	1	0	0	8	0	2	0	6	4	2	2	0.5	3	0	3	0	5	0	3	0	0	0.5	1	1	0	3	0	1	13	11.5	0	0	0
D37_00064	STMMW_ncRNA_8	STnc4160	ncRNA	14.5	55.5	28	27.5	32	44	1	22.5	106.5	19	34.5	15.5	202.5	36.5	31.5	33.5	38.5	39.5	61.5	241	147.5	132	8	24.5	24	105	29	38	31	119.5	66	89.5	22.5	99	30.5	17	16	39.5	72	9	11.5	55.5	126	21	21	21.5
D37_00065	STMMW_ncRNA_7	STnc3090	ncRNA	8	6	2	5	4	8	1	6	24	3	5	5	353	81	64	55	10	15	300	4	533	311	37	7	5	26	11	9	16	34	9	33	12	16	5	1	8	3	16	2	2	29	49	2	0	0
D37_00066	STMMW_00581	STMMW_00581	CDS	5.5	15.5	16	27.5	34	13	13	15.5	9.5	8	10.5	9.5	16.5	17.5	19.5	10.5	27	17.5	35.5	15	33.5	18	11	6.5	12	34	16	18	16	22.5	20	15.5	10.5	15	31.5	24	34.5	8.5	23	16	16.5	67.5	77	11	9	9.5
D37_00067	STMMW_00591	citC2	CDS	5	4.5	38	65	62	4.5	16	7	14	4	4.5	8	9	5	8	7	14.5	11	8	7	20.5	10	13	6.5	8	18	11.5	23	7.5	15	14	2	1	14.5	121	105.5	126	8	5.5	3	28	62.5	64.5	4	11	3.5
D37_00068	STMMW_00601	citD2	CDS	1	1.5	27.5	49	55	1	7	0	5.5	1.5	3	4.5	1	1	1	3	8.5	2	1	0	5	7	1	3.5	1.5	6	4.5	2	5.5	1.5	1	1	0	1.5	65.5	62.5	77.5	0.5	3	3	3.5	12	17	5	4	2.5
D37_00069	STMMW_00611	citE2	CDS	2	4	71	88	107	8.5	7	6	6.5	6.5	9.5	6.5	6	6	6	4	15	7.5	3.5	1	26.5	8	7	9	2.5	12.5	8.5	7	10.5	2.5	8	1	4	8	112.5	89.5	96	15	3.5	8	14	39.5	32.5	6	2	4
D37_00070	STMMW_00621	citF2	CDS	8	12	103.5	141.5	169.5	5	29	10.5	14.5	11	15	12	18	8	4.5	12	26	16.5	16	4	57	25.5	14.5	9	5	28.5	18.5	19.5	25	15.5	19	4	24.5	33.5	222	172.5	173.5	53	23.5	20	81.5	109.5	163.5	27	30	22.5
D37_00071	STMMW_00631	citX2	CDS	0.5	5	67.5	81.5	112	2.5	9.5	7	8	5.5	6.5	7.5	8.5	7	12	4	13	15.5	7	1	21	15.5	7	5.5	1.5	10.5	9	10	11	8	8.5	1	14.5	13	129	100.5	129	11.5	7	5.5	27	35	38.5	9	8	5.5
D37_00072	STMMW_00641	citG2	CDS	9.5	15	57.5	79	100.5	18.5	17.5	13.5	24.5	10.5	20.5	14.5	21.5	15	20.5	12	23	22.5	37.5	5	41	32	10.5	13.5	14.5	36.5	24	21.5	20.5	28.5	14.5	19	8	24.5	132	107.5	123	43	30.5	20.5	30	51.5	77	12	14	9
D37_00073	STMMW_00651	dapB	CDS	206.5	400	148.5	178.5	259.5	472.5	459	192	659	189	298.5	213.5	3153	1718.5	2063	1866.5	366.5	336.5	2934	188	1281	1183.5	344	175.5	127	4988	2927	3170.5	3122	3950.5	807	816.5	260.5	749.5	160	139	218.5	279	524.5	160.5	620	347	1281	278.5	254.5	230.5
D37_00074	STMMW_ncRNA_9	DapZ	ncRNA	1358.5	14423	436.5	206.5	750.5	2959.5	1508	525	72011	2568	6610.5	4033.5	5284	393.5	626	532.5	17383.5	2452.5	6504	6769	500	320.5	50	1393.5	829	12670	605	707.5	915	18618.5	27221	10404.5	1717.5	23098.5	145	93	216.5	252	3270.5	175.5	1357	2423	117575	2988.5	4750.5	3606.5
D37_00075	STMMW_ncRNA_10	STnc3230	ncRNA	107	115	16	6	31	77	87	24	247	68	169	94	211	66	59	86	172	94	883	229	45	33	1	34	116	82	27	41	40	316	190	82	54	165	23	18	20	22	52	75	90	21	391	101	149	88
D37_00076	STMMW_00661	STMMW_00661	pseudogene	1	6	2	2	6	1	4	2	2	2	4	5	9	6	13	7	8	2	10	4	25	17	5	3	5	35	12	27	34	13	21	3	6	9	2	2	4	6	3	6	3	23	13	4	2	3
D37_00077	STMMW_00681	carA	CDS	83	20	36	31.5	54.5	22	539.5	170	395.5	965.5	2023.5	2023.5	2297	1547.5	1530.5	1270	114	267	549	283	354	419.5	157	174	43.5	5183	3238.5	3422	3716	284.5	162.5	178.5	132.5	64.5	97	55	53.5	57.75	138	25	482	498.5	2169.5	307.5	269.5	227
D37_00078	STMMW_00691	carB	CDS	177	113	98	97.5	134.5	120	1200.5	310	714.5	3975.5	7572.5	6374.5	5316	3388.5	3709.5	2978	349	586	1164	48	2827	1942.5	461	420	102.5	11135	7133.5	7049	8214	445.5	385.5	1246.5	318.5	213.5	177	153	178.5	180.5	395	83	945	807.5	5835.5	853.5	874.5	599
D37_00079	STMMW_00701	caiF	CDS	26	530	811	1045	1255	1038	80	34	400	201	242	191	40	60	73	48	33	35	46	27	155	94	34	36	25	132	88	117	122	113	34	31	19	709	708	838	836	1796	956	1072	88	82	520	163	227	220
D37_00080	STMMW_00711	caiE	CDS	13	3	7	0	15	5	9	9	16	3	3	1	5	5	8	2	17	13	9	2	14	5	6	2	5	14	8	12	12	15	10	2	3	17	24	16	31	42	14	12	16	37	73	12	13	7
D37_00081	STMMW_00721	caiD	CDS	3	9	5	19	19	13	14	6	30	7	18	12	11	10	9	6	26	9	9	1	20	6	4	10	3	12	13	8	12	16	10	3	9	36	72	72	80	75	15	26	37	35	148	25	44	23
D37_00082	STMMW_00731	caiC	CDS	27	39	21	7	43	36	43	34	90	8	35	12	33	18	21	18	52	47	138	65	66	47	27	20	32	61	31	40	32	127	68	24	27	94	88	55	120	101	86	65	92	103	199	35	51	42
D37_00083	STMMW_00741	caiB	CDS	17	28	33	39	53	43	28	30	62	17	39	23	28	15	21	11	32	24	29	20	117	79	12	19	16	48	42	34	36	56	30	28	30	89	66	69	69	109	114	44	79	90	163	21	34	24
D37_00084	STMMW_00751	caiA	CDS	15	60.5	78	83	92.5	114	51	26	147	34	67	35	31	20	16	16	62	38	41	9	76	62	26	20	27	45	40	52	32	57	52	40	23	146.5	93	108	134.5	138	159.5	44.5	100	110	252	47	86	53
D37_00085	STMMW_00761	caiT	CDS	5	9.5	13	25	33.5	14	6	7	9	2	5	1	3	3	3	2	20	7	3	0	20	17	4	0	3	5	5	5	6	5	2	1	2	17.5	18	15	22.5	41	4.5	10.5	9	69	77	5	3	4
D37_00086	STMMW_00771	fixA	CDS	4	5.5	22	17	25.5	20	11	4	20.5	7	11	2	18	9	14	5	18	10	16	3	15.5	13.5	6	7	14	26.5	11.5	11	10	22.5	17	5	10	10	22	22	20	24	19.5	25	19.5	21	49.5	10	11	7
D37_00087	STMMW_00781	fixB	CDS	1	6.5	15	5	14.5	9	8	4	9.5	3	1	5	10	1	5	1	4	3	2	4	12.5	3.5	4	4	3	10.5	6.5	6	10	9.5	7	1	2	4	14	5	18	17	9.5	14	9.5	27	44.5	8	8	8
D37_00088	STMMW_00791	fixC	CDS	2.5	7	17	19	22.5	12.5	13.5	7	23	9.5	9	2	9.5	9	4	8	17.5	11.5	12	2.5	30	21	10	2	3.5	18	12.5	21	17	14.5	7	4	2.5	21.5	23.5	20	13	16.5	32	17	20.5	37.5	50.5	5	9.5	7
D37_00089	STMMW_00801	fixX	CDS	4.5	8	1	9	11.5	10.5	8.5	8	13	5.5	8	2	9.5	4	5	7	9.5	7.5	10	2.5	14	10	2	5	4.5	15	6.5	4	7	8.5	4	3	0.5	5.5	9.5	5	11	14.5	13	10	6.5	8.5	30.5	2	7.5	0
D37_00090	STMMW_00811	yaaU	CDS	57	66	59	48	68	94	81	62	90	35	51	43	120	61	70	60	84	113	196	22	171	94	44	38	43	120	75	88	91	164	79	42	65	125	69	61	69	144	121	57	97	187	223	33	50	21
D37_00091	STMMW_00821	STMMW_00821	CDS	15	49	21	21	20	31	69	9	131	57	86	46	119	46	42	74	62	47	127	206	80	49	121	15	629	87	27	44	37	72	135	23	15	73	15	16	14	22	12	28	32	23	203	33	35	32
D37_00092	STMMW_00841	STMMW_00841	CDS	48	56	41	23	56	44	110	27	141	74	136	111	472	412	503	400	65	66	1044	73	3754	1936	1058	25	85	183	175	223	216	156	102	217	43	86	60	38	57	47	72	57	114	48	416	100	139	115
D37_00093	STMMW_ncRNA_11	STnc470	ncRNA	42	89	1	5.5	8.5	68	63	37.5	450.5	21	24	22	3648	316	262	265.5	112	54.5	8014.5	1039	1395.5	1678.5	53.5	33	273.5	965.5	110	96.5	112.5	2047.5	103	1894	72.5	139.5	4	5	2	9	80.5	3	63.5	56.5	687.5	29.5	24	14.5
D37_00094	STMMW_00851	STMMW_00851	CDS	45	47	23	25.5	34.5	21	43	27.5	168.5	62	78	60	1486	719	744	709.5	61	43.5	2533.5	56	2878.5	2489.5	544.5	13	395.5	202.5	170	174.5	147.5	473.5	71	57	56.5	106.5	18	24	16	36	11.5	23	31.5	30.5	268.5	53.5	63	65.5
D37_00095	STMMW_ncRNA_12	STnc4170	ncRNA	43	66	8	7	16.5	53	33	48	58	4.5	11	9	93	34.5	42	36	54	80.5	165	21	94	77	13	20	106	170	26.5	43	42.5	475	75.5	90	42.5	72.5	13	5	7	22	27	20	48	53	67.5	7	7	10
D37_00096	STMMW_00861	STMMW_00861	CDS	12	9.83	6.5	4	3.5	6.5	13.33	2	77.92	3.33	17.42	18.17	305.42	146.33	130.33	135.33	12.5	10.17	363.75	159.33	714.25	608.17	128.17	3.5	48	45.33	31.67	34.83	29.67	106.17	48.83	19	16.33	47.5	3	5.5	5.5	13.33	9.83	4.5	14.83	13.67	118.78	21.5	17.33	7.83
D37_00097	STMMW_00871	STMMW_00871	CDS	0.14	1	1	0	1	0.2	1	3	0	0	0	0	1	2	1	1	0	0.14	3.5	0	11.93	8.64	4	1	0	3.2	5	4.5	0.5	7	1.8	0	1	1	1	0	0	2.29	0.34	1	2	4.5	4	0	0	0
D37_00098	STMMW_00881	STMMW_00881	CDS	74	80	30	29	60	85	113	140	158	26	60	61	98	48	55	41	125	172	219	1005	441	240	85	76	208	199	98	99	94	399	125	173	85	133	63	46	47	52	183	45	148	202	304	39	41	26
D37_00099	STMMW_00891	STMMW_00891	CDS	1	1	0	2	2	1	3	2	3	2	0	2	6	2	0	2	6	1	8	0	5	1	2	0	1	4	1	2	3	21	4	4	2	1	0	1	1	4	4	2	7	9	12	2	1	1
D37_00100	STMMW_00901	yabF	CDS	42	81.5	38.5	27.5	53.5	58.5	99.5	41	208.5	55.5	94	86.5	204	67	93	103	113.5	68.5	549	236.5	116.5	89	38.5	17	90.5	177	114.5	164	140.5	410.5	126	109	53	128.5	47	40	49.5	46.5	69	65	76.5	66.5	431	105.5	89	74
D37_00101	STMMW_00911	kefC	CDS	59	109.5	53.5	62.5	87.5	92.5	135.5	66	286.5	120.5	188	182.5	232	135	154	148	192.5	103.5	536	92.5	242.5	216	84.5	50	52.5	281	210.5	240	249.5	358.5	213	42	66	192.5	97	55	82.5	127.5	85	73	148.5	266.5	650	147.5	164	131
D37_00102	STMMW_00921	folA	CDS	618	116	113	74	196	96	559	424	499	47	116	97	464	227	255	221	602	380	692	103	385	505	78	327	75	614	301	329	331	313	393	79	700	232	102	72	66	165	119	50	694	712	882	84	82	54
D37_00103	STMMW_ncRNA_13	STnc3240	ncRNA	38	88.5	31	17	38	89	61.5	49	144	21	34.5	35	105.5	20.5	40	34	96	118	238	32.5	89.5	101.5	19.5	53.5	38.5	87.5	48.5	63	63.5	224.5	87.5	79	80	167.5	34.5	30.5	31.5	63	112.5	30.5	89.5	72	266	34	45.5	43
D37_00104	STMMW_00931	apaH	CDS	262.5	352.5	267.5	217.5	411	257	477	372	508	210.5	388.5	278	486.5	372.5	411.5	369.5	443	370	880.5	195.5	1001.5	862.5	220	261	277	603	508.5	672.5	623	699.5	451	223.5	314.5	595.5	241.5	187	215	598.5	380	136	552.5	457.5	1223	206	328.5	223.5
D37_00105	STMMW_00941	apaG	CDS	304	219	204	98	306	117.5	389	516	425	81	148.5	104.5	398	262	330	268.5	328.5	392	416.5	27	719	496.5	97	314.5	131	496.5	340	475	465.5	250.5	364	39	399.5	407.5	140	108.5	155.5	474.5	69	59	554.5	683.5	668	81.5	91	53
D37_00106	STMMW_00951	ksgA	CDS	778.5	710	446.5	326.5	713.5	499	1512.5	838.5	1251	247.5	466	375	1091.5	576.5	788.5	620.5	1070	1146	1660.5	305	1907.5	1658	227.5	738.5	509.5	1559	892	1194	1083.5	1016	1111	227	1032	1334	382	268	370.5	769	399.5	208.5	1770.5	1331.5	2599	285.5	384	253
D37_00107	STMMW_00961	pdxAa	CDS	2189.5	1725	612.5	544	944.5	1745	1417.5	1319	2328	353	625	509.5	2252.5	748.5	915	766.5	1972.5	1983	4642	1836.5	1448.5	1118	250	1211.5	2151	2228	1163.5	1526.5	1426.5	3817	1524.5	2947.5	3197.5	3232	765.5	516	863	1682	2455.5	721	2041	2554.5	4804	480.5	591	421.5
D37_00108	STMMW_00971	surA	CDS	1307.5	957	966.5	798	1433	811.5	2424.5	1337.5	1713	711	1005.5	817	1861	1445	1694	1474	1571	1761	2094.5	129.5	3098	2680.5	745	1124	829	2850	2310.5	2804	2709	1867.5	1499	342	1554.5	1560.5	948.5	835	1013.5	1688	606.5	588	3322	2161	3971	712.5	876	701
D37_00109	STMMW_00981	imp	CDS	1778	1291	1157	1047	1901	1401	3722	1964	2684	863	1378	1147	2567	1738	2101	1692	2433	2592	3137	283	4397	3934	942	1551	1547	4698	2966	3841	3876	2880	2398	453	2034	2346	1480	1028	1390	2281	858	964	4797	2963	5742	1205	1240	969
D37_00110	STMMW_00991	djlA	CDS	418	280	234	220	358	314	650	333	466	215	310	211	386	299	371	265	440	427	578	194	711	607	254	264	357	521	452	534	518	520	298	217	479	491	240	252	306	527	394	247	854	567	1017	226	276	257
D37_00111	STMMW_ncRNA_14	STnc4180	ncRNA	42	24	1.5	5	3	39	22	41.5	72.5	0	2	3	54	7	11	8	98	88	73	2	19.5	7	0.5	89.5	39.5	131	5.5	11.5	16	65	54	51	125	66.5	3	2.5	5	9	45.5	0	35.5	258	190	3.5	4	4
D37_00112	STMMW_01001	rluA	CDS	348.5	35.5	38	31	86	52	263	513.5	138	32	76.5	54	150	105	148	112	213	134	167	6	174	114	61.5	164	32	236.5	198	271.5	271.5	86.5	179.5	42	430	76	52.5	64.5	102.5	114.5	42	24	609.5	781.5	314	88.5	75.5	53
D37_00113	STMMW_01011	hepA	CDS	755.5	128.5	109.5	90	195	108	664	1215	586.5	86	108.5	94	486	350	394	301	655	372	635	17	885.5	711	190	366.5	106.5	891.5	630.5	766	806.5	361.5	636.5	93	1067	243.5	240.5	109	168.5	343.5	103.5	63	1295	1934.5	1163	128	115.5	92
D37_00114	STMMW_01021	polB	CDS	280	162	123	88	202.5	127	262.5	254.5	334	111	243	191	215	138	177	153	295	212	443.5	198	527	283.5	197	165.5	325	322.5	223.5	341	325.5	635	246	1581	285	293	155	99	158	402.5	260	122	344.5	318.5	662.5	121	104	96
D37_00115	STMMW_01031	STMMW_01031	CDS	70	72	24	16	44.5	60	66.5	69.5	99	30	48	40	79	37	28	36	130	62	150.5	50	117	61.5	27	48.5	97	134.5	63.5	85	93.5	244	87	101	82	107	41	23	38	53.5	136	32	106.5	134.5	216.5	47	41	33
D37_00116	STMMW_01041	STMMW_01041	CDS	1.31	2.37	2.25	2.4	3.7	3.37	0.5	0.5	3.58	0.75	1.83	1.42	4.58	0.75	1.08	1.75	1.7	1.64	2.45	2	6.8	4.93	1.75	0.75	2	4.07	1.2	1.75	1.25	4.57	4.3	0.42	0.25	4.83	1.5	1.5	2.58	4.57	6.74	2	1.4	2.95	11.57	0.5	0.5	0.25
D37_00117	STMMW_01051	STMMW_01051	CDS	1	5.83	2.33	1.33	0.83	9.58	3.83	2.83	22	2.58	9.42	3.67	13.25	7.83	3.67	6.17	7.67	2.87	20	47.17	10.08	6.5	3.67	4.33	13.5	9.17	5	3	2.17	24	15.67	8.17	0.83	6.08	0.5	0.67	1.83	0.58	11	3	7.42	7.67	22.7	2.67	4.83	3.33
D37_00118	STMMW_01061	STMMW_01061	CDS	16	5	10	5	10	16	12	13	7	2	9	3	9	4	7	8	13	12	18	13	42	18	14	10	35	29	10	14	11	48	20	14	19	16	6	4	11	20	24	10	26	38	33	5	5	5
D37_00119	STMMW_01071	araD	CDS	5	48	10	26	32	38	4	5	150	21	35	31	45.33	27	29	22	43	21.5	65	42	82	60	4	6	6	54	22	43	46	157	29	72	4.5	62	36	27	33	28	33	18	4	32.5	189.33	24	25	22
D37_00120	STMMW_01081	araA	CDS	15	10	12	16.5	28	34	20.5	6	35	10	18	10	26	17	24	14	36	27	51	24	90.5	52	11.5	6	24	26	11	21	21	60	23	19	16	27	60	28	27.5	40	77	28	26	40	98	10.5	10	11.5
D37_00121	STMMW_01091	araB	CDS	2	9	3	11.5	15	15	8.5	6	21	6	11	5	10	7	3	6	20	4	28	6	40.5	32	12.5	3	4	9	2	6	0	8	3	7	4	4	19	20	20.5	13	18	13	5	32	73	9.5	14	4.5
D37_00122	STMMW_01101	araC	CDS	72	42	42	76	85	109	486	68	251	115	164	151	72	48	48	44	184	79	104	13	464	225	66	61	62	164	89	88	84	48	54	21	44	75	119	134	143	117	236	80	613	160	723	95	123	94
D37_00123	STMMW_01111	yabI	CDS	201	27	37	64	71	106	249	311	211	59	85	75	129	107	128	132	307	158	186	17	481	388	194	158	119	275	191	194	191	59	273	11	203	93	128	82	90	133	155	64	524	479	444	80	81	55
D37_00124	STMMW_01121	thiQ	CDS	67	31	43.5	38	59.5	42.5	141	89	56	26.5	38	27.5	193	191	188	173	78	114.5	278.5	10	66.5	38.5	12	78.5	35	309.5	271.5	358.5	340	81.5	75	34	101.5	58	52.5	56	57.5	103	60	21.5	211.5	166	135.5	32.5	31.5	28.5
D37_00125	STMMW_01131	thiP	CDS	288	83.5	78.5	73	151	86	374	317	221.5	46	98.5	75	804.5	527	597	487	226	323	909.5	13	174	136	56	220	81	1328	905	1003.5	1075.5	287.5	243	121	314.5	135.5	172.5	78	103.5	196	99	48.5	503	542.5	373.5	73	66.5	42
D37_00126	STMMW_01141	tbpA	CDS	197	74.5	75	63	104.5	73	390.5	214	199	37.5	68.5	67.5	598.5	344	392.5	338	256.5	274.5	770.5	36	353.5	239	49	185.5	106	854	587	589.5	596	216	209.5	74	290	128.5	90	68	45	115	74	40	518.5	451.5	376.5	63.5	48	34.5
D37_00127	STMMW_ncRNA_15	SroA	ncRNA	7952	5608	158	147	213	15856	219.5	3176	13810.5	219	379	261	3932	158	183.5	161	17326.5	19913	2301.5	4559	1226	1063.5	59	12062	4148	4725.5	383.5	440.5	429	5115	4273	3575.5	24034	7024	134	99	145	661	9148	114	532	21942	18982.5	115	136	119
D37_00128	STMMW_01151	yabN	CDS	79	66	56	20	63	53	106	69	129	59	95	51	73	43	54	31	104	108	120	199	135	83	17	40	130	134	74	77	94.5	113	132	55.5	49	113	88	52	79	97	107	54	147	112	323	59	59	41
D37_00129	STMMW_ncRNA_16	SgrS	ncRNA	345	616	672.5	933	829.5	1058	455.5	135	1838.5	598.5	755	581	744	414	419	497.5	482	580	915.5	738.5	292	192.5	64	374	561	1196.5	952	925.5	793	2024.5	496.5	907	423	1182	486	665.5	699.5	1231	1879	391.5	586	374.5	3104	204.5	236.5	216.5
D37_00130	STMMW_01152	sgrT	CDS	261	403	632.5	884	790.5	561	318.5	118	954.5	565.5	724	537	360	391	391	443.5	302	399	425.5	102.5	241	154.5	60	241	380	606.5	892	874.5	764	776.5	354.5	369	258	659	473	658.5	682.5	1169	889	375.5	416	174.5	1727	194.5	220.5	200.5
D37_00131	STMMW_01161	leuD	CDS	11.5	23	21.5	16	23.5	12.5	27	29.5	46.5	36	39.5	40	1086	691	851.5	677.5	52.5	34	195.5	1	462	385	128.5	10	346.5	2346.5	1626.5	1799	1840	4961	42.5	488.5	17.5	30	21	15.5	20	28.5	27	16.5	74	43.5	128	21	18	26
D37_00132	STMMW_01171	leuC	CDS	19	26	23	23.5	30.5	29.5	61	38.5	54	34	43	41.5	1446.5	795	934	706	54.5	31	303	11	685.5	560	256.5	30	432.5	3459.5	2136.5	2448.5	2429	7917	75.5	1088	36.5	42.5	23	30.5	34	53.5	32	11.5	116.5	102.5	215	25	27	28
D37_00133	STMMW_01181	leuB	CDS	36.5	35	28.5	24.5	27	38.5	68	49	72	35	62.5	47	1529.5	880	960	717.5	74	37	347	8.5	663.5	563	274	34.5	570.5	3818.5	2046	2203.5	2471	5667	98.5	1032	40	54.5	25.5	22	29.5	58	50.5	20.5	116.5	78.5	195	42.5	41.5	31.5
D37_00134	STMMW_01191	leuA	CDS	21	21	17	10	26	20.5	46	32	49.5	20	25	34.5	1104	672	863.5	588	60	22	304.5	6.5	802	892	368	12.5	389.5	2908.5	1645	1961	2295	3050	64.5	603.5	22	32	29.5	13	18.5	48	36.5	15.5	93	116.5	140	23.5	26.5	21.5
D37_00135	STMMW_01201	leuL	CDS	311	1379	387	452	511	1336	650	178	2095	548	1097	733	9924	4333	4568	3999	730	783	3866	852	4705	5168	303	215	3544	13859	4810	5656	5360	14785	993	5779	427	1639	336	331	400	705	1073	652	868	472	2347	535	582	583
D37_00136	STMMW_01211	leuO	CDS	8	8	5	2	5	8	11	9	29	3	9	6	24	8	17	9	18	15	95	26	177	191	18	6	78	32	14	18	18	117	20	33	20	33	7	8	10	11	21	15	59	97	167	18	16	9
D37_00137	STMMW_01221	ilvI	CDS	82.5	99	77.5	75.5	123.5	98	155	76	207.5	56.5	92	76	1643	786.5	891	673	149	136.5	773	41	1005.5	1039	169.5	71	90	2928.5	1340.5	1440.5	1571	1105.5	136	566	83	132	82.5	70.5	88	135.75	100	59	165	223	523.5	72.5	74.5	63.5
D37_00138	STMMW_01231	ilvH	CDS	41.5	77	57.5	69.5	82.5	86	144	60	171.5	78.5	132	99	731	473.5	465	405	147	122.5	368	32	421.5	383	110.5	71	121	1176.5	677.5	712.5	784	396.5	140	133	55	139	90.5	87.5	90	99.5	153	54	159	122	380.5	90.5	76.5	88.5
D37_00139	STMMW_ncRNA_17	STnc1500	ncRNA	31	105	20	15	25	90	14	24	334	27	60	32	285	9	22	21	98	53	233	138	93	91	12	31	101	151	28	34	15	191	142	138	55	333	17	11	20	22	146	28	25	102	369	25	33	26
D37_00140	STMMW_01241	fruR	CDS	244	483	574	694	873	837	1171	278	1206	486	701	528	462	270	296	246	717	330	412	32	1019	722	145	253	227	706	448	534	497	362	523	119	239	825	516	561	633	1588	570	495	1224	438	2751	545	599	470
D37_00141	STMMW_01251	mraZ	CDS	792.5	801.5	765.5	616	1177.5	854	1718	1322.5	1292.5	578.5	903	747	1085	754.5	959.5	684.5	1574	1561.5	1066	66	2839.5	1634	577.5	855.5	1068.5	1633.5	1098.5	1300.5	1466.5	1160.5	1641.5	279.5	865	1603.5	999.5	923.5	1164	1548	831.5	838	2502	1897	2780.5	740	764	662.5
D37_00142	STMMW_01261	mraW	CDS	1053	1109	647.5	529.5	1048.5	1039	2168.5	1495	1759	645	1030.5	788	1709	967.5	1129.5	909.5	1818.5	1786	1804.5	74	5000	3230	737	1047.5	888	2096.5	1088.5	1414.5	1482	1875.5	1937.5	333.5	1432.5	2126.5	768	683.5	902	1285	738.5	702.5	3192	2206.5	3997.5	958.5	1018.5	700.5
D37_00143	STMMW_01271	ftsL	CDS	333	435.5	281.5	279.5	445	400	689.5	472	711	371.5	589.5	343.5	684	392.5	474	389.5	491	532	451	22.5	1613	1406	189	312	333	634.5	552.5	618	631	559.5	646.5	156	577.5	872.5	287.5	271	312	782.5	334.5	308.5	1065.5	782.5	1512.5	434.5	519	469
D37_00144	STMMW_01281	ftsI	CDS	2329	4652	2087	2132	3225.5	3509.5	3216.5	2296.5	4382.5	2143.5	3302	2196.5	4534	3349.5	3504	3554	3617	3901	6293.5	240.5	3723.5	2940	775.5	1832	1551.5	4051.5	3251.5	3926.5	3423.5	6579	4195.5	1766	3416.5	6855	2209.5	2177.5	2433.5	3586.5	2594.5	3406	4797	3025	7364.5	2952.5	3254	2774.5
D37_00145	STMMW_01291	murE	CDS	960	953.5	715	603.5	1060.5	744	2212.5	1477	1462.5	594	932	740	1412	921.5	1119	857.5	1564.5	1800.5	1274	29	2298	1918	369	1078.5	684	1976	1443.5	1649	1883	1574	1958.5	168.5	1369.5	1769.5	927.5	711	877	1672	589	553.5	3218.5	2115	3802	907	1060	742
D37_00146	STMMW_01301	murF	CDS	795	702.5	604.5	491.5	944	567	1594.5	1098	1041.5	498	847.5	606	912.5	753	886.5	677.5	1116	1299	948.5	24	1754	1256.5	276	816.5	467	1418.5	1156	1422	1490	1100.5	1393.5	114.5	889.5	1106	752	562.5	698.5	1261	505.5	498.5	2273.5	1599	2727.5	636.5	765	481.5
D37_00147	STMMW_01311	mraY	CDS	606.5	576	499.5	525.5	854	445.5	1245	844	908	501.5	738.5	517	1002	705	896	741.5	940	1014	946.5	27	1403	1196	306	605.5	472.5	1299.5	1075	1386.5	1271.5	1029.5	1152.5	123.5	702	963.5	572	520	578	1283	476	461	1664.5	1177	2163.5	531	614	536.5
D37_00148	STMMW_01321	murD	CDS	963	995	642.5	586.5	1039	806	1654.5	1217	1456	523	880	658	1226.5	842.5	995.5	846	1415	1553	1288	53	1748	1361.5	342	925.5	540.5	1706	1257.5	1669	1680.5	1301.5	1643.5	277.5	1221.5	1544.5	659	591	702	1416	768.5	461	2457	1722	3389	763	813.5	628.5
D37_00149	STMMW_01331	ftsW	CDS	654	469	504.5	479.5	893	437.5	1136	901.5	770	487.5	705.5	601	836	709	859	684	982	896	765	21	1481	1061.5	357	572.5	289.5	1184.5	1046.5	1438	1400.5	562	1004.5	115	768.5	892	635	484	613	1088.5	517	549	1541	1293	1981	542	692.5	518
D37_00150	STMMW_01341	murG	CDS	714	739	448.5	411.5	705	678.5	1169	917.5	1374	470.5	732.5	493	1007	650	741	624	1175	1187	1137	23	1386	1119.5	307	676.5	361.5	1407.5	1015.5	1297	1310.5	630	1260.5	186	1096.5	1246	595	513	612	1048.5	954	400	1706	1543	3190	667	791.5	543
D37_00151	STMMW_01351	murC	CDS	802	829.5	704.5	605	1164.5	566.5	1429	1157	1406.5	609	872.5	740	1270	931.5	1119.5	880.5	1464	1427	1149	26	2443.5	1732	374.5	822.5	343.5	1919	1562	1885	1921.5	535	1731	145.5	1131	1546	751	577.5	776	1368	604.5	454	2044	1892	3464	772.5	872.5	652.5
D37_00152	STMMW_01361	ddl	CDS	883.5	1290	606.5	539	945	1065	1451	1053	2665.5	792	1216.5	973.5	1428.5	776	862.5	752.5	1607.5	1493	1855.5	157	2026.5	1565	425.5	828.5	562	1839.5	1330.5	1648.5	1606.5	978.5	2191.5	372.5	1265.5	1882.5	804	599	735	1120	1028	535	2277	1785	5122	1092.5	1244	885
D37_00153	STMMW_01371	ftsQ	CDS	797.5	777.5	473.5	352	829	708	1228	951	1831	565.5	806	722.5	1102	650	801.5	722	1305	1179.5	1109	49	1579.5	953.5	343	708	483	1550.5	1040	1307.5	1352	702.5	1679.5	183.5	1115.5	1422.5	646	549.5	665	1045.5	1072.5	496	1995.5	1594	3629	956.5	939	719.5
D37_00154	STMMW_01381	ftsA	CDS	1580	1277	891.5	737	1504.5	1102.5	2551	1948	2672	961.5	1530	1135	2131.5	1144.5	1471.5	1209	2485.5	2284.5	2174.5	101	3443.5	2600.5	622	1390	934.5	3122	1917.5	2346	2512	1192	2990	531.5	2313	2255	1166	995	1463	2033.5	1281	828	3435.5	3021	6369	1564.5	1798.5	1214
D37_00155	STMMW_01391	ftsZ	CDS	934	1284	1103	1138	1715	921	2479	1270	2558	1236	1641	1346	2165	1393	1590	1285	2035	1627	1921	35	4644	3570	939	1113	498	2599	2088	2356	2359	1017	2796	446	1217	2133	1066	973	1131	2014	948	604	3036	2213	6559	1338	1500	1239
D37_00156	STMMW_01401	lpxC	CDS	2881	2619	2060	1829	3187	2110	5034	3842	5399	1663	2618	2152	4579	2943	3423	2850	4644	3906	4240	760	13012	10190	2130	2644	2854	6976	5261	5957	5833	3512	5713	1611	3876	5071	2294	2022	2295	4521	2429	1393	7301	6795	11696	1848	2106	1753
D37_00157	STMMW_01411	yacA	CDS	312	147	208	200	322	250	515	402	268	97	127	109	232	175	209	156	229	420	245	22	629	380	104	274	158	463	276	363	366	222	214	48	368	305	294	209	275	474	826	173	616	550	618	58	86	53
D37_00158	STMMW_01421	secA	CDS	2351	955	1634	1651	2376	1323	3544	2707	1876	561	759	677	1735	1419	1629	1381	2120	3138	1060	124	2913	2484	729	1846	1063	3154	2345	3042	2826	1171	1759	242	3308	1833	1640	1338	1691	3327	1409	711	4919	4464	4430	721	789	649
D37_00159	STMMW_01431	mutT	CDS	68	23	41	27	63	23	107	58	102	42	69	55	140	85	77	88	152	76	165	17	100	64	19	53	39	110	80	93	85	56	148	7	77	55	40	39	40	74	26	18	90	97	206	43	38	33
D37_00160	STMMW_01441	yacG	CDS	77.5	54	96.5	74	135	83.5	274	123	112	79	115	106	128.5	75.5	90	71	100.5	145	149.5	7.5	130.5	130	38	88	76.5	184.5	116	143	146.5	80	117.5	15	67	106.5	114.5	85	92	142.5	49	47	333	155	245.5	85	92	58.5
D37_00161	STMMW_01451	yacF	CDS	171.5	154.5	236	192.5	380.5	163	578	306	406.5	140	285.5	190	305	192.5	216	147.5	356.5	398.5	324	19	435.5	321	103	263.5	191.5	569.5	335	358.5	399	235.5	353	29	172.5	321.5	304	173.5	207	468.5	148	108	661.5	604.5	936	138	139.5	139
D37_00162	STMMW_01461	coaE	CDS	252	208.5	266.5	287.5	383.5	237.5	547	332	373.5	160	191.5	177	261.5	201	195	200.5	452	485.5	354.5	34.5	546	342	69	295.5	246	673	374	425.5	358.5	297.5	353.5	66	245.5	371	215.5	207.5	222	492	168	135	649.5	567.5	758.5	123	118.5	82.5
D37_00163	STMMW_01471	guaC	CDS	503	760	674	827	1015	492	1497	945	860	496	839	665	1887	1039	1127	959	1254	764	1298	38	1983	1439	358	491	376	2585	1605	1779	1822	1168	856	243	730	1097	1157	1065	1427	1210	803	529	1997	1350	2152	378	425	384
D37_00164	STMMW_01481	pilC	CDS	4	7	6	4	4	11	7	8	8	4	7	7	8	4.5	4	4	16	18	7.5	5	20	11	2	10	2	8	12	6	11.5	5	6.5	2	4	9.5	12	10	4	8	10.5	2	11.5	39.5	50	3	6	4
D37_00165	STMMW_01491	pilB	CDS	1	5.5	4	3	6	4	5	1	7.5	3	7	2	5	2.5	9	3	11	9	15	6	20.5	9	1	2.5	6	5	5	6	6.5	11.5	3.5	8	3	5.5	2	3	2	2	6.5	4	9.5	31.5	36	4	5	1.5
D37_00166	STMMW_01501	pilA	CDS	1	1.5	1	2	4	2	4	5	0.5	0	2	1	0	0	0	1	4	0	2.5	0	10.5	17	2	1.5	2	3	4	1	2	3.5	1	0	8	2	1	0	2	6	5	2	3	13	20	2	1	0.5
D37_00167	STMMW_01511	nadC	CDS	84	77	94	98	137	73	210	97	102	60	79	54	178	108	112	123	119	149	111	11	210	205	42	80	35	232	158	242	184	93	128	25	79	109	70	61	90	224	54	51	209	140	236	71	69	65
D37_00168	STMMW_01521	ampD	CDS	183	96.5	105	145	187	109.5	230.5	108	163.5	127.5	208	166	213	174.5	171.5	163	138.5	152.5	263.5	12	585.5	465.5	138	105	128	260.5	213	255.5	270	211.5	121	147.5	131.5	157.5	108	101	136	345	273.5	85	362	148.5	364	96	117	90
D37_00169	STMMW_01531	ampE	CDS	293	277.5	154	159	212	322.5	371.5	145	420.5	156.5	252	167	317	169.5	221.5	174	367.5	349.5	441.5	57	682.5	501.5	134	201	265	505.5	249	273.5	255	604.5	232	226.5	413.5	398.5	166	155	214	397	636.5	163	586	299.5	724	131	155	123
D37_00170	STMMW_01541	STMMW_01541	CDS	63	47	38	30	66.5	77	77	71	75.5	28	53	37	108	50.5	66	72	98.5	111	109	11.5	61.5	47.5	12	56	41.5	110.5	83	77.5	87	126	71	35	87	92	48.5	56	46	69	64.5	70	116.5	99.5	208.5	42	40	22.5
D37_00171	STMMW_01551	STMMW_01551	CDS	18	15	8	21	24.5	36	44	18	51.5	25	44	25	58	59.5	60	52	54.5	38	115	23.5	85.5	56.5	21	13	40.5	108.5	80	135.5	117	111	33	26	8	39	25.5	22	25	30	40.5	18	51.5	89.5	119.5	28	25	21.5
D37_00172	STMMW_01561	aroP	CDS	98	83	58	77	103	118	211	228	235	107	173	138	1796	1324	1505	1302	207	214	963	94	824	504	211	122	323	3006	1924	2328	2135	1937	212	1447	117	152	113	114	131	157	360	139	311	393	513	96	97	90
D37_00173	STMMW_01571	pdhR	CDS	4630.5	1733.5	1084	507	1580	202	995	3247	1091	142	308	291	1004	526	698	524	598	3178.5	1483	104	2528	1608	516	3426	2235.5	1499.5	1025	1191	1258	1320	2639	191	6120.5	4127	2201	1035	1268	2292	325.5	60	2763.5	4340.5	1963.5	222.5	241	139
D37_00174	STMMW_ncRNA_18	tp2	ncRNA	1	4	0	0	2	7	2	1	5	0	3	0	7	4	0	3	2	0	11	5	5	5	0	0	0	2	0	3	1	17	3	5	1	5	1	2	2	1	11	1	4	4	10	1	2	2
D37_00175	STMMW_01581	aceE	CDS	9673	5791.5	3350	2379	5148	713	22040.5	8541.5	2398	1288	1856	1475	5864	3658	4112.5	3034.5	1925.5	12111.5	4256	149	14138.5	9479	2840.5	11314.5	4314.5	7526.5	5343	6160	6331	2347.5	17875.5	967.5	11762.5	12397.5	3813	2229.5	3784.5	4679.5	1439	223.5	31674.5	14797.5	8586	1256	1424	1213.5
D37_00176	STMMW_01591	aceF	CDS	8182	5451.5	2172	1660	3679	769	19203.5	7057.5	2503	1032	1473	988	4671	3070	3522.5	2564.5	1884.5	9879.5	3524	213	10071.5	6963	1729.5	9310.5	3203.5	6197.5	4539	5341	5166	1897.5	15651.5	1131.5	10949.5	11209.5	836	851.5	1690.5	2904.5	2244	228.5	29816.5	12517.5	8054	1169	1453	1037.5
D37_00177	STMMW_01601	lpdA	CDS	6638	3765	1601	1409	2606	836	15446	5326	4784	2990	4229	3027	5023	3050	3524	2696	7872	8172	3555	249	9521	6862	1482	7037	3925	8060	5413	6278	5996	3879	13200	1273	11956	7925	1094	927	1082	2285	1368	272	20743	9944	13488	1947	1956	1815
D37_00178	STMMW_01611	STMMW_01611	CDS	73	11	4	0	5	3	23	40	11	1	2	1	7	8	16	7	20	10	3	0	31	15	4	17	10	20	31	37	34	4	35	2	97	13	1	2	1	11	3	3	80	61	20	3	2	1
D37_00179	STMMW_01621	STMMW_01621	CDS	8	8	7	4	4	8	8	8	12	5	8	8	15	12	11	5	10	6	17	7	38	31	8	6	14	14	5	18	8	15	6	3	6	7	10	10	6	16	22	5	14	15	24	0	5	6
D37_00180	STMMW_01631	yacH	pseudogene	24	11	6	8	12	7	28	10	47	3	14	5	42	14	17	11	24	29	141	20	212	223	8	11	11	58	20	24	20	50	16	15	16	23	6	7	13	16	16	12	48	40	60	7	7	3
D37_00181	STMMW_01641	acnB	CDS	1569	1524	1096	1379	1586	1169	4491	770	3723	3552	4979	3615	3226	2131	2398	1781	6639	2459	1607	297	5776	4351	1050	1675	2877	6426	4213	4829	4548	4946	7496	1489	1345	3093	1362	1203	1254	1782	1395	665	4438	1223	12800	2223	2064	1771
D37_00182	STMMW_01651	STMMW_01651	CDS	1727	678	351	379	628	590	3141	504	1391	734	1232	1169	1127	1115	1075	1342	1639	1956	2217	439	858	677	155	656	3915	1951	765	994	821	3483	1133	444	1710	971	215	203	238	734	553	171	2363	674	1616	505	384	424
D37_00183	STMMW_01661	yacL	CDS	97	161	181	216	225	259	260	122	371	341	473	304	129	110	127	123	244	164	238	138	420	281	83	90	204	197	161	167	169	330	224	254	121	288	216	338	279	577	1122	215	320	235	766	212	228	255
D37_00184	STMMW_01671	kdgT	CDS	27.5	25.5	43.5	71	51	549.5	2684	26	106.5	56	71.5	58	16	11.5	10	8	63	446	26	17.5	72.5	53.5	11.5	107.5	268.5	31.5	16	31	19.5	40.5	39.5	24	24.5	29.5	150.5	299	856	407	2638.5	2910	1029.5	65.5	221.5	46	58	44.5
D37_00185	STMMW_01681	STMMW_01681	CDS	33.5	34	79	231.5	75	847	2865.5	22	190	77	134.5	103	23.5	22	15	22	108.5	669	40.5	11	82.5	87	20.5	214.5	202.5	70.5	41.5	28	33.5	52	70	24.5	6.5	48.5	794	1028	1901	830	2936.5	3194.5	1188	84.5	393	95	110	70
D37_00186	STMMW_01691	pdxAb	CDS	136.5	134.5	295.5	752.5	212	1388.5	1803.5	149.5	216	139.5	235	172.5	114.5	84.5	109	94	211	636	140.5	24.5	257	175.5	60	255.5	338.5	280	140	182	215	249.5	180.5	176.5	86	162	1238	1491	2181.5	1760	2347.5	2433	718.5	197.5	537	155.5	223	190
D37_00187	STMMW_01701	STMMW_01701	CDS	395.5	478	395	559	477	1816	1633	405.5	649.5	329.5	486	367.5	433	286	328	250	540.5	1090	454	74	710	505	202	496.5	609.5	914	536.5	697	645	899	476	593	400	779	1400.5	1719	2724.5	1609	2470.5	2568.5	1118	630.5	1368.5	315.5	455	336.5
D37_00188	STMMW_01711	speD	CDS	674	31.5	46.5	41.5	78.5	38	956	1344	210	125.5	314	301	931.5	672.5	663.5	600	657.5	391	149.5	7	519.5	615	153.5	506	369.5	2538.5	1522	1861	1804.5	57	658	161.5	958.5	54.5	71	50.5	74	142.5	69	8	1877.5	2406.5	517	119.5	76.5	79.5
D37_00189	STMMW_01721	speE	CDS	431	58.5	62.5	52.5	106.5	61	616	906	190	170.5	317	239	690.5	586.5	678.5	436	497.5	305	181.5	11	943.5	825	182.5	358	272.5	1515.5	1326	1617	1617.5	117	452	296.5	637.5	93.5	89	48.5	94	210.5	184	29	1048.5	1279.5	411	82.5	77.5	63.5
D37_00190	STMMW_01731	yacC	CDS	440	165	251	244	331	277	365	299	176	89	132	112	503	420	513	384	279	337	439	66	591	484	206	185	352	646	557	700	648	632	259	170	345	347	193	188	248	896	160	207	382	332	377	96	103	101
D37_00191	STMMW_01741	cueO	CDS	112	122	118	116	216	199	250	134	241	60	123	91	963	346	600	289	196	743	923	36	447	277	92	145	119	1182	889	811	1057	2184	276	714	121	189	127	93	104	325	308	86	362	259	779	104	79	81
D37_00192	STMMW_01751	gcd	CDS	135	283	56	53	102	119	312	146	840	263	385	338	1984	852	773	1069	462	302	2780	496	1374	1313	294	66	812	496	276	373	315	1714	1279	289	203	699	98	78	68	102	81	92	296	288	2174	378	339	277
D37_00193	STMMW_01761	hpt	CDS	1113	258	178	169	314	190	1263	1092	618	174	283	215	663	398	407	375	931	696	1127	307	525	491	119	729	394	1046	649	743	703	563	591	156	1006	359	195	181	288	412	163	72	1421	1873	1137	153	158	150
D37_00194	STMMW_01771	yadF	CDS	1316	286	291	241	504	385	3100	1665	809	213	385	366	3457	2164	2737	2096	1287	2486	2772	154	2960	2510	605	1377	1827	4475	3393	4034	4360	2685	1198	466	1258	623	509	378	481	451	373	287	3836	2702	1548	257	286	205
D37_00195	STMMW_01781	yadG	CDS	173	88.5	64	67.5	88	86.5	327	192	208.5	63	113.5	67	177	128	158.5	114.5	218.5	229.5	202	29	408.5	363	122	121	170.5	334.5	214.5	241.5	288.5	212.5	233.5	80	196.5	148	99	76	95.5	174	99.5	80.5	559.5	296.5	526	82	86.5	77.5
D37_00196	STMMW_01791	yadH	CDS	95	61.5	79	70.5	123	86.5	211	150	134.5	91	130.5	89	177	145	141.5	151.5	153.5	149.5	185	24	232.5	196	144	72	120.5	249.5	190.5	238.5	223.5	157.5	168.5	47	133.5	117	113	96	108.5	154	72.5	69.5	353.5	168.5	345	113	101.5	101.5
D37_00197	STMMW_01801	stiH	CDS	9	31	13	17	18	39	34	21.5	58.5	10	22	15	33.5	14	14	13	31	29.5	69	58	65	24	6	16	19	48	18.5	22.5	31.5	71	36	25	28	67.5	15	14.5	14	20	37	8	34.5	53	166	23	25.5	22.5
D37_00198	STMMW_01811	stiC	CDS	17	12	11	14	17	16	27	20	27.5	7	20	9.5	19.5	8	15	10	35	34.5	46.5	6	43.5	29.5	12	9.5	25	36	28.5	33	31.5	31	21	6	21	49	30.5	20.5	26	42.5	20	23.5	54.5	68	156	27	18.5	28
D37_00199	STMMW_01821	stiB	CDS	1	2	1	3	4	5	4	2	2	0	6	0.5	8	4	6	1	8	4	13.5	0	8.5	10.5	1	2.5	6	4	3	5.5	10	5	8	0	4	38	5	5.5	15.5	11	14	6.5	15	35	85.5	10.5	12	9.5
D37_00200	STMMW_01831	stiA	CDS	2	13	4	7	4	18	10	8.5	17	1	8	3	6	2	8	5	10	10	19	23	17	11	10	5	30	20	8	9	13	35	18	11	3	36.5	15.5	8.5	9.5	7.5	46	11	16	20	80.5	9.5	5	9
D37_00201	STMMW_01841	yadI	CDS	12	189	76	63	98	581	12	18	125	170	290	171	19	34	23	23	32	17	47	10	35	20	14	6	21	28	22	25	23	35	18	13	7	455	71	99	116	286	2369	879	19	47	795	298	529	548
D37_00202	STMMW_01851	yadE	CDS	145	151	152	137	258	217	229	198	217	79	112	95	260	277	297	266	251	181	407	53	649	538	155	128	139	349	324	394	431	254	183	28	134	362	110	121	110	465	548	277	270	360	446	94	92	58
D37_00203	STMMW_ncRNA_19	STnc4190	ncRNA	40	25	8	15	23	46	20	31	41	7	6	10	76	18	26	15	39	66	81	4	26	7	9	31	49	59	27	21	21	127	28	21	32	47	18	13	24	30	25	14	40	46	34	5	10	4
D37_00204	STMMW_01861	panD	CDS	421	248	387	408	568	321	958	461	706	248	375	323	1451	772	818	707	631	934	763	72	936	913	278	486	189	1453	1199	1218	1078	511	541	94	336	556	361	416	424	402	250	256	1052	830	1391	221	245	175
D37_00205	STMMW_01871	panC	CDS	183	132	166	114	247	167	674	305	301	102	126	111	318	205	250	182	296	316	247	83	218	236	74	277	91	604	446	523	456	104	294	50	205	205	138	98	102	218	131	105	736	512	901	129	129	131
D37_00206	STMMW_01881	panB	CDS	195	110	110	87	216	172	541	276	242	54	114	80	314	134	179	124	209	262	253	36	263	246	35	217	57	539	271	312	342	74	224	34	192	178	121	79	78	174	205	111	671	430	715	90	106	85
D37_00207	STMMW_01891	folK	CDS	113.5	30	40	31	87	14.5	146.5	168.5	92.5	18.5	31.5	53	146.5	81	93	78.5	150	124	87	3	69.5	76.5	21	85	29.5	266	171	180.5	175.5	43	119.5	7	136	42	101	35	26.5	107	16.5	5	214	251.5	183	25.5	16.5	21.5
D37_00208	STMMW_01901	pcnB	CDS	1208.5	353	510	349	867	305.5	1667.5	1963.5	1244.5	200.5	419.5	342	1586.5	1023	1126	867.5	2061	1434	851	27	1274.5	1515.5	203	1216	283.5	3111	1792	2189.5	2375.5	507	1739.5	117	1624	734	597	263	372.5	1003	314.5	153	2833	2689.5	2385	281.5	313.5	180.5
D37_00209	STMMW_01911	yadB	CDS	146.5	99	132.5	79	244.5	60	291.5	241	323.5	34.5	63	59	213.5	222	246	207.5	371	184	140.5	22	380.5	347.5	53	145	121.5	432	365.5	490.5	512	93.5	359	13	155.5	228	92.5	52	71	318.5	54.5	26.5	496	276.5	548.5	79	71	61
D37_00210	STMMW_01921	dksA	CDS	827.5	639	891.5	1062	1204.5	679	3481.5	955	2992.5	1258.5	1512	1130	1931.5	1001	1007	981.5	2360	1526	1304.5	263	3140.5	2302.5	590	1066	1120.5	2937	2087.5	1949.5	1910	962.5	2864	230	797.5	1671	1069.5	1199	1245	1484.5	794.5	743.5	4312	2047.5	7243.5	1114	1287	1110
D37_00211	STMMW_01931	sfsA	CDS	151.5	365	158.5	180.5	240.5	292.5	372.5	167.5	729.5	420	603.5	446.5	317.5	208	211.5	256	362	303.5	846	567	745.5	543	97.5	178.5	717.5	508	306.5	351	365	792.5	520.5	169.5	122.5	617.5	179	144	200	323	423.5	164	419	254	1238	440.5	415.5	412.5
D37_00212	STMMW_01941	ligT	CDS	141.5	181	133.5	119.5	196.5	266.5	372.5	177.5	270.5	108	191.5	156.5	252.5	147	188.5	129	188	294.5	307	57	300.5	241	77.5	132.5	361.5	510	244.5	307	310	453.5	225.5	237.5	157.5	327.5	245	207	328	272	338.5	328	447	269	551	149.5	196.5	175.5
D37_00213	STMMW_01951	hrpB	CDS	412	364	359	307	473	400	774	631	811	288	470	364	564	406	445	337	767	732	807	73	1053	758	246	487	358	938	629	744	719	530	738	136	494	592	500	394	553	566	335	312	1286	875	1671	393	421	247
D37_00214	STMMW_01961	mrcB	CDS	863	771	772	715	1169	687	2139	1165	1523	569	971	776	1450	1053	1155	1102	1679	1504	1606	193	2386	1854	744	848	698	2241	1643	2017	1936	1385	1436	399	981	1080	750	657	887	1236	490	475	2685	1796	3064	865	883	667
D37_00215	STMMW_ncRNA_20	STnc3250	ncRNA	314	39	21	12	19	56	694	268	134	24	42	44	25	12	20	20	44	777	53	195	343	181	213	173	198	274	271	421	437	128	110	889	510	58	27	21	32	23	58	20	175	353	127	55	41	37
D37_00216	STMMW_01971	fhuA	CDS	1436.5	82.5	49	42	68	116	7418	3153	163	104	106	120	198	84	114	104	108	6111.5	278	388.5	3162.5	2257	870	1565.5	631.5	4210.5	3100	4702	4343	353	867	193	3264.5	142	73	50	81	107	292	72	1848.5	4154	382	102	81	79
D37_00217	STMMW_01981	fhuC	CDS	221.5	7.5	8	8.5	15	18.5	1192	496.5	22	7	9.5	12	18	12	11	12.5	26.5	913.5	25.5	3.5	516.5	372.5	114	273.5	51.5	561.5	421.5	701.5	668	30.5	146	6	542.5	14	8	9	12	18	22	5	301	663	58	8	5.5	10
D37_00218	STMMW_01991	fhuD	CDS	324	21	8	8	17.5	25	989	583.5	37.5	4.5	20.5	15	140	55	85	52.5	34	1089	293.5	9.5	684	508.5	135	350.5	61	619.5	357.5	571.5	503	62.5	134.5	53.5	893.5	43.5	13.5	14.5	14.5	15.5	55.5	7	303.5	890.5	104	15	19.5	6.5
D37_00219	STMMW_02001	fhuB	CDS	630	27.67	25	24.5	40.5	62	2007	926	67	24.5	30	30	122	66	73	60	79.5	1977	179	17.5	820	649	292	597	120	1024.5	698	1188	970	121	209	31.5	1661	67.5	35.5	19.5	44.5	68.5	85	20	590.5	1378.5	173.5	24	30	15.5
D37_00220	STMMW_02011	stfA	CDS	10	2	5	4	2	5	9	8	26	12	6	7	22	11	8	7	18	14	15	29	18	9	11	4	14	20	14	13	14	16	18	5	22	6	5	2	6	5	3	7	9	45	68	11	5	5
D37_00221	STMMW_02021	stfC	CDS	16	49	10	19	25	44	52	26	73	21	31	20	122	53	58	58	55	35	219	107	152	84	60.5	15	55	66	27	35	30	163	54	39	21	60	22	26.5	30	31	71	25	45	91	181	36	30	22
D37_00222	STMMW_02031	stfD	CDS	7	2	1	4	5	1	3	2	13	2	2	1	16	5	9	8	8	5	7	0	25	6	3.5	3	2	8	4	2	3	4	7	2	7	4	1	1.5	2	4	2	1	9	28	21	0	3	4
D37_00223	STMMW_02041	stfE	CDS	1	2.5	0	0	2	4	4	2.5	5	0.5	3	1.5	15	7	4	3.5	3.5	7	5	1	13	14.5	4	2	2	3	5	9	3	4	3	1	5	4	3.5	3	2	4	0	0	8.5	16	12	3.5	2	7
D37_00224	STMMW_02051	stfF	CDS	2	9	1	5	5	11	12.5	1.5	18.5	7.5	6	4.5	12.5	9.5	6	3.5	12	19	12.5	4	28	11	7	6.5	8	14	9	9	11	18	13.5	7	3.5	10	5	9.5	13	9.5	27.5	10.5	24.5	11	37	3.5	4	8.5
D37_00225	STMMW_02061	stfG	CDS	5	3.5	4	1	6.5	3	9	7	9.5	2.5	3	0	6	2	6.5	4	7	3.5	15.5	0	14.5	16	7	1.5	0	7	4.5	9	16	5.5	7.5	6	0.5	5	5.5	3.5	7	10	8	4.5	9.5	20	25	4	1.5	2.5
D37_00226	STMMW_02071	STMMW_02071	CDS	39.5	136	62	55	78	212	63.5	63	200.5	53.5	93	59.5	124	63.5	79.5	52	139.5	138.5	360.5	176	195	112.5	26	49.5	106	149	44.5	63.5	64.5	410	108.5	226	59.5	195.5	78.5	81	110.5	99	325	91	85	112	375.5	65.5	60.5	45.5
D37_00227	STMMW_ncRNA_21	STnc1510	ncRNA	20.5	78	13	18	18.5	121	24	22	130.5	13	16	17.5	51.5	23	31	14	69	79	178.5	42	70.5	34	3	29.5	57	64	12	19.5	16.5	302.5	47.5	172	31.5	96.5	25.5	17	27.5	15.5	127.5	16	43.5	44	218.5	11.5	12	19.5
D37_00228	STMMW_02081	hemL	CDS	377	405	323	357	572	425	1346	670	803	375	498	379	911	563	591	497	845	808	1072	87	1038	839	277	583	371	1250	874	970	1035	884	674	443	435	626.5	471	354	501	754	288	285	1609	1125	1765	313	363	284
D37_00229	STMMW_02091	clcA	CDS	306.5	379.5	269.5	259.5	416.5	394.5	388.5	185	687	176	299	260.5	602	273	282	300.5	621.5	397.5	950.5	251	450.5	349.5	108.5	187.5	379.5	590.5	307.5	371.5	364	826	532.5	181	356	559.5	318	220	264	868.5	385	184.5	567	321.5	1321.5	234	260.5	220.5
D37_00230	STMMW_02101	yadR	CDS	2316.5	476.5	862.5	774.5	1236.5	178.5	3172.5	2733	1028	340	597	455.5	1582	1094	1410	1142.5	1744.5	1858.5	2159.5	294	2991.5	2057.5	948.5	1689.5	2113.5	2967.5	2023.5	2388.5	2395	2782	1872.5	1383	2436	908.5	1363	1198	1509	860.5	166	156.5	3372	4006.5	1389.5	387	450.5	410.5
D37_00231	STMMW_02111	yadS	CDS	56.5	24	39	27	62.5	32	109.5	83	134.5	30	59	54	73.5	45.5	55.5	42	129	85	73	7.5	82	82	22	45.5	40	126.5	83.5	97	83	34	82	13	83	69.5	37.5	31.5	43.5	103.5	47.5	19	192	161.5	276.5	31	39	29.5
D37_00232	STMMW_02121	btuF	CDS	99	71.5	86	58.5	105.5	77.5	259.5	227	199	28.5	84	69	125	83.5	99	87.5	249	209.5	165.5	22.5	185	151	40	126.5	94	263	183.5	217	240	87.5	190.5	22.5	124	135.5	94.5	55.5	87	116.5	64.5	49	402	314.5	404.5	59.5	68	50
D37_00233	STMMW_02131	mtn	CDS	253.5	156.5	228	189.5	315	166.5	527	350	270.5	112.5	197	142	397.5	253	334.5	218.5	368	350.5	331.5	31	581	501	234	243	319	517.5	379	477	508	248.5	322.5	119.5	234	246	248	239	258.5	321	179	188	810	572	671	139.5	170	143.5
D37_00234	STMMW_02141	dgt	CDS	139	249	184	171	267	229	386	175	490	186	243	228	442	265	296	258	300	284	585	139	868	643	207	137	303	583	361	401	384	549	447	158	158	476	191	217	234	459	241	223	516	268	994	236	283	202
D37_00235	STMMW_02151	htrA	CDS	221.5	535	311.5	326.5	566	422.5	779	317.5	932	485.5	650	511.5	846	451.5	513.5	414.5	751.5	547.5	1407	418	2699	2690	1296	305.5	692	846.5	500	510	583.5	782	816	285	215.5	824	485.5	398.5	451.5	604.5	472	393	1235.5	511.5	3007.5	717	798.5	687.5
D37_00236	STMMW_ncRNA_22	STnc3100	ncRNA	41.5	74	18.5	16.5	35	68.5	108	41.5	184	18.5	37	26.5	153	22.5	31.5	21.5	93.5	72.5	202	237	117	115	27	51.5	99	137.5	24	19	21.5	162	82	45	48.5	130	23.5	16.5	24.5	21.5	64	30	160.5	88.5	346.5	32	41.5	24.5
D37_00237	STMMW_02161	cdaR	CDS	61	31	53	49	68	257	348	39	148	59	85	63	57	36	37	27	245	48	40	11	912	429	166	32	36	71	56	77	79	33	32	21	34	48	104	133	162	206	2221	190	423	97	376	84	84	85
D37_00238	STMMW_02171	yaeH	CDS	528	976	1124	1427	1422	2667	2156	300	5778	2396	3284	2581	1014	453	490	526	2642	1055	1495	1048	1846	1135	197	592	836	1307	521	513	507	1297	1403	575	353	1830.5	2717	3009	2886	1334	1263	2463	1869	583	10980	2168	2472	2268
D37_00239	STMMW_02181	STMMW_02181	CDS	184.5	189	133	116	233	180	267	182	453.5	171	290.5	209	1127.5	930	1003	795.5	328	187.5	2277	372	4757.5	3839	1474.5	96.5	286	472.5	379	544	453	638	291	383	177	346	176.5	128	198	325.5	238	170	367	330	990	280	290	228.5
D37_00240	STMMW_ncRNA_23	STnc3110	ncRNA	39.5	51	18	14	27	44	38	19	135.5	28	48.5	39	166.5	66	79	78.5	64	31.5	343	256	223.5	256	53.5	15.5	64	71.5	36	54	36	172	63	87	41	91	12.5	12	14	43.5	40	20	57	37	184	50	43	31.5
D37_00241	STMMW_02191	dapD	CDS	645	822.5	870.5	859.5	1256.5	1047.5	2238.5	526	1190.5	591	842	687.5	6316.5	3382	3812	3094.5	962	1763.5	2186	131	2432.5	2472	749.5	717.5	887.5	5981	4290.5	4392	4339.5	2957.5	1339	1485	812.5	1409	916.5	858	1042	1161	920.5	545	2209.5	985.5	2990	727.5	760.5	739
D37_00242	STMMW_02201	glnD	CDS	342	303.5	264.5	195.5	373.5	282.5	993.5	474	389.5	143	307	229.5	402.5	313	399	272.5	443	666.5	552	27	823.5	576	168.5	385.5	173.5	868	618.5	675	774.5	679.5	517	191	425.5	536	311.5	245	332	485	303.5	167	1123.5	760.5	824	210.5	182.5	165
D37_00243	STMMW_02211	map	CDS	552	320	350	288	508	347	1355	703	554	263	478	337	776	548	685	468	596	927	816	65	1035	867	276	494	583	1238	991	1319	1249	807	618	367	589	529	490	416	480	745	338	268	1553	981	1177	245	338	289
D37_00244	STMMW_ncRNA_24	t44	ncRNA	1678.5	352.5	301.5	203	543.5	281	1946.5	2438.5	953	215	336	298	1617.5	920	1072	929.5	2681.5	1788	872.5	14	2266	1545.5	249	1567	1177.5	3471.5	1808	2172	1927.5	435	1749.5	207.5	2916	481.5	356.5	295.5	589	450	290	118	3736.5	4099.5	2427	453	439	275.5
D37_00245	STMMW_02221	rpsB	CDS	9355.5	1171.5	1547.5	1298	2343.5	884	11857.5	12957.5	4842	1676	2083	1848	7442.5	5509	5971	5404.5	10593.5	7938	3284.5	77	11406	8934.5	2604	7433	5300.5	14277.5	10124	11325	10088.5	1656	8431.5	1707.5	13620	2253.5	1797.5	1431.5	2882	3139	1216	411	22271.5	23632.5	13174	2216	1931	1602.5
D37_00246	STMMW_02231	tsf	CDS	5728	842	1046	849	1606	769	9983	10321	4173	1548	2221	1430	6199	3822	4166	3634	7358	5394	2341	127	7339	6390	2075	6016	3501	9775	8453	9809	8590	1239	5079	1621	9172	1595	1346	1328	2716	2393	1261	278	20036	20998	13053	1781	2102	1978
D37_00247	STMMW_02241	pyrH	CDS	1106	242	389	303	664	176	2675	1923	747	607	907	745	962	737	906	705	1502	1073	639	6	1178	1028	453	1141	484	2040	1844	2108	2061	260	1049	82	1509	392	408	369	529	1015	252	123	3044	2888	1968	498	562	489
D37_00248	STMMW_02251	frr	CDS	2096.5	1233	807	844	1314	1135	5240	3352.5	2921	841.5	1410	1047	2540.5	1143.5	1278	1070.5	3613	3004	2605.5	814.5	2940	2453	392	2467	1786.5	3840	2025.5	2268	2241	2283	2444.5	918.5	3116	2276	820.5	857	1065.5	1621	1040.5	532	6968	5746	6833.5	950.5	1070.5	856.5
D37_00249	STMMW_ncRNA_25	sRNA1	ncRNA	167.5	365	22	29	52	253	250	181.5	595	24.5	40	32	361.5	43.5	52	34.5	388	311	327.5	597.5	164	171	25	222	127.5	444	73.5	103	92	482	262.5	408.5	373	429	24.5	13	28.5	62	206.5	12	401	687	1156.5	25.5	21.5	28.5
D37_00250	STMMW_02261	dxr	CDS	442	294	260	188	497	226	815	732	456	104	136	127	425	388	441	367	706	464	346	359	832	776	213	393	235	880	806	1013	982	326	661	94	701	472	278	215	300	661	220	115	1331	1115	1085	190	202	179
D37_00251	STMMW_ncRNA_26	STnc920	ncRNA	140	81	54	30	106	123	168	149	249	26	59	60	265	58	95	50	213	209	236	19	105	91	27	161	271	338	109	165	201	152	147	111	232	221	57	58	62	168	213	54	198	353	663	82	97	57
D37_00252	STMMW_02271	uppS	CDS	1405	247.5	319.5	298.5	531	236.5	1232.5	1633.5	918.5	200	335	296.5	700	640.5	844.5	716	1397.5	848	591	35	1664.5	1568	354.5	749	239	1742.5	1596.5	1957.5	2102.5	297.5	878	36	1770	480.5	304.5	179.5	231.5	1172.5	226	141.5	1898.5	1851.5	1547.5	304.5	286.5	234.5
D37_00253	STMMW_02281	cdsA	CDS	796	244.5	407.5	388.5	578.5	275	884.5	1098.5	627	335	535.5	387	634	826.5	883	820.5	931	660	563	66	1445	1224	394.5	533.5	287	1217.5	1367	1653.5	1684	373.5	700	148	977	446	438.5	278	353.5	1316.5	427.5	257	1410.5	1421	1638	295.5	364.5	264.5
D37_00254	STMMW_02291	yaeL	CDS	2551.5	1031.5	941.5	849.5	1481.5	1068	2871.5	2773.5	2543	744.5	1342	997	2395.5	1525.5	1808	1544.5	2943	2368	2453	113.5	4592.5	3944	1177.5	1673	1442	4362	2783.5	3537.5	3598.5	1542	2477.5	198.5	3204.5	1824	1151	896.5	1149	2560	914	647.5	4346	3865	5856.5	1089.5	1205	803.5
D37_00255	STMMW_02301	yaeT	CDS	6394.5	2247.5	2499.5	1942.5	3830	2153.5	6888.5	5472.5	4725.5	1615.5	2772.5	2202.5	5873.5	3905.5	4656.5	4023	6368.5	6595	5729	169.5	10200	8862	2457.5	4260.5	2598	9937	6374	7751.5	7915	3268	5878.5	1725.5	7678.5	4138.5	2780	2387	3351	4192	1828.5	1365	10203	8892.5	14186	2549.5	2872	2223.5
D37_00256	STMMW_02311	hlpA	CDS	5498	1174	1909	1903.5	2527	1218	5164.5	3180	2456	982	1303	1063.5	4616	2731.5	3021.5	2981.5	3151.5	4970.5	2421.5	76.5	5215.5	4143.5	1942.5	2922.5	1254	4504	3195.5	3671.5	3149	1875	2358	533.5	6772	2493.5	1326.5	1348	1817	2282	1038	740.5	6160.5	5376.5	5889.5	956.5	1114	960.5
D37_00257	STMMW_02321	lpxD	CDS	2428	1239	1169	892.5	1778	1198	3551.5	2812	3169	576	948	885.5	3406	2067.5	2374.5	2041.5	3079.5	3056.5	2058.5	212.5	4957.5	4552.5	873.5	2185.5	1726	5679	3901.5	4753.5	4611	1709	3158	585.5	3887	2908.5	918.5	900	1349	2290	1444	631.5	6036.5	5716.5	6679.5	940.5	921	640.5
D37_00258	STMMW_02331	fabZ	CDS	963.5	291	417.5	452.5	648	302	1594	1033	1216	299.5	459.5	344	1216	964.5	994	880	1201.5	889.5	784.5	58.5	2398.5	2249	552.5	646	552	2019	1673.5	1842.5	1830.5	495	886	152	1338	691.5	413.5	337	457	1154	288	233	2057.5	1833	2712.5	400.5	451.5	378.5
D37_00259	STMMW_02341	lpxA	CDS	1361.5	441.5	479	373.5	755.5	386	1788.5	1568.5	1416	357.5	593.5	415	1328.5	930.5	1102	926	1551.5	1133	1032	146.5	2359	2166	629	846	498	2368	1776	2242	2187	566	1217.5	171	1785	754	538	337.5	520.5	887	336.5	215.5	3157	2325.5	3352	656.5	638	497
D37_00260	STMMW_02351	lpxB	CDS	865.5	340	325.5	219.5	439.5	277.5	939	1178.5	1441	168	251.5	207.5	809.5	563	650	498.5	1091.5	874.5	642.5	38.5	1300.5	1210.5	253	696.5	360	1881	1101.5	1462.5	1470	541.5	948	74.5	1352.5	635	350.5	210.5	321.5	909	258.5	129.5	1607.5	1581.5	2258.5	252.5	298	208
D37_00261	STMMW_02361	rnhB	CDS	455.5	144.5	182	146.5	273	136.5	490	581	551	96	163	125	394	311.5	388	278.5	443	370	345.5	21.5	475.5	396	150.5	282.5	179	799.5	671.5	832	826.5	294.5	447.5	52.5	572.5	279.5	188	130	186	508.5	229.5	109.5	658.5	762.5	1041	151	219.5	117.5
D37_00262	STMMW_02371	dnaE	CDS	2419.5	835	1040	865	1731	721.5	2983.5	3437.5	1892.5	504.5	809.5	730.5	2107.5	1550.5	1844	1565.5	3064	2110	1541	114.5	3484.5	2951.5	710	1735.5	670.5	3959	3246.5	4491.5	4322	916	2716	206.5	3528.5	1607.5	946.5	782.5	1078	2401.5	628.5	526	5140	4978	4744.5	916	907	656.5
D37_00263	STMMW_02381	accA	CDS	988.5	317	506	567	839	383.5	1796	1144.5	1209.5	293.5	480	409	1339.5	1016	1064	841.5	1442.5	971	750.5	37.5	2025	1726	473	715.5	368.5	2191.5	1688	1973.5	1851	499	1325	149.5	1357.5	754.5	550.5	404.5	514	1380	328	214.5	2868.5	2298.5	3580.5	533.5	545	407.5
D37_00264	STMMW_02391	STMMW_02391	CDS	211	154	61	56	113	162	168	210	270	91	152	106	190	129	133	88	249	205	384	82	332	252	85	101	115	287	192	233	247	335	235	148	552	648	181	139	221	394	624	180	392	453	1091	227	221	155
D37_00265	STMMW_02401	ldcC	CDS	310	313	261	256	430	346	738	283	590	232	391	317	376	217	226	202	490	524	573	65	687	441	106	258	297	785	465	618	624	502	631	122	296	557	338	269	331	661	408	213	743	455	1318	268	279	213
D37_00266	STMMW_02411	yaeR	CDS	70	119	88	119	140	137	315	86	192	66	116	100	122	77	100	65	187	181	147	37	233	164	74	95	152	253	114	147	161	179	254	48	63	258	138	93	121	193	192	83	352	124	401	66	92	86
D37_00267	STMMW_02421	mesJ	CDS	179	191	196	196	332	154	472	258	256	168	223	158	201	181	177	130	285	322	227	17	239	219	137	223	143	422	338	368	368	171	354	24	178.25	313	247	171	201	477	97	109	592	348	553	135	164	103
D37_00268	STMMW_02431	rof	CDS	450	755.5	310	490	404.5	1370	1099.5	266	1373	492	689.5	594	1037.5	288	274.5	287	679.5	1056	1833	160	1032.5	793.5	178	383.5	2451	1007.5	295.5	337.5	294.5	3479	562	1845.5	402.5	1354	726	906.5	891	478.5	1527.5	1144	896	391.5	1973	550	544	432
D37_00269	STMMW_02441	yaeP	CDS	418	615.5	404	719	594.5	1142	967.5	256	1151	866	941.5	813	951.5	536	628.5	541	640.5	782	1533	225	1210.5	857.5	617	335.5	1855	998.5	523.5	593.5	606.5	2589	522	1575.5	350.5	991	870	1098.5	1094	972.5	1676.5	1143	728	429.5	1700	667	793	721
D37_00270	STMMW_02451	yaeQ	CDS	128.5	76.5	91	72	138	89	256.5	188	179.5	56	78.5	67.5	297	170	213	146	173.5	187	308.5	21	779	571	154.5	106.5	120	218	141.5	208.5	200	139	136.5	73	134.5	98	113.5	76	93.5	114	74.5	72.5	316.5	203.5	366	64	87	44
D37_00271	STMMW_02461	yaeJ	CDS	177.5	316	176.5	146.5	297	358.5	288.5	165.5	284.5	150	363	188.5	387	178	211.5	144.5	229	295	412.5	663.5	576.5	421	186.5	167.5	527	408	207.5	301.5	301.5	375.5	357.5	260	147	391	333	241.5	290.5	277	914	239	412.5	247	655.5	144	221	158.5
D37_00272	STMMW_02471	cutF	CDS	136	233.5	187.5	204.5	318	160.5	323	164.5	303	126	218.5	157	328	230	227.5	245.5	240.5	226	351	124.5	805.5	616	260	148	394	389	301	400	365.5	385.5	400	146	153.5	370	208.5	186.5	209	368	173.5	125.5	422	294.5	649.5	143	127	122.5
D37_00273	STMMW_02481	proS	CDS	783	421	712	656	1243	382	2186	1321	1050	322	514	422	1368	988	1077	896	1389	1393	734	40	1389	1467	330	1082	315	2113	1581	1823	1811	491	1336	205	1077	874	693	484	669	1388	347	189	2978	2471	2890	348	391	346
D37_00274	STMMW_02491	yaeB	CDS	185.5	153	169	164	285.5	148.5	433.5	342.5	342.5	76	132.5	116	311.5	183.5	261.5	215	366	405	314	39	296	308.5	30	281.5	117.5	593.5	351.5	461	459	261	398	58	256	309.5	133.5	107	150	327.5	122	72.5	559	457	662.5	73.5	75	67
D37_00275	STMMW_02501	rcsF	CDS	227.5	193	308	230	494.5	271.5	753.5	365.5	420.5	126	231.5	180	390.5	284.5	397.5	258	439	456	433	54	471	367.5	115	267.5	342.5	698.5	524.5	595	565	322	423	80	202	336.5	384.5	341	431	400.5	217	247.5	673	501	937.5	160.5	176	142
D37_00276	STMMW_02511	metQ	CDS	812	572	238.5	394	376.5	593	1009.5	718.5	1262.5	652	769	645	6451	3296.5	3334.5	3480.5	1090	988	3237	287	2826.5	2219	401	504	920.5	9892.5	4700	3574.5	3950	3649	1103	2201.5	1399.5	961.5	357.5	402	477	436	902	449	1919.5	1619	3299.5	527	528.5	579
D37_00277	STMMW_02521	yaeE	CDS	209.5	170.5	90.5	100	177.5	108	275	235.5	230	115.5	187	174	1650	824.5	936	816	257	193.5	917	31.5	521.5	370	181.5	144	267.5	2720.5	1298.5	970	1242	762.5	326.5	469.5	280	185.5	209.5	171	236	183	263.5	175	575	508.5	658	180	195.5	169.5
D37_00278	STMMW_02531	abc	CDS	259.5	195.5	97	79	152	87	400.5	346	249.5	54.5	95	107	1804	553	639.5	561.5	300	201.5	803	76.5	789	568	225.5	114	307	3954	1251.5	870.5	1087	735.5	427.5	1307	447.5	254	122	93	148	91	274.5	99	1010.5	865.5	733.5	103	111	104.5
D37_00279	STMMW_02532	yaeD	CDS	414	166	249	239	367	206	575	314	299	176	269	214	340	334	342	295	329	381	261	28	497	496	166	263	204	508	479	559	489	268	304	104	420	272	241	204	262	612	214	148	620	488	611	164	213	163
D37_00280	STMMW_02541	dkgB	CDS	112	38	54	89	117	78	208	275	96	39	63	46	109	78	98	71	121	146	212	27	284	157	76	84	49	172	153	186	192	143	99	33	442	85	155	168	139	185	80	80	226	366	259	50	61	66
D37_00281	STMMW_02551	yafC	CDS	24	28	29	31	41	61	62	33	42	49	85	41	37	32	26	22	35	49	100	15	69	57	18	20	73	71	30	43	58	98	34	60	26	57	81	73	74	94	262	47	80	49	164	33	50	28
D37_00282	STMMW_02561	STMMW_02561	CDS	14	12	19	24	50	21	39	22	43	22	25	32	35	17	25	26	38	41	62	8	61	56	30	14	17	30	27	34	28	34	32	11	23	41	29	46	40	35	64	31	59	113	133	27	30	20
D37_00283	STMMW_02571	yafD	CDS	152	348	219	252	297	359	471	135	295	206	273	243	306	142	187	130	197	378	379	105	678	582	70	175	356	635	416	478	461	667	322	170	117	597	279	268	325	554	526	177	551	226	735	163	180	151
D37_00284	STMMW_02581	yafE	CDS	56	121	93	75	141	105	88	56	101	54	70	36	105	81	115	76	69	80	146	20	314	175	57	68	87	194	159	202	240	523	104	43	84	275	39	61	57	307	143	61	106	153	211	31	31	26
D37_00285	STMMW_02591	dniR	CDS	1828	588	575	372	894	521	2288	2482	4950	595	1070	945	3261	2776	3093	2755	3974	1733	2623	317	5419	7031	1106	1525	618	9244	6781	7555	8065	1310	3601	396	2769	1110	514	305	397	1124	578	254	4385	4088	8383	1188	1269	817
D37_00286	STMMW_02601	gloB	CDS	57	64	42	66	81	84	208	98	202	37	80	58	138	85	110	97	104	114	188	18	411	367	83	44	97	232	130	149	152	246	107	92	90	138	60	63	83	151	100	55	209	129	342	63	69	70
D37_00287	STMMW_02611	yafS	CDS	103	96	68	43	73	142	178	85	185	74	152	96	117	50	74	65	136	140	233	93	204	157	23	69	135	247	120	127	149	340	119	160	112	184	98	90	106	157	309	79	179	145	421	79	64	77
D37_00288	STMMW_02621	rnhA	CDS	307	89	153	117	216	104	359	221	191	59	86	78	242	146	202	160	265	250	152	21	263	248	72	144	94	372	266	318	328	201	171	22	279	206	169	126	185	252	69	108	416	324	352	119	112	71
D37_00289	STMMW_02631	dnaQ	CDS	230	167	173	171	282	214	419	284	481	191	283	212	419	261	261	279	305	300	649	132	516	461	111	188	230	584	386	443	459	480	304	247	181	319	254	225	223	262	300	195	519	426	844	221	213	214
D37_00290	STMMW_02641	sciA	CDS	16	30	12	12	26.5	28	33	13	25	8	12	14	36.5	25.5	20	17	20	18	40.5	7	73.5	41.5	10.5	9.5	6	34.5	19.5	28.5	26	25	33	14	17	45	6.5	8	17	39	24	13	31.5	47.5	85.5	13	14	7
D37_00291	STMMW_02651	sciB	CDS	13	11.5	8.5	3.5	13	9.5	30	9	17.5	4	15.5	10	24.5	9	17.5	17.5	14.5	19.5	14.5	2	17.5	20.5	13	11.5	3	33.5	17.5	27	28.5	4.5	30.5	1	2	17	10.5	6	7.5	15	8.5	1	20.5	34	62.5	7	6	3
D37_00292	STMMW_02661	sciC	CDS	19	26.5	13	16.5	38	48.5	49	28	68.5	12	19	10	57.5	29	42	27.5	65	42.5	65.5	6.5	79.5	52	18.5	30.5	8.5	78.5	33	42	63	49	85.5	8	14	42.5	27.5	20	23.5	65	35.5	18.5	56	68.5	179.5	20	15	12
D37_00293	STMMW_02671	sciD	CDS	8.5	17.5	3	3	11.5	14	21.5	8.5	29.5	5	7.5	6	15.5	8	20.5	12	14.5	19	24.5	6	30	27.5	2	15.5	7.5	32	14.5	11.5	21.5	15	19	6.5	5	14.5	12	8.5	8	18.5	21	9	23	18.5	56.5	7	10	3
D37_00294	STMMW_02691	sciE	CDS	13	17.5	20	7	20.5	28	25	16	24.5	10	16.5	9	26	23	20.5	19	20	33	40.5	3.5	53.5	22.5	18	11.5	9.5	47.5	33	34	34	25	23	7.5	11	23	16	15	15.5	28.5	28.5	11.5	24	29.5	54.5	4.5	8	7
D37_00295	STMMW_02701	sciF	CDS	2.5	12	16.5	9	6.5	18	11.5	4.5	14	5	14.5	13	18	5.5	15.5	10	12	6	26.5	4	43	34	10	3.5	0.5	21	6.5	14	24	34.5	9	10	4	19	8.5	6.5	13.5	29	44.5	13	8	30	63.5	10.5	11	6
D37_00296	STMMW_02711	sciG	CDS	20	21	22	25	28	33	83	62	81	22	27	24	43	28	15	29	78	60	27	1	123	82	34	25	65	118	52	48	71	43	59	9	37	37	37	32	37	38.5	31	23	132	160	198	30	37	24
D37_00297	STMMW_02731	sciH	CDS	0	4	4	2	5	4	14	9	11	6	8.5	2	11.5	2	4.5	5	15.5	6	9	0	36.5	18	11.5	3	8.5	19	8.5	17.5	13.5	15	15	2	1	8.5	9	3.5	13	6	8.5	2.5	13	14	41	4.5	5	3.5
D37_00298	STMMW_02741	sciI	CDS	12	16	10	7	15	15	20	17	21	4	9.5	17	23.5	19	17.5	17	24.5	25	39	5	71.5	44	33.5	5	17.5	49	13.5	23.5	35.5	20	19	6	9	16.5	14	12.5	15	25	23.5	8.5	32	57	77	12.5	12	10.5
D37_00299	STMMW_02751	STMMW_02751	CDS	4.5	5	3	3	5	6	5.5	1	13	2	2	5	6.5	4.5	10.5	4.5	8.5	6	31.5	7.5	17.5	7.5	8	3	8	15	5	3	3.5	16	10	6.5	2	7	10	7	9	3	14.5	3.5	10	6	39	1	3.5	4.5
D37_00300	STMMW_02771	sciJ	CDS	7.5	2	4	5	6	6	5.5	9	25	8	6	4	18.5	10.5	14.5	16.5	23.5	11	33.5	7.5	51.5	33.5	16	6	19	28	15	24	21.5	22	16	7.5	9	10	10	8	4	14	0.5	2.5	15	30	46	3	6.5	3.5
D37_00301	STMMW_02791	sciK	CDS	2.5	2	0	4.5	3	0	3.5	8	4.5	0	1.5	1	4	3.5	1.5	3.5	5	3.5	6	1	21.5	13.5	7	0.5	10.5	5.5	4	5.5	3	2	4.5	0	4	1.5	4	0.5	0.5	2	4.5	1	10	14.5	13.5	2	2	0
D37_00302	STMMW_02811	STMMW_02811	CDS	27.5	12	0	6	12	14.5	15.5	32	19.5	4.5	11	6	20.5	11	25.5	18.5	28	23	30	7	38.5	19	32.5	18	40.5	35	19.5	22.5	12	55	16.5	26	33.5	18	4.5	10	7.5	20.5	27.5	3.5	33	46.5	53.5	14	10	7
D37_00303	STMMW_02831	STMMW_02831	CDS	8.5	3	1	2	1	7.5	5.5	7	9.5	1.5	0	3	3.5	2	6.5	3.5	13	12	8	5	30.5	9	24.5	4	10.5	14	7.5	15.5	12	13	7.5	7	12.5	4	4.5	0	0.5	4.5	9.5	0.5	8	25.5	21.5	4	1	1
D37_00304	STMMW_02841	sciK1	CDS	5.5	3	3	1.5	4	2	2.5	11	10.5	2	2.5	3	6	4.5	2.5	4.5	7	2.5	10	0	22.5	14.5	12	1.5	13.5	15.5	6	8.5	13	6	7.5	4	13	3.5	8	1.5	6.5	4	1.5	1	12	20.5	16.5	3	4	3
D37_00305	STMMW_02851	sciN	CDS	2.5	1	0.5	1	4	2	1.5	4	2.5	1	2	1	4	2	1	1	5	2	2	0	22.5	3	4	2	4.5	3	5.5	7	3	2	2	0	7	4.5	0	1	3	2.5	1	1	3	10	17.5	1	2.5	0
D37_00306	STMMW_02861	sciO	CDS	9.5	7	4	2	10	10	15.5	11	13.5	8	10	4	12	5	7	2	14	3	28	6	41	14	10	3	14	10.5	9.5	11.5	11	11	12.5	5	5	9.5	15.5	6	10	9	19	7	10	43	42.5	5	5.5	3.5
D37_00307	STMMW_02871	sciP	CDS	10	11	6	6	8	11	21	12	10	6	8	6.5	14	10	11	7	20.5	21.5	14.5	1	55	24	7.5	13	12.5	26.5	20	16	24.5	16	28.5	1	12	31	8.5	8.5	16	11	17	7	40	52.5	44.5	9	5	7.5
D37_00308	STMMW_02881	sciQ	CDS	6	10	6	7	13	10	20	17	15	4	12	6.5	19	5	16	10	19.5	15.5	29.5	11	44	13	14.5	9	29	29	7	19.5	23.5	40	16	10	11	16	10	11.5	13	15	15	9	21.5	20.5	44.5	9	7	10
D37_00309	STMMW_02891	sciR	CDS	10	5	1	5	4.5	5	14	7	16	1	2	1.5	7	4	10	0	14.5	6.5	19	9	13	11	9	3	24	18	5	7	4.5	28.5	9.5	9.5	4	12	2.5	2	3	0.5	10.5	1	18.5	32	46	3	4	2
D37_00310	STMMW_02901	sciS	CDS	43.5	46.5	23.5	26	51.5	53.5	71	57	94.5	31.5	53	40.5	105	60.5	85.5	63.5	134	75.5	149	23	234	119.5	62.5	48.5	63	136	89.5	106	88.5	109.5	115.5	16	52	88.5	35.5	41	46	78.5	41.5	28	104	177	277.5	36.5	35.5	22
D37_00311	STMMW_02911	sciT	CDS	5.5	13.5	10	9	19	4.5	11	8	13.5	7.5	9.5	7	17.5	13.5	12.5	13.5	10.5	8	23	0	34	20.5	24.5	3.5	3.5	29.5	18	21.5	24.5	22.5	31.5	3	6	19	12	4.5	9	23	10	8	20	40	65.5	8	14	9.5
D37_00312	STMMW_02921	sciU	CDS	4.5	6	8	5	3	5.5	15.5	5	14	8.5	8.5	10.5	15	18	15.5	13	3.5	10	32	2	25.5	29.5	15	3	11	21	7.5	15.5	22.5	27.5	17.5	3	4.5	11.5	6.5	8	9	7	14.5	6	16.5	15	52.5	11	14.5	14
D37_00313	STMMW_02931	sciV	CDS	8.5	18	15.5	11	20	32.5	31.5	13	30	8.5	18	7.5	26.5	26	24.5	24	25.5	20	52	8	46.5	36.5	22	25	34.5	44.5	31	37	30	57	30	30.5	11.5	22	13.5	11.5	25	18	51.5	17	31	42	58.5	20.5	22	18.5
D37_00314	STMMW_02941	vgrS	CDS	21	15	15	9	27	21	33	26	39	22	23	19	27	16	34	16	36	31	62.5	22	121.5	59	35	10	32	50	35	58	45.5	65	32	39	13	35	28	24	33	18.5	38	15	53	86.5	122	21	27	17
D37_00315	STMMW_02951	sciW	CDS	3	1	1	0	1	1	6.5	2	1	0	2	0	6	3	2	2	2	2.5	7.5	0	16.5	8.5	2	1	3	7	1.5	6	14.5	5	3.5	1	3.5	3	2	1	0	3.5	3	0	5.5	10.5	10	3	0	1
D37_00316	STMMW_02961	rhs	CDS	167	232.5	174.5	134.5	311.5	220	422	219.5	537	164.5	245.5	279.5	480.5	377.5	450.5	361	529.5	291	1157.5	315.5	571	323.5	251	173	338	835	492.5	507	598.5	1136	474	205	181	384	209.5	188	233	236.5	258	185	557.5	498	882.5	220.5	232	155
D37_00317	STMMW_02971	STMMW_02971	CDS	108.5	120	30.5	39.5	57.5	104	454	177	503.5	64.5	85	86	294.5	111.5	137.5	130	395	167	708	209.5	284	185	50.5	126.5	271	639.5	146.5	179	163	898.5	319	77	151.5	194.5	36	42	48.5	51	91.5	26.5	521	384	672	98.5	96	55
D37_00318	STMMW_02981	STMMW_02981	CDS	196.5	240	138.5	149	272.5	271.5	265.5	235.5	590.5	235	351	307	589	426.5	499.5	457.5	445.5	300	1336	429	534	368.5	163.5	173	377.5	672.5	545	631.5	667	1231	379.5	239.5	182.5	374.5	252	246	268	369.5	334	251.5	378.5	378.5	1004.5	241	236	182
D37_00319	STMMW_02991	sciX	CDS	69	60.5	40.5	48	63.5	85.5	166	87	218	35	58.5	91.5	116	93.5	104.5	100.5	161	110.5	383.5	50	263	113.5	50	61.5	190.5	358	175.5	202.5	193.5	783.5	133	28.5	95.5	133	46.5	54	52.5	125	109.5	42	154.5	144.5	209	47	47	35
D37_00320	STMMW_03011	STMMW_03011	CDS	24	7	4	6	14	20	20	24	18	5	8	6	13	16	22	20	26	22	33	5	64	18	29	9	42	40	27	38	38	97	15	2	24	14	11	5	7	33	10	4	31	48	21	7	4	4
D37_00321	STMMW_03021	sciY	pseudogene	35	7	3	1	8	4	27	54	18	2	3	4	15	15	20	9	25	26	33	1	92	29	41	8	50	41	28	46	53	88	10	9	73	9	7	7	2	20	8	1	34	65	27	3	3	7
D37_00322	STMMW_03041	STMMW_03041	CDS	1	0	0	0	1	1	0	0	1	0	1	0	0	0	0	0	0	1	1	0	0	0	1	0	1	0	1	1	0	6	0	1	1	2	0	0	1	0	0	0	0	9	7	0	0	0
D37_00323	STMMW_ncRNA_27	IsrA	ncRNA	5	0	0	0	0	0	1	1	2	0	1	0	1	3	1	0	3	1	0	0	25	7	14	1	0	3	3	2	0	0	0	1	0	1	0	0	0	2	0	0	0	17	15	0	0	0
D37_00324	STMMW_03051	STMMW_03051	CDS	10	7	3	6	10	9	29	26	44	3	4	3	25	11	16	20	31	19	52	15	55	21	36	12	33	60	20	23	18	131	19	11	14	26	6	11	7	11	5	4	39	71	45	14	11	1
D37_00325	STMMW_03061	STMMW_03061	pseudogene	2	4	2	2	1	2	4	2	7	3	2	1	4	3	8	1	7	6	19	5	6	12	3	2	8	6	5	5	6	22	10	4	5	8	3	3	3	6	6	1	4	38.5	31	3	2	1
D37_00326	STMMW_03071	STMMW_03071	CDS	7	7	6	0	10	12	3	6	12	7	8	7	10	8	3	10	16	10	14	7	11	9	8	4	3	12	8	11	6	15	13	3	0	13	5	10	6	5	1	2	5	18	39	5	5	2
D37_00327	STMMW_03081	STMMW_03081	pseudogene	0	0	0	1	1	0	0	0	0	0	0	0	0	0	1	1	1	0	0	0	5	5	4	0	1	0	1	1	2	1	1	1	0	0	0	0	0	0	0	1	0	14	6	0	0	0
D37_00328	STMMW_03091	safA	CDS	52	62	15	19	46	65	51	54	143	47	57	58	93	67	78	73	57	63	129	60	123	65	150	20	154	156	121	127	127	518	80	180	43	92	62	35	67	48	48	84	112	85	218	74	73	39
D37_00329	STMMW_03101	safB	CDS	20	13	16.5	5	19	12.5	27	18.5	50.5	5	14	9.5	38	20	17	25.5	36	24	40.5	20	118	58.5	37.5	9.5	52	97	51	63.5	68	111.5	40.5	19	11	34	13.5	16	9.5	23.5	41	10.5	44	63	126	12.5	21.5	21.5
D37_00330	STMMW_03111	safC	CDS	46.5	108	61.5	48	120.5	111	139.5	86	221	73.5	86	76	201	97	131	91	153	149	184.5	35	512	289.5	243	47	58	286.5	230.5	235	301.5	254	177	44	84	218.5	111	85.5	80	133.5	182	47.5	215	352	638.5	94	117	90
D37_00331	STMMW_03121	safD	CDS	16.5	18	23	21	38.5	20.5	35.5	25.5	26.5	7.5	16	14.5	43	29	39	38.5	37	30	51	2	88	73	62.5	16.5	13	72.5	67.5	82.5	75.5	45.5	39.5	11	25	23.5	23.5	18.5	21.5	33	19	11	48	116	76.5	17.5	17.5	14.5
D37_00332	STMMW_03131	ybeJ	CDS	6	18	8	8	13	15	15	16	51	10	19	13	118	83	94	56	33	20	116	18	346	298	161	11	14	60	66	45	54	38	37	30	9	26	12	9	18	19	14	13	21	71	151	26	31	28
D37_00333	STMMW_03132	STMMW_03132	CDS	7	4	1	3	6	4	6	7	13	4	9	6	26	26	27	14	4	9	37	3	109	79	36	3	8	14	23	15	26	18	9	4	2	9	4	5	5	11	5	8	9	25	43	14	16	17
D37_00334	STMMW_03133	STMMW_03133	CDS	6	4	2	1	4	2	3	5	18	1	8	8	9	13	11	8	4	5	15	3	41	33	16	5	11	14	5	12	9	19	12	2	4	12	6	2	1	3	9	1	7	23	25	8	6	5
D37_00335	STMMW_03151	sinR	CDS	116	189	79	90	125	79	224	159	1724	299	437	457	205	149	135	128	738	349	199	773	311	208	130	86	432	465	191	204	189	717	1274	40	106	374	129	127	142	155	75	60	230	276	2626	563	503	407
D37_00336	STMMW_03161	STMMW_03161	CDS	3	9	1	2	8	6	7	6	60	5	20	12	9	5	9	7	47	14	2	4	35	5	10	8	16	25	15	9	11	30	81	3	10	23	2	7	1	15	17	4	20	27	107	18	9	7
D37_00337	STMMW_03171	pagN	CDS	136	133	68	53	102	251	255	94	814	350	534	450	2901	2164	2168	1887	374	156	3987	338	12614	10158	3768	64	372	678	417	537	465	578	232	449	75	177	90	121	133	99	461	148	244	148	1905	559	617	516
D37_00338	STMMW_03181	sciZ	CDS	45	48	45	39	54	52	91	39	58	30	52	35	136	78	94	79	65	72	197	16	707	646	213	34	44	80	57	43	44	91	48	34	56	94	57	63	72	84	86	87	159	100	195	27	47	31
D37_00339	STMMW_ncRNA_28	STnc1030	ncRNA	58.06	148.86	73.45	113.51	120.82	185.7	180.58	41.53	579.93	136.43	228.63	165.29	189.53	65.82	54.96	55.88	221.67	163.27	144.53	676.14	194.93	104.3	48.21	78.44	193.7	339.27	156.18	199.19	180.01	304.11	164.72	173.27	91.13	237.4	139.65	164.05	127.36	219.29	122.4	92.45	149.89	109.65	717.87	130.52	148.92	169.58
D37_00340	STMMW_ncRNA_29	STnc1040	ncRNA	9.11	19.99	6.77	7.36	11.89	14.13	7.19	10.56	43.28	20.37	49.46	17.96	53.63	16.77	21.55	17.32	16.46	26.81	97.78	13.52	69.37	45.46	22.66	13.9	15.3	37.8	27.28	28.93	33.17	38.6	27.82	25.41	14.79	31.47	8.77	8.51	14.08	25.02	15.78	9.48	18.22	23.94	93.46	3.45	2.12	1.83
D37_00341	STMMW_03191	yafV	CDS	119	128	74	90	123	140	210	82	256	99	166	122	272	114	126	88	146	171	425	72	568	426	88	84	205	298	186	191	197	311	190	155	73	200	131	113	157	194	143	101	185	132	518	90	125	104
D37_00342	STMMW_03201	fadE	CDS	85	162	142	142	247	295	332	104	535	345	566	389	320	207	241	191	721	220	495	406	3174	1979	308	81	448	461	286	365	376	466	260	302	83	266	307	235	308	213	339	412	392	216	1119	332	317	260
D37_00343	STMMW_03211	gmhA	CDS	366	363	353	343	559	441	936	410	629	256	481	392	635	302	430	340	543	570	773	74	861	710	159	356	296	788	521	535	530	647	406	346	381	614	447	394	541	759	446	357	894	657	1354	312	323	273
D37_00344	STMMW_03221	yafJ	CDS	194	211	224	201	398	227	559	298	405	185	271	252	270	215	224	184	387	361	244	23	556	482	143	221	83	591	449	457	535	302	346	95	238	387	292	216	306	419	188	219	710	406	935	218	246	202
D37_00345	STMMW_03231	yafK	CDS	287	163	257	216	453	177	641	446	583	57	126	91	913	616	642	567	784	396	570	104	775	627	72	238	77	1455	826	866	870	448	554	54	405	408	230	169	198	388	261	93	702	739	967	93	87	72
D37_00346	STMMW_03241	dbh	CDS	201	73	90	84	172	101	273	159	161	121	176	193	145	87	118	98	211	188	266	112	613	276	219	151	237	205	159	173	170	513	204	1411	78	159	123	119	136	259	125	85	254	184	370	91	107	89
D37_00347	STMMW_03251	STMMW_03251	pseudogene	60	51	23	22	56	33	78	69	134	22	37	27	89	28	41	33	124	78	112	19	585	280	242	46	72	179	79	114	82	184	111	29	95	98	49	34	46	73	46	37	145	177	221	33	38	13
D37_00348	STMMW_03261	prfH	CDS	14	33	13	13	23	28	19	30	82	11	23	27	43	19	39	27	49	21	74	11	423	219	160	21	19	74	41	34	38	114	38	44	27	39	21	11	15	26.5	24	13	44	68	99	17	26	34
D37_00349	STMMW_03271	pepD	CDS	898	1328	1249	1321	1799	1238	2722	790	1536	853	1177	822	1874	914	1060	869	1361	1925	1722	208	3992	3106	508	1001	394	2161	1265	1430	1401	1138	1451	409	920	2209	1396	1155	1379	2098	821	728	2638	1398	4533	740	823	709
D37_00350	STMMW_03281	gpt	CDS	880	88	276	235	384	119	1072	779	613	103	184	134	680	430	474	401	726	688	569	63	821	770	69	667	153	857	727	760	704	149	360	62	1100	267	150	110	97	476	139	49	1410	1640	770	55	85	70
D37_00351	STMMW_03291	frsA	CDS	358	355	275	211	458	431	846	436	692	272	454	376	523	214	292	245	524	613	997	206	835	546	193	380	439	676	383	475	486	473	670	421	312	627	464	413	500	565	829	413	806	655	1605	290	383	312
D37_00352	STMMW_03301	crl	CDS	790	391	589	631	793	438	1958	711	994	419	678	531	1206	660	745	650	1169	1645	1086	126	1242	891	379	816	1176	1932	1213	1276	1238	909	1251	355	538	885	1044	879	954	769	606	605	1883	1198	2709	397	445	321
D37_00353	STMMW_03311	phoE	CDS	27	71	27	34	56	84	47	27	66	19	32	29	87	70	66	45	31	61	1207	38	126	87	52	25	50	59	25	31	38	126	60	34	39	86	49	36	57	65	74	44	52	67	139	26	33	21
D37_00354	STMMW_03321	proB	CDS	209.5	284.5	362.5	259.5	540.5	303.5	904.5	342.5	516	138	276	220.5	745.5	498.5	599.5	455	468	571	542	35.5	1270	1096	281	247.5	273	1084	878	1088	1145	424.5	566	88	252	492.5	382.5	278.5	363.5	529.5	179.5	298	1154.5	641.5	1328.5	296	353	232
D37_00355	STMMW_03331	proA	CDS	235.5	281.5	344.5	332.5	509.5	280.5	772.5	409.5	559	179	267	199.5	771.5	524.5	659.5	477	514	585	641	43.5	814	920	282	338.5	165	1070	945	1107	1013	402.5	647	176	252	506.5	371.5	364.5	467.5	644.5	212.5	230	1217.5	740.5	1482.5	284	366	274
D37_00356	STMMW_03341	int	CDS	0	0	0	0	0	0	0	0	0	1	0	0	0	0	0	0	0	0	0	0	0	0	0	0	0	0	0	0	0	0	0	0	581	1284.5	120.5	133	170.5	286	441.5	132	220.5	493.5	1509	118	140	143.5
D37_00357	STMMW_03351	xis	CDS	0	0	0	0	0	0	0	0	0	0	0	0	0	0	0	0	0	0	0	0	0	0	0	0	0	0	0	0	0	0	0	0	158.5	215	112	112	175	135	151.5	141	119	125.5	252	86	96.5	86.5
D37_00358	STMMW_03361	EaC	CDS	0	0	0	0	0	0	0	0	0	0	0	0	0	0	0	0	0	0	0	0	0	0	0	0	0	0	0	0	0	0	0	0	29.5	78.5	28.5	35	50.5	70	146	43	74.5	91	219	44	44.5	56
D37_00359	STMMW_03371	EaG	CDS	1.5	2	0	1	1.5	0	2.5	0	5.5	1.5	2.5	4	3	3	3.5	0	1	1.5	1	0	6	2.5	1	1	1	1	4	3	2	4	1	0.5	5.5	13	10	4	9	21.5	12.5	11.5	8.5	20.5	66	20	19.5	13
D37_00360	STMMW_03381	EaA	CDS	5.5	7.5	4.5	5	7.5	2.5	18.5	2.5	21	5.5	12.5	14	15.5	7.5	5.5	3.5	11.5	9	10	1	16	11	5.5	3	23	20.5	2.5	12.5	8	27	12.5	5	8.5	19.5	9.5	7.5	19.5	49	17	14.5	29.5	56	135	40	30	26
D37_00361	STMMW_ncRNA_30	STnc6000	ncRNA	0	0	0	0	0	0	0	0	0	0	0	0	0	0	0	1	0	0	0	2	0	1	0	0	1	0	0	0	1	0	0	0	60	256	95	127	156	594	253.5	95	97	113	184	68	39	52
D37_00362	STMMW_03391	EaD	CDS	0	0	0	0	0	0	0	0	0	0	0	0	0	0	0	0	0	0	0	0	0	0	0	0	0	0	0	0	0	0	0	0	6.5	19.5	4	4.5	5	17.5	10	12.5	48	50	146	19	15	26.5
D37_00363	STMMW_03411	EaF	CDS	0	0	0	1	1	3	5	0	2	4	1	2	2	1	0	0	1	2	0	0	3	2	0	1	0	3	3	2	1	1	0	1	5	28.5	8.5	6	6	16	13.5	14.5	34.5	34	166.5	50.5	38	46
D37_00364	STMMW_03421	EaE	CDS	0	0	0	0	0	0	0	0	0	0	0	0	0	0	0	0	0	0	0	0	0	0	0	0	0	0	0	0	0	0	0	0	3	19.5	1	5.5	4.5	18.5	13	12	23.5	34.5	124.5	25.5	34	31.5
D37_00365	STMMW_03422	STMMW_03422	CDS	0	0	0	0	0	0	0	0	0	0	0	0	0	0	0	0	0	0	0	0	0	0	0	0	0	0	0	0	0	0	0	0	3	8.5	1	0.5	0.5	10.5	9	2.5	10.5	12	40	15.5	17.5	13.5
D37_00366	STMMW_03431	abc2	CDS	0	0	0	0	0	0	0	0	0	0	0	0	0	0	0	0	0	0	0	0	0	0	0	0	0	0	0	0	0	0	0	0	3	7	1.5	4	6.5	10	10	10.5	15	25.5	73	20	21	10.5
D37_00367	STMMW_03441	abc1	CDS	0	0	0	0	0	0	0	0	0	0	0	0	0	0	0	0	0	0	0	0	0	0	0	0	0	0	0	0	0	0	0	0	3	17	3.5	1	8	10	9.5	13.5	27.5	16.5	89.5	17.5	29	25
D37_00368	STMMW_03451	erf	CDS	0	0	0	0	0	0	0	0	0	0	0	0	0	0	0	0	0	0	0	0	0	0	0	0	0	0	0	0	0	0	0	0	3	27.5	11.5	12	11	29.07	11	20	46	54	193.5	44	43.5	52
D37_00369	STMMW_03461	arf	CDS	0	0	0	0	0	0	0	0	0	0	0	0	0	0	0	0	0	0	0	0	0	0	0	0	0	0	0	0	0	0	0	0	3.5	4.5	2	1	1	4	0.5	5.5	8	8.5	33	10	6.5	5
D37_00370	STMMW_03471	kil	CDS	0	0	0	0	0	0	0	0	0	0	0	0	0	0	0	0	0	0	0	0	0	0	0	0	0	0	0	0	0	0	0	0	3.5	8	3.5	1.5	3	4	3	6.5	11.5	11	40.5	12.5	14.5	7.5
D37_00371	STMMW_03481	cIII	CDS	0	0	0	0	0	0	0	0	0	0	0	1	0	0	0	0	0	0	0	0	0	0	0	0	0	0	0	0	0	0	0	0	1	8	2.5	3.5	3	5	4	9.5	7	7	37.5	14	11.5	13.5
D37_00372	STMMW_03491	STMMW_03491	CDS	0	0	0	0	0	0	0	0	0	0	0	0	0	0	0	0	0	0	0	0	0	0	0	0	0	0	0	0	0	0	0	0	13	38	0	4	4	13	27	3	27	21	200	10	10	10
D37_00373	STMMW_03501	STMMW_03501	CDS	0	0	0	0	0	0	0	0	0	0	0	0	0	0	0	0	0	0	0	0	0	0	0	0	0	0	0	0	0	0	0	0	14	45	7	16	19	38.5	17	44.5	15.5	44	147.5	51	60	81
D37_00374	STMMW_03511	ral	CDS	0	0	0	0	0	0	0	0	0	0	0	0	0	0	0	0	0	0	0	0	0	0	0	0	0	0	0	0	0	0	0	0	15	59	15	17	17	43.5	40	42.5	61.5	67	292.5	78	84	74
D37_00375	STMMW_03521	N	CDS	0	0	0	0	0	0	0	0	0	0	0	1	0	0	0	0	0	0	0	0	0	0	0	0	0	0	0	0	0	0	0	0	14	65	35	37	44	71	78	110	45	62	294	120	130	148
D37_00376	STMMW_03522	STMMW_03522	CDS	0	0	0	0	0	0	0	0	0	0	0	1	0	0	0	0	0	0	0	0	0	0	0	0	0	0	0	0	0	0	0	0	32	49	4	18	16	35	62	14	36	45	120	32	17	30
D37_00377	STMMW_03531	st313-td	CDS	0	0	0	0	0	0	0	0	0	1	0	2	0	0	3	0	0	0	0	0	0	0	0	0	0	0	0	0	0	0	0	0	791	2988	1287	1412	1517	3906	1358	974	1795	1558	3201	712	679	773
D37_00378	STMMW_03541	cI	CDS	0	0	0	0	0	0	0	0	0	1	1	3	0	0	4	0	0	0	0	5	0	0	0	0	0	0	0	0	0	0	0	0	777	2725	1648	1461	1709	3192	2043	1221	2547	1655	3676	916	1212	1066
D37_00379	STMMW_03551	cro	CDS	0	0	0	0	0	0	0	0	0	0	0	0	0	0	0	0	0	0	0	0	0	0	0	0	0	0	0	0	0	0	0	0	19	51	15	11	17	31	29	40	64	52	245	100	134	85
D37_00380	STMMW_03561	cII	CDS	0	0	0	0	0	0	0	0	0	0	0	0	0	0	0	0	0	0	0	0	0	0	0	0	0	0	0	0	0	0	0	0	26	38	11	17	17	41	35	32	41	37	133	29	43	37
D37_00381	STMMW_03571	O	CDS	0	0	0	0	1	0	0	0	0	0	0	0	0	0	0	0	0	0	0	0	0	0	0	0	0	0	0	0	0	0	0	0	21	101	23	17	30.5	55.1	61.5	55.5	76.5	97	331.5	82.5	103.5	114
D37_00382	STMMW_03581	P	CDS	0	0	0	0	0	0	0	0	0	0	0	1	0	0	0	0	0	0	0	1	0	0	0	0	0	0	0	0	0	0	0	0	16	96	38.5	35.5	52.5	73.5	73	51.5	116.5	141.5	364.5	74.5	94	120
D37_00383	STMMW_03582	STMMW_03582	CDS	0	0	0	0	0	0	0	0	0	0	0	0	0	0	0	0	0	0	0	0	0	0	0	0	0	0	0	0	0	0	0	0	5	14	2.5	7.5	9	9.5	20.5	9	25	11.5	74	18	28.5	20
D37_00384	STMMW_03601	STMMW_03601	CDS	0	0	0	0	0	0	0	0	0	0	0	0	0	0	0	0	0	0	0	0	0	0	0	0	0	0	0	0	0	0	0	0	3.5	15.5	5.5	7	7.5	13	8	16.5	19.5	22	45.5	16.5	16.5	28.5
D37_00385	STMMW_03602	STMMW_03602	CDS	0	0	0	0	0	0	0	0	0	0	0	0	0	0	0	0	0	0	0	0	0	0	0	0	0	0	0	0	0	0	0	0	1.5	16	5	4.5	8	11	14	14	13.5	11.5	61	19.5	13	20.5
D37_00386	STMMW_03611	STMMW_03611	CDS	0	0	0	0	0	0	0	0	0	0	0	0	0	0	0	0	0	0	0	1	0	0	0	0	0	0	0	0	0	0	0	0	7.5	28.5	9	14	11.5	27	14	19	19.5	21	94.5	29	28.5	23
D37_00387	STMMW_03621	STMMW_03621	CDS	0	0	0	0	0	0	0	0	0	0	0	0	0	0	0	0	0	0	0	0	0	0	0	0	0	0	0	0	0	0	0	0	4.5	19	3.5	6	6	10	5	10.5	9	16.5	44	9	8.5	9.5
D37_00388	STMMW_03631	ninB	CDS	0	0	0	0	0	0	0	0	0	0	0	0	0	0	0	0	0	0	0	0	0	0	0	0	0	0	0	0	0	0	0	0	3	24	3	3.5	1	18	9	8	18.5	37	79	16	13.5	22.5
D37_00389	STMMW_03641	ninE	CDS	0	0	0	0	0	0	0	0	0	0	0	0	0	0	0	0	0	0	0	0	0	0	0	0	0	0	0	0	0	0	0	0	1	5	0	3	1	4.5	3	6	2	3	28	13	11	6
D37_00390	STMMW_03651	ninF	CDS	0	0	0	0	0	0	0	0	0	0	0	0	0	0	0	0	0	0	0	0	0	0	0	0	0	0	0	0	0	0	0	0	1	14.5	3	0	3	6.5	6.5	5	4	4.5	42	8.5	11	6.5
D37_00391	STMMW_03661	ninG	CDS	0	0	0	0	0	0	0	0	0	0	0	0	0	0	0	0	0	0	0	0	0	0	0	0	0	0	0	0	0	0	0	0	7.5	27.5	4.5	5	8.5	12.5	19.5	26	25.5	23.5	103.5	39.5	43.5	41.5
D37_00392	STMMW_03671	ninY	CDS	0	0	0	0	0	0	0	0	0	0	0	0	0	0	0	0	0	0	0	0	0	0	0	0	0	0	0	0	0	0	0	0	0.5	8.5	2.5	5.5	3.5	16.5	7.5	8.5	6.5	14	39	11	16	18.5
D37_00393	STMMW_03681	STMMW_03681	CDS	0	0	0	0	0	0	0	0	0	0	0	0	0	0	0	0	0	0	0	0	0	0	0	0	0	0	0	0	0	0	0	0	6	19.5	3	7.5	9	12	17.5	19.5	13	15	67.5	14	31.5	25.5
D37_00394	STMMW_03691	Q	CDS	0	0	0	0	0	0	0	0	0	0	0	0	0	0	0	0	0	0	0	0	0	0	0	0	0	0	0	0	0	0	0	0	17	64	17	21	17	43	62	42	66	71	234	45	36	40
D37_00395	STMMW_ncRNA_31	STnc6010	ncRNA	0	0	0	0	0	0	0	0	0	0	0	0	0	0	0	0	0	0	0	0	0	0	0	0	0	0	0	0	0	0	0	0	42	246	17	26	30	21	153	25	31	83	1166	30	53	42
D37_00396	STMMW_03711	S	CDS	0	0	0	0	0	0	0	0	0	0	0	0	0	0	0	0	0	0	0	0	0	0	0	0	0	0	0	0	0	0	0	0	9	52.5	4.5	5	3	13.5	14	15	36.5	27	268	41	55	33
D37_00397	STMMW_03721	R	CDS	0	0	0	0	0	0	0	0	0	0	0	0	0	0	0	0	0	0	0	0	0	0	0	0	0	0	0	0	0	0	0	0	9	58.5	9.5	12	18	39.5	23	38	87.5	72	426	89	81	88
D37_00398	STMMW_03731	Rz	CDS	0	0	0	0	0	0	0	0	0	0	0	0	0	0	0	0	0	0	0	1	0	0	0	0	0	0	0	0	0	0	0	0	16	70	2	9	11	25	13	16	69	80	400	60	75	68
D37_00399	STMMW_03741	rha	CDS	0	0	0	0	0	0	0	0	0	0	0	0	0	0	0	0	0	0	0	0	0	0	0	0	0	0	0	0	0	0	0	0	14	140	7	5	12	48	32	38	120	61	639	136	165	148
D37_00400	STMMW_03751	pid	CDS	0	0	0	0	0	0	0	0	0	0	0	1	0	0	1	0	0	0	0	4	0	0	2	0	0	0	0	1	0	0	0	0	349	1091	1395	1827	1474	916	1247	2119	1795	383	10983	2308	2208	2376
D37_00401	STMMW_03761	STMMW_03761	CDS	0	0	0	0	0	0	0	0	0	0	0	0	0	0	0	0	0	0	0	0	0	0	0	0	0	0	0	0	0	0	0	0	11	65.5	16.5	22.5	27	41	33	27	53	39	214.5	83	79	80
D37_00402	STMMW_03762	STMMW_03762	CDS	0	0	0	0	0	0	0	0	0	0	0	0	0	0	0	0	0	0	0	0	0	0	0	0	0	0	0	0	0	0	0	0	12	63	7	11.5	9	31	39	15.5	62	44	218.5	41.5	45.5	36.5
D37_00403	STMMW_03771	STMMW_03771	CDS	0	0	0	0	0	0	0	0	0	0	0	1.5	0	0	0	0	0	0	0	0	0	0	0	0	0	0	0	0	0	0	0	0	45	146	28	24.5	28.5	64.5	73	30	147.5	104	400	83.5	104	83
D37_00404	STMMW_03781	STMMW_03781	CDS	0	0	0	0	0	0	0	0	0	0	0	2.5	0	0	2	0	0	0	0	2	0	0	0	0	0	0	0	0	0	0	0	0	110	294.5	136.5	105	159	214.5	310.5	213.5	308	230	942.5	237	291.5	233
D37_00405	STMMW_03791	STMMW_03791	CDS	0	0	0	0	0	0	0	0	0	0	0	0	0	0	0	0	0	0	0	0	0	0	0	0	0	0	0	0	0	0	0	0	110	374	83.5	80	98.5	185.5	173	124	405	282	1399	229	288	250.5
D37_00406	STMMW_03801	STMMW_03801	CDS	0	0	0	0	0	0	0	0	0	0	0	0	0	0	0	0	0	0	0	0	0	0	0	0	0	0	0	0	0	0	0	0	25.5	161.5	10.5	13.5	17.5	112	53	79.5	215	119	1160	253.5	239.5	269.5
D37_00407	STMMW_03811	STMMW_03811	CDS	0	0	0	0	0	0	0	0	0	0	0	1	0	0	0	0	0	0	0	1	0	0	0	0	0	0	0	0	0	0	0	0	56.5	282	38	46	41.5	171	93.5	125	315.5	215	1597	317.5	347	334.5
D37_00408	STMMW_03821	STMMW_03821	CDS	0	0	0	0	0	0	0	0	0	0	0	0	0	0	0	0	0	0	0	0	0	0	0	0	0	0	0	0	0	0	0	0	14	69.5	19.5	13.5	14.5	57	38	48.5	116	66.5	318.5	90.5	116	123.5
D37_00409	STMMW_03831	STMMW_03831	CDS	0	0	0	0	0	0	0	0	0	0	0	0	0	0	0	0	0	0	0	0	0	0	0	0	0	0	0	0	0	0	0	0	17	69.5	16	7.5	14.5	32	26	30.5	66.5	59.5	257	45.5	37	45
D37_00410	STMMW_ncRNA_32	STnc6020	ncRNA	0	0	0	0	0	0	0	0	0	0	0	1	0	0	0	0	0	0	0	2	0	0	0	0	0	0	0	0	1	0	0	0	232	305	228	210	378	293	359	398	205	245	452	107	96	79
D37_00411	STMMW_03841	STMMW_03841	CDS	0	0	0	0	0	0	0	0	0	0	0	1	0	0	0	0	0	0	0	0	0	0	0	0	0	0	0	0	0	0	0	0	43.5	156	41	36.5	55	102.5	92	72	211.5	144.5	563	113.5	108.5	127.5
D37_00412	STMMW_03851	STMMW_03851	CDS	0	0	0	0	0	0	0	0	0	0	0	1	0	0	0	0	0	0	0	0	0	0	0	0	0	0	0	0	0	0	0	0	12.5	36	14.5	9	5.5	29.5	23.5	20.5	54	40	135	46.5	61.5	58.5
D37_00413	STMMW_03861	STMMW_03861	CDS	0	0	0	0	0	0	0	1	0	0	0	0	0	0	0	0	0	0	0	0	0	0	0	0	0	0	0	0	0	0	0	0	8.5	38	8	9.5	11	25	21	16.5	56.5	23	198.5	28	35.5	46.5
D37_00414	STMMW_03871	STMMW_03871	CDS	0	0	0	0	0	0	0	0	0	0	0	0	0	0	0	0	0	0	0	0	0	0	0	0	0	0	0	0	0	0	0	0	6	33.5	2	7	8.5	30	15.5	20	33	50.5	197.5	37.5	38	55
D37_00415	STMMW_03881	STMMW_03881	CDS	0	0	0	0	0	0	0	0	0	0	0	0	0	0	0	0	0	0	0	1	0	0	0	0	0	0	0	0	0	0	0	0	20.5	111	23	29.5	20	51.5	44	37	132	105.5	397	90.5	93	87.5
D37_00416	STMMW_03891	STMMW_03891	CDS	0	0	0	0	0	0	0	0	0	0	0	0	0	0	0	0	0	0	0	0	0	0	0	0	0	0	0	0	1	0	0	0	62	199	96	73.5	112	156.25	210	82.5	329.5	240.5	805	188	178	188.5
D37_00417	STMMW_ncRNA_33	STnc6030	ncRNA	0	0	0	0	0	0	0	0	1	2	1	5	0	0	0	0	0	0	0	3	0	0	0	0	0	0	0	0	1	0	0	0	241	1288	557	593	640	545	1312	1024	759	543	2970	946	1039	921
D37_00418	STMMW_03901	STMMW_03901	CDS	0	0	0	0	0	0	0	0	0	1	0	0	0	0	0	0	0	0	0	4	0	0	0	0	0	0	0	0	0	0	0	0	523	801	257	304	304	843	1015	516	692	784	1841	482	522	460
D37_00419	STMMW_ncRNA_34	STnc6040	ncRNA	0	0	0	0	0	0	0	0	0	0	0	0	0	0	0	0	0	0	0	1	0	0	0	0	0	0	0	0	0	0	0	0	89	71	30	32	53	49	120	32	113	146	44	14	12	9
D37_00420	STMMW_ncRNA_35	STnc6050	ncRNA	0	0	0	0	0	0	0	0	0	0	0	0	0	0	0	0	0	0	0	1	0	0	0	0	0	0	0	0	0	0	0	0	69	98	4	4	9	60	51	6	73	62	153	11	16	15
D37_00421	STMMW_03911	gtrC	CDS	0	0	0	0	0	0	0	0	0	0	0	18	0	0	2	0	0	0	0	5	0	0	1	0	0	0	0	0	2	0	0	0	4294	1422	840	840	1020	2711	696	497	4293	3226	2969	826	704	669
D37_00422	STMMW_ncRNA_36	STnc6060	ncRNA	0	0	0	0	0	0	0	0	0	0	0	0	0	0	0	0	0	0	0	0	0	0	0	0	0	0	0	0	0	0	0	0	146.5	104.5	22	20	22	46	72	28	143.5	177	107	27	17	16
D37_00423	STMMW_ncRNA_37	STnc6070	ncRNA	0	0	0	0	0	0	0	0	0	0	0	0	0	0	0	0	0	0	0	0	0	0	0	0	0	0	0	0	0	0	0	0	13.5	30.5	4	3	4	10	44	5	15.5	39	60	9	7	13
D37_00424	STMMW_03921	gtrA	CDS	0	0	0	0	0	0	0	0	0	1	0	1	0	0	0	0	0	0	0	3	0	0	0	0	0	0	0	0	1	0	0	0	382	249	174	149	236	618	152	133	903	627	226	72	42	45
D37_00425	STMMW_03931	STMMW_03931	CDS	0	0	0	0	0	0	0	0	0	0	0	0	0	0	0	0	0	0	0	0	0	0	0	0	0	0	0	0	0	0	0	0	7	21	10	4	11	19	35	5	9	23	71	10	8	12
D37_00426	STMMW_03941	STMMW_03941	CDS	10	14.5	6.5	11.5	18.5	19	19	4.5	14	8.5	21.5	9.5	20.5	9	20	11	18	12.5	26.5	7	34	17	9.5	6.5	7.5	20	16	19.5	20.5	34.5	17.5	15	9.5	20	17.5	11.5	22.5	20.5	31.5	19.5	17.5	73	86	15.5	10	8.5
D37_00427	STMMW_03951	dhaF	pseudogene	8	5	1	1	2	9	5	3	12	3	11	3	3	4	5	5	4	6	11	2	13	4	3	3	2	3	6	4	7	27	5	8	5	11	5	7	3	8	27	7	8	31	19	5	4	2
D37_00428	STMMW_03971	STMMW_03971	CDS	267	1039	1203	2588	1386	5944	1675	47	1778	1822	1992	1612	148	66	70	43	906	387	192	151	1701	795	270	151	210	228	110	103	81	406	152	324	121	1503	1885	3082	3126	5506	3578	3622	1019	125	2287	939	1137	1234
D37_00429	STMMW_03981	STMMW_03981	CDS	8	6	11	24	16	31	15	11	32	9	20	9	8	3	13	10	26	8	27	39	61	48	13	6	24	17	11	16	9	39	6	6	6	20	37	40	48	256	31	20	30	116	96	13	7	10
D37_00430	STMMW_03991	leuC2	CDS	7	14	5.5	9	16.5	22	15	11	33	8	12.5	15	19.5	9	15	10	20	10	44	10	48	36.5	8	5	12	43	20	19.5	20	46	23	7	11.5	25	27	28	18	56	27.5	9.5	29	91	125.5	17.5	11.5	13.5
D37_00431	STMMW_04001	leuD2	CDS	1	8	4.5	5	5	2	8	3	8	4	3.5	2	4.5	4	0.5	1.5	9	6	9	2	18	10.5	3	6	1	13	10	12.5	5	7	7	0	3.5	12	13	8	10	11	4.5	6.5	13	29.5	38	6.5	4.5	8
D37_00432	STMMW_04011	STMMW_04011	CDS	17	15	16	16	18.5	23	32.5	13.5	50.5	14.5	17	24	42.5	24	21.5	30	39.5	30	99.5	22	63.5	35.5	11	15.5	17	40.5	34.5	42	41.5	57.5	32.5	17	19	29.5	24.5	17	34.5	33	26.5	18.5	32.5	78.5	147.5	20	30	23
D37_00433	STMMW_04021	STMMW_04021	CDS	17.33	33.67	19.5	22	39	43	43	30.33	57	14.33	41.83	26.67	58.17	39.33	34.33	39.33	46.67	54.17	125	23.17	115.83	85.5	31	24.67	35	69.83	45	59.33	56.83	114	49.5	50.33	21.67	59.5	53.33	35.67	52.17	64.67	57	44.67	81.17	136.5	187.33	30.33	37	20.83
D37_00434	STMMW_ncRNA_38	STnc3270	ncRNA	15.83	17.17	11	8.5	9.5	46	37	16.83	31	8.33	11.83	9.67	38.67	17.83	12.33	10.33	15.67	28.67	47	21.67	16.33	19	3	17.17	44.5	58.33	24	27.83	21.33	121	18.5	55.33	11.67	31	9.83	9.17	11.17	16.17	33.5	15.67	34.67	31	48.83	6.33	7.5	5.83
D37_00435	STMMW_04031	STMMW_04031	CDS	46.83	47.17	48.5	60.5	58.5	98	143.5	54.33	134.5	55.83	86.33	78.67	150.67	96.83	87.33	76.83	90.17	104.17	204.5	50.17	136.33	112	34	59.67	90.5	234.33	138.5	150.83	146.33	276.5	103.5	103.33	48.67	121	73.33	65.17	73.17	91.17	108	60.17	155.67	160.5	297.83	66.33	73.5	57.83
D37_00436	STMMW_04041	STMMW_04041	CDS	10	40	10	9	16	27	18	16	66	25	27	31	26	16	10	11	34	25	58	54	32	21	4	8	38	31	13	24	16	74	60	47	11	55	18	21	18	16	47	13	34	31	93	27	26	18
D37_00437	STMMW_04051	STMMW_04051	CDS	25	6	3	1	6	18	17	14	23	1	10	5	18	15	24	19	26	21	33	4	36	35	10	9	54	33	10	23	15	84	15	17	15	14	4	8	8	5	9	8	14	26	19	7	4	4
D37_00438	STMMW_04061	stbE	CDS	22.5	39	28	14	25.5	39.5	35	46.5	51	15.5	14.5	19.5	57.5	25.5	42.5	30.5	51	64.5	125.5	58	86.5	53.5	24	20.5	39	68	34	58	43.5	141	50.5	24	38	42	22	22	17	24.5	33.5	23.5	46.5	51.5	99.5	15	17.5	13
D37_00439	STMMW_04071	stbD	CDS	35	39	23	12	37	50.5	50	52.5	48	20.5	29	23.5	95.5	60.5	95.5	65.5	66	71.5	218	18	207	116.5	42	40.5	49.5	129	44	70	66	127.5	78.5	51	46	69	37	24	33	34	50.5	36.5	75.5	130	155	14	27.5	12
D37_00440	STMMW_04081	stbC	CDS	70.5	65	39	33	51.5	140	57	56	119	53	73.5	51	109.5	45	57	47.5	89	88	230.5	28	154	85.5	40.5	59	56	139.5	47	77	80	187	95	62	66	127.5	56.5	38.5	73	77.5	298	61.5	110	154	275	25	57	35.5
D37_00441	STMMW_04091	stbB	CDS	5	1	4	1	0	1	0	1	7	2	2	0	4.5	3	1	0.5	2	3	3	4	6.5	1.5	0.5	1	2.5	6.5	2	2	3.5	3.5	2	2	0	5.5	0.5	0.5	1	1	1	1.5	1	8.5	13.5	1	0	3.5
D37_00442	STMMW_04101	stbA	CDS	1	0	0	0	0	3	1	3	1	0	5	1	3	0	3	0	5	1	4	1	4	3	3	1	6	5	0	2	4	4	2	1	2	2	3	2	2	2	2	0	2	9	16	2	3	2
D37_00443	STMMW_04111	STMMW_04111	CDS	98	317.5	128	123	199	136.5	233.5	130	551	97	160.5	147.5	255.5	245.5	290.5	246	471	375.5	142.5	85	401.5	377	55.5	94	450.5	181.5	95.5	105.5	91.5	337	722.5	40	113.5	607	89.5	78.5	98.5	250	94.5	59	223.5	131	760.5	185.5	156.5	124.5
D37_00444	STMMW_04121	STMMW_04121	CDS	46	38.5	39	38	73	36.5	67.5	60	111	36	42.5	49.5	107.5	112.5	132.5	111	105	75.5	43.5	9	144.5	148	55.5	33	216.5	115.5	65.5	79.5	69.5	113	184.5	8	44.5	78	30.5	18.5	31.5	132	12.5	22	56.5	76	125.5	56.5	52.5	45.5
D37_00445	STMMW_ncRNA_39	STnc1700	ncRNA	53	57	6	7	16	9	29	23	107	8	11	15	236	37	57	46	48	38	233	173	69	61	1	16	123	109	25	23	17	188	116	56	57	84	1	1	3	20	10	1	41	58	218	9	14	9
D37_00446	STMMW_04131	STMMW_04131	CDS	80	90	49	34	62	81	108	64	290	94	105	82	167	98	131	117	151	109	363	79	293	221	48	54	151	180	97	120	118	545	172	99	78	158	76	72	67	117	147	70	127	177	536	116	142	110
D37_00447	STMMW_04141	STMMW_04141	CDS	241.5	182.5	130	153	193	157.5	410.5	346.5	527.5	127.5	174.5	179.5	376	246	236	207.5	343.5	484.5	624	60	426.5	321.5	116	227.5	382.5	666	295.5	310.5	289.5	1278.5	298.5	304	203	308	214.5	207	222.5	312	257	179.5	430.5	517.5	823	169.5	215	188
D37_00448	STMMW_04151	STMMW_04151	CDS	100.5	80.5	39	38	65	54.5	214.5	127.5	229.5	38.5	67.5	63.5	157	91	91	103.5	181.5	206.5	192	27	139.5	99.5	52	89.5	123.5	303	122.5	137.5	133.5	631.5	141.5	35	83	111	54.5	60	64.5	127	45	38.5	200.5	246.5	344	65.5	52	54
D37_00449	STMMW_04161	STMMW_04161	CDS	7	4	1	2	5	4	4	21	14	1	3	4	11	17	16	15	17	13	15	0	56	30	34	5	32	18	20	13	14	55	9	1	14	9	8	3	3	3	5	2	9	42	31	5	2	3
D37_00450	STMMW_04171	STMMW_04171	CDS	13	6	7	4	8	7	12.5	27	24	4	4	5	9.5	8	16	12	18	14.5	14	54.5	84.5	31	55	16	30	28.5	20	24.5	23	73.5	22	6	14	7	6	8	4	11	8	2	18.5	61.5	34	7	7	6
D37_00451	STMMW_04181	STMMW_04181	CDS	5	2	1	2	6	3	8.5	13	7	1	4	6	6.5	6	0	9	8	7.5	22	1.5	37.5	13	12	9	18	14.5	6	8.5	10	18.5	5	4	5	3	10	4	6	5	3	2	8.5	18.5	15	6	1	2
D37_00452	STMMW_04191	STMMW_04191	CDS	12	9	14	14	22	25	28	26	41	12	15	18	34	19	20	10	36	43	54	37	48	26	31	7	37	43	18	18	25	54	24	22	17	38	12	14	23	14	48	10	38	48	69	21	8	8
D37_00453	STMMW_04201	STMMW_04201	CDS	5	16	3	6	10	22	10.5	8	32	7	9	9	30	11	13	10.5	24	17	37	7	30	32	5	14.5	27	18.5	21.5	19	11	47	11	21	13	17	14	7	17	18	52	14	16	33	64.5	9	16	5
D37_00454	STMMW_04211	STMMW_04211	CDS	12	14	21	14	17	21	16.5	15	25	4	22.5	15.5	43	16	24	10.5	45	21	40.5	11.5	63.5	42	30.5	10.5	14.5	34.5	29.5	26	28.5	33	25	8	14	30	18.5	13.5	22	39	34.5	21	26	145	108	11	15	5
D37_00455	STMMW_04221	STMMW_04221	CDS	3	3	1	5	2	5	2	2	3	1	5.5	2.5	7	2	2	4	3	4	10.5	1.5	9.5	9	5.5	1	2.5	7	4	6	3.5	9	6	2	3	7	3.5	10.5	6	4	5.5	5	2	28	21.5	6	2	0
D37_00456	STMMW_04231	STMMW_04231	CDS	13	18	21	29.5	33.5	52	40	11	53	16	35.5	29	100.5	33	59	35.5	35	51	82.5	16	145.5	90.5	46	24.5	25.5	93.5	76	72.5	89.5	675.5	47	55	12.5	45.5	24.5	29	25	59	70.5	20.5	42	137	168	25.5	20	22
D37_00457	STMMW_04241	STMMW_04241	CDS	9	11	10	11.5	15.5	17	24	6	27	8	14.5	9	34.5	12	15	8.5	30	30	46.5	6	71.5	46.5	15	8.5	12.5	33.5	24	26.5	38.5	261.5	18	11	5.5	24.5	12.5	12	20	22	32.5	18.5	29	23	77	13.5	12	8
D37_00458	STMMW_04251	STMMW_04251	CDS	18	32	33	41	44	39	22	9	55	33	47	33	84	52	53	35	32	83	113	4	75	36	14	15	21	67	55	55	62	436	29	33	9	53	56	43	51	83	37	64	25	23	121	19	25	31
D37_00459	STMMW_04261	STMMW_04261	CDS	29	53	42	27	42	57	69	51	72	41	75	51	91	87	80	59	269	84	200	19	510	335	113	29	299	73	61	99	71	332	176	98	24	98	67	54	58	72	78	50	123	125	272	42	37	16
D37_00460	STMMW_04271	mod	CDS	557	201	293.5	271.5	506	216	1347	878.5	540	118.5	180.5	167.5	643	430.5	496.5	434	755.5	900	552	63	727	639.5	135.5	645.5	445	1250.5	933	998	1049.5	531.5	602	117	649.5	365	290	244	300	698	179.5	140.5	1514	1185.5	1189.5	216.5	241	184
D37_00461	STMMW_04281	res	CDS	648	275	362.5	259.5	576	293	1516	973.5	639	262.5	344.5	274.5	752	531.5	538.5	494	968.5	941	681	226	1006	788.5	183.5	723.5	307	1679.5	1130	1368	1444.5	527.5	861	189	840.5	490	262	256	410	645	350.5	183.5	1887	1376.5	1984.5	339.5	320	312
D37_00462	STMMW_04291	STMMW_04291	CDS	22	43	0	9	3	12	32	18	162	55	70	45	198	70	72	78	47	24	664	1218	186	110	43	11	421	149	55	84	57	462	247	119	16	95	3	6	2	6	20	13	18	14	335	50	39	54
D37_00463	STMMW_04301	STMMW_04301	CDS	23.5	111.5	20	32.5	22	48	98.5	44.5	495.5	93	135	120.5	394	179.5	120	227.5	147.5	59.5	747	442.5	443	382	83.5	21.5	281.5	327.5	165.5	227.5	190.5	433	848	35	24	295	25	24.5	30.5	31.5	29	43.5	67	128.5	1287.5	168.5	163.5	124
D37_00464	STMMW_04311	STMMW_04311	CDS	41.5	171	33	36	43	90	111	47.5	515	135.5	197	129.5	396	156	129.5	197.5	191	109	875.5	632.5	340	249.5	91.5	28	121.5	355.5	170.5	198	177.5	441	689	61.5	57	363.5	38	51.5	57.5	91	94	46	101.5	140	1403	173	186.5	152
D37_00465	STMMW_04321	STMMW_04321	CDS	3	16.5	3	5.5	2	5	7.5	1	52.5	12.5	19	8	34	12.5	9.5	14	18.5	9.5	83.5	81	26	21.5	3	3.5	10	23	14	16.5	15	41	48	8.5	4	28.5	2	1	5	8.5	3	2.5	6.5	22.5	128.5	7.5	11	8
D37_00466	STMMW_04331	STMMW_04331	CDS	88	73	32	38	42	43	378	153	83	35	64	44	127	64	74	66	67	1163	91	85	1999	849	512	124	102	452	277	434	378	228	140	567	122	81	59	52	76	80	98	28	212	251	176	25	33	30
D37_00467	STMMW_04341	foxA	CDS	50	71	40	39	71	79	171	90	88	30	59	43	118	67	84	50	91	532	151	80	780	478	151	63	74	187	117	169	183	197	117	122	77	121	45	45	65	86	109	53	143	182	239	36	33	24
D37_00468	STMMW_04351	yahN	CDS	92	321	252	298	403	874	537	70	398	246	345	338	185	138	175	134	288	126	348	72	722	428	129	52	167	242	115	166	143	302	138	178	49	463	351	489	678	585	676	813	457	109	943	357	429	300
D37_00469	STMMW_04361	yahO	CDS	44	127	46	83	64	103	78	17	1127	662	646	489	463	185	178	259	308	62	1409	430	521	429	64	13	142	239	88	110	94	663	232	148	9	241	57	73	51	67	65	107	41	31	1952	357	378	422
D37_00470	STMMW_04371	prpR	CDS	127	30	27	22	33	31	1056	31	132	61	103	85	52	39	40	25	357	114	65	8	318	177	57	101	85	73	23	30	35	84	403	16	39	63	184	138	137	39	50	25	1251	64	564	98	100	61
D37_00471	STMMW_04381	prpB	CDS	5	5	2	1	2	6	16	6	34	20	43	33	19	10	11	9	43	14	16	16	27	18	5	3	14	11	7	15	15	22	28	11	6	6	4	1	2	3	3	5	13	26	94	24	27	25
D37_00472	STMMW_ncRNA_40	STnc3280	ncRNA	42	37	4	7	10	79	48	24	72	4	16	6	73	12	11	13	39	64	129	28	33	32	4	13	49	82	12	15	10	214	38	72	39	75	11	16	8	4	96	15	58	72	117	7	17	8
D37_00473	STMMW_04391	prpC	CDS	11	12	6	6	13	25	34	18.5	59	32.5	48	43	21	7	6	7	35	32	46	29	39	23	6	7.5	20	22	26	23	21	49	28	35	11	21	14	11	12	5	35	20	31	34	114	54	46	31
D37_00474	STMMW_04401	prpD	CDS	7	12	8	5	12	21.5	28	11.5	58	34.5	44	47	23	13	16	9	47.5	25	30.5	11	38	39	13	13.5	18	31	23	20	37	50.5	48	12	10	30	23.5	19	19	20	27	22	36.5	52	160.5	49	49	28
D37_00475	STMMW_04411	prpE	CDS	11	33	16	20	38	36.5	36	25	69	46	68	58	46	31	30	25	70.5	49	61.5	34	139	82	48	20	15	53	43	29	48	67.5	48	23	21	54	35.5	27	31	40	51	15	45.5	77	277.5	65	71	67
D37_00476	STMMW_04421	hemB	CDS	365	269	345	248	501	229	738	347	352	192	311	240	463	327	379	315	373	420	426	24	1119	671	204	298	139	692	508	576	612	362	417	157	327	432	301	241	328	599	238	159	939	489	826	124	168	148
D37_00477	STMMW_04431	yaiU	CDS	182	489	132	156	238	564	234	281	721	228	266	252	735	442	449	490	547	363	1107	186	1207	834	272	190	291	684	394	457	419	1135	627	279	235	702	182	184	263	465	575	198	377	553	1221	246	245	208
D37_00478	STMMW_04441	iprA	CDS	22	112	56	49	94	136	39	41	134	50	77	59	44	27	41	28	83	69	112	38	109	44	28	22	76	72	42	54	42	231	119	46	30	146	34	33	55	115	148	132	58	79	291	77	87	72
D37_00479	STMMW_04451	ampH	CDS	151	104	97	103	131	160	284	165	213	64	100	94	401	202	218	208	210	197	469	24	499	357	107	90	74	442	196	271	246	382	195	69	178	207	112	82	152	188	180	105	367	296	562	86	89	74
D37_00480	STMMW_04461	sbmA	CDS	98.5	86	86	84.5	143	68.5	256	164	175.5	68.5	119	82	286	242.5	321.5	266	149	128	337	25.5	498	461	155.5	78.5	60.5	311.5	291	345	317	208	150	43	95	149.5	94.5	78	95.5	219.5	107.5	71.5	346	258.5	412.5	89	99.5	82.5
D37_00481	STMMW_04471	yaiW	CDS	115.5	126	85	43.5	161	80.5	218	142	237.5	52.5	119	80	266	171.5	229.5	173	146	133	290	12.5	273	217	87.5	97.5	47.5	274.5	234	302	295	213	184	33	200	180.5	89.5	93	90.5	195.5	83.5	39.5	385	267.5	512.5	93	109.5	56.5
D37_00482	STMMW_04481	yaiY	CDS	12	20	25	11	22	19	40	5	61	20	39	35	61	35	43	30	29	14	583	54	432	193	258	5	52	26	12	27	18	26	35	27	5	34	16	7	14	22	23	12	30	16	61	10	13	14
D37_00483	STMMW_04491	yaiZ	CDS	207	205	280	387	415	482	759	140	576	409	660	552	159	110	164	119	537	213	200	95	551	399	148	138	118	250	182	213	193	286	154	277	145	270	371	487	591	855	488	444	493	200	999	419	457	486
D37_00484	STMMW_04501	ddlA	CDS	409	196	358	368	454	244	961	309	434	141	246	161	628	381	453	392	476	576	417	154	904	826	264	331	313	855	594	739	694	350	449	91	359	303	353	299	400	737	178	204	963	501	1000	221	256	209
D37_00485	STMMW_04511	STMMW_04511	CDS	10	43	19	13	33	21	32	9	82	70	93	82	53	27	32	33	42	20	164	141	193	108	33	8	76	53	37	35	29	113	68	30	14	92	22	29	34	54	68	34	24	54	265	49	51	38
D37_00486	STMMW_04521	STMMW_04521	CDS	55	40	38	33	53	52	77	51	68	40	50	39	160	119	172	130	69	69	308	42	203	195	46	32	63	88	94	159	146	393	86	38	53	81	44	32	29	75	72	49	90	124	152	34	31	12
D37_00487	STMMW_04531	yaiB	CDS	451	678	484	791	757	910	1233	172	2366	1175	1534	1543	2242	1139	995	1093	963	709	4004	250	4336	2860	1166	193	779	872	286	352	293	1483	874	674	253	1171	1240	1367	1316	790	734	1554	682	335	3813	1565	1430	1481
D37_00488	STMMW_04532	STMMW_04532	CDS	10	23	4.5	0	2.5	20.5	9	5	32	1.5	2	4.5	24.5	3.5	9	10.5	22.5	24	85.5	54	5	7.5	1	4	30.5	37	3	8	4.5	147.5	37	33.5	11	44.5	1.5	2.5	4	3	13.5	5.5	8	6.5	43	1.5	6.5	2.5
D37_00489	STMMW_ncRNA_41	STnc4150	ncRNA	8	23	4.5	0	3.5	20.5	10	4	30	1.5	2	3.5	23.5	2.5	7	9.5	24.5	24	79.5	51	5	7.5	0	2	29.5	34	3	5	2.5	142.5	37	32.5	10	38.5	0.5	1.5	2	2	13.5	6.5	9	4.5	39	1.5	4.5	1.5
D37_00490	STMMW_04541	psiF	CDS	36	233	35	35	57	116	65	21	723	258	335	245	356	108	79	99	193	77	1237	1367	570	390	75	14	166	95	31	41	40	492	220	281	51	449	48	42	20	78	106	76	38	31	873	188	196	207
D37_00491	STMMW_04551	adrA	CDS	57	116	34	40	63	77	108	34	248	98	144	124	184	100	114	112	123	82	490	192	416	302	84	34	91	181	97	143	148	316	175	96	44	261	49	43	40	80	108	55	91	110	482	120	115	94
D37_00492	STMMW_04561	proC	CDS	145	234	134	163	215	211	388	154	289	178	299	225	356	229	256	199	245	252	411	25	1029	752	185	125	158	517	359	451	432	395	276	246	151	345	149	138	178	334	217	124	460	225	683	203	220	198
D37_00493	STMMW_04571	yaiI	CDS	131	79	53	51	94	64	113	131	97	23	54	47	108	65	57	61	118	126	98	14	305	204	48	94	55	136	98	118	118	79	108	22	113	125	65	67	72	106	67	44	191	187	226	31	26	23
D37_00494	STMMW_04581	aroL	CDS	199	125.5	103.5	121	175.5	137.5	340	251	223	95	126	81.5	689	463	537.5	461.5	188.5	209.5	458.5	14	819	563.5	172	132.5	240.5	1175.5	812.5	995	980	660.5	205.5	571.5	262.5	174.5	109	78	85	291	142.5	60.5	495.5	363	465.5	65	65	72.5
D37_00495	STMMW_04591	yaiA	CDS	205	133.5	90.5	69	111.5	142.5	264	146	459	196	263	177.5	589	276	351.5	305.5	249.5	218.5	825.5	859	622	488.5	252	99.5	644.5	745.5	381.5	577	551	1081.5	326.5	416.5	184.5	313.5	89	64	78	125	113.5	88.5	334.5	267	927.5	149	153	125.5
D37_00496	STMMW_04601	aroM	CDS	137	106	79	67	117	171	371	178	307	102	178	134	370	229	283	265	218	170	736	99	1056	620	117	115	217	625	399	470	436	579	213	143	161	207	75	71	94	199	273	80	434	230	668	102	136	85
D37_00497	STMMW_04611	yaiE	CDS	244	302	167	177	245	422	422	206	491	172	280	179	444	238	256	206	339	359	691	81	782	562	155	147	317	646	348	370	404	1005	281	204	198	484	225	231	322	357	391	246	387	236	1016	159	148	133
D37_00498	STMMW_04621	rdgC	CDS	438	170	222	183	349	144	664	431	374	105	162	150	491	328	335	308	483	472	470	29	614	599	158	335	146	621	532	665	650	217	363	72	514	267	252	160	213	310	116	101	838	687	723	125	123	73
D37_00499	STMMW_04631	yajF	CDS	68	176	176	183	266	195	371	90	253	103	203	133	227	121	146	113	195	211	249	40	360	346	89	95	101	304	186	196	229	199	269	97	73	281	213	197	198	235	206	131	372	169	662	134	203	136
D37_00500	STMMW_04641	araJ	CDS	141	71	77	76	126	86	136	128	77	57	97	66	153	102	109	95	141	128	276	23	246	151	76	92	91	196	148	173	159	232	97	56	174	144	66	58	79	185	94	70	147	198	249	37	52	41
D37_00501	STMMW_04651	sbcC	CDS	337	132.5	167	108	275.5	140	599	381.5	309	138.5	220	166	270	183	230.5	197.5	377	433.5	342.5	10	401	316.5	106.5	308	132.5	613	392	470.5	539.5	345.5	391.5	71	404	243	221	189	260	366.5	133.5	97	851	610.5	777.5	149	172	115
D37_00502	STMMW_04661	sbcD	CDS	215	44.5	70	47	136.5	68	248	192.5	141	35.5	62	61	118	100	120.5	72.5	162	185.5	178.5	2	239	212.5	49.5	120	79.5	302	216	242.5	262.5	149.5	154.5	19	344	102	92	65	76	201.5	65.5	39	372	278.5	274.5	43	42	34
D37_00503	STMMW_04671	phoB	CDS	264	252	204	177	353	218	585	315	541	168	276	221	1279	751	893	655	445	504	3764	38	1778	1409	583	276	1212	678	446	538	524	840	441	149	392	452	260	216	268	416	184	171	777	583	1092	270	254	188
D37_00504	STMMW_04681	phoR	CDS	221	178	145	168	262	111	480	253	462	136	191	167	940	643	693	528	338	342	2633	10	1675	1318	543	228	579	541	371	421	441	644	306	56	319	377	158	150	183	417	127	85	706	439	868	172	209	152
D37_00505	STMMW_04691	brnQ	CDS	671	541	439	448	660	490	903	1247	871	290	480	375	1207	976	1031	862	1272	1208	1313	130	2397	2195	525	769	865	1289	1058	1216	1061	1581	828	781	782	825	636	776	698	1214	411	539	1296	1564	1868	387	430	273
D37_00506	STMMW_04701	proY	CDS	546	130	114	85	176	106	370	692	291	52	111	67	413	436	469	391	454	259	322	41	655	600	182	227	100	599	522	713	689	232	287	100	760	211	137	82	109	297	115	70	739	986	629	109	129	83
D37_00507	STMMW_04711	malZ	CDS	131	85	59	52	89	97	133	187	152	43	53	53	158	91	121	85	141	127	245	43	303	178	61	116	94	184	95	158	155	206	142	49	207	164	71	52	77	137	67	61	207	256	360	63	51	31
D37_00508	STMMW_04721	tsaA	CDS	1051	1161	2197	2233	3171	632	2214	1789	1187	1319	1742	1288	3039	1970	1900	1756	1929	1681	4331	57	4775	3310	1055	1454	748	2385	2095	1930	1848	722	2470	713	1290	2670	5232	4172	4806	6037	1286	635	1747	2315	3080	772	901	926
D37_00509	STMMW_04731	yajB	CDS	133	474	371	283	600	356	780	222	591	440	861	597	377	325	481	328	374	386	517	97	761	706	129	221	223	597	518	591	673	263	354	304	120	755	565	492	581	873	636	450	995	323	1130	483	661	361
D37_00510	STMMW_04741	queA	CDS	846	83	152	128	213	97	584	991	209	22	49	46	424	405	489	401	617	411	195	9	592	520	103	424	197	918	673	836	770	93	387	21	928	210	171	85	140	529	90	55	1195	1248	455	60	42	28
D37_00511	STMMW_04751	tgt	CDS	1586	359	737	570.5	962	500	2053	2137	1202	565	748.5	712	1332.5	983	1424	1107.5	1972	1325.5	553	76	1697.5	1525	651	1186.5	914.5	2916	2271	2835.5	2652	554.5	1346.5	143	1926	675.5	898.5	633.5	1127.5	1323	465	375	3684.5	3195	2980	737.5	713	566
D37_00512	STMMW_04761	yajC	CDS	1232	329.5	801.5	886	1113.5	434	2074.5	1562.5	1250.5	704	963	767	1595	1104.5	1277.5	1072	1527.5	1475	495.5	23.5	1662.5	1531	484.5	1084	1092.5	2413	2262	2378.5	2245	448	1047.5	179	1039	569	1118.5	1106.5	1500	1403.5	339	498.5	2546	2418	3440	736.5	856	727
D37_00513	STMMW_04771	secD	CDS	2872	989	1382.5	1193.5	2035	1218	4824	4033.5	3116.5	769	1515	1105.5	2959	2438.5	2832.5	2394	4286.5	3487	1419.5	184	3553	3468.5	769	2569	1344	7296	4675	6273.5	5961.5	1561.5	3366.5	453	3860.5	1686	1345.5	1004	1561	2422.5	790	667	7734	6391.5	8434	1418	1776.5	1342
D37_00514	STMMW_04781	secF	CDS	1159	402.5	648	675	927.5	359	1662.5	1487	741	345	495.5	440.5	1450.5	1326	1340	1281.5	1394	1094.5	605	34.5	2056	1720.5	557.5	828.5	413	2537	2310	2669.5	2449.5	613	1327.5	227	1507.5	577.5	695.5	609	763.5	1881	356	293.5	3122.5	2448.5	2444	466	493.5	396
D37_00515	STMMW_04791	STMMW_04791	CDS	52.5	48.5	22	31	43	62	68.5	72.5	62.5	27	52	36	60.5	48	61	54.5	80	46.5	110	8.5	224	132.5	59	40.5	21	113.5	84	79.5	99.5	79	66	42.5	86.5	94.5	40.5	52	56.5	90.5	71	29.5	121.5	132.5	169.5	27.5	31.5	31.5
D37_00516	STMMW_04801	STMMW_04801	CDS	71.5	51.5	27	33	46	72	47.5	76.5	77.5	30	39	32	55.5	59	58	41.5	76	59.5	117	19.5	222	167.5	48	32.5	21	105.5	85	106.5	94.5	120	64	35.5	114.5	95.5	25.5	26	23.5	108.5	92	33.5	85.5	124.5	160.5	32.5	39.5	37.5
D37_00517	STMMW_04811	yajD	CDS	191	290	217	259	369	263	311	181	249	133	222	174	309	208	270	207	190	250	260	25	529	440	124	122	101	413	330	400	400	332	200	196	176	483	259	270	311	393	271	217	270	309	515	145	170	164
D37_00518	STMMW_04821	STMMW_04821	CDS	487	569.5	104.5	85.5	145.5	560.5	196.5	170.5	1258	50.5	95.5	68	694	74.5	98.5	84.5	714	426	2098.5	1021.5	215	170.5	49.5	249.5	632.5	957.5	72.5	89.5	85	2173.5	550.5	920.5	504.5	781.5	83	70	167.5	249.5	615.5	54.5	440.5	475.5	1781.5	30	53.5	39
D37_00519	STMMW_ncRNA_42	STnc1060	ncRNA	409	542.5	53.5	30.5	76.5	420.5	69.5	119.5	1194	39.5	91.5	55	675	61.5	88.5	74.5	657	372	2087.5	1016.5	175	145.5	45.5	182.5	583.5	924.5	53.5	63.5	68	2167.5	526.5	918.5	417.5	701.5	20	5	28.5	77.5	574.5	35.5	138.5	362.5	1645.5	24	50.5	37
D37_00520	STMMW_04831	tsx	CDS	1257	552	3864	4485	4651	3447	4708	788	1065	784	1108	788	300	278	265	266	943	2030	157	45	933	725	150	2078	699	609	470	510	434	104	570	90	1058	1374	3760	4396	6978	4384.1	715	1586	6014	1193	3236	600	686	660
D37_00521	STMMW_04841	yajI	CDS	14	46	27	32	50	33	78	24	76	43	91	68	39	26	26	22	65	41	81	33	108	60	34	19	39	47	24	38	39	47	82	12	12	96	31	27	41	38	35	27	57	33	223	49	63	59
D37_00522	STMMW_04851	nrdR	CDS	355.5	377.5	346	333	580	468.5	1112.5	599	788.5	276.5	430.5	377	1577.5	854	1075.5	808.5	718	776.5	2528.5	100	2481	1774.5	547	544.5	584	1028	593.5	629	676.5	672.5	653.5	784	302.5	721	521	402.5	487	533.5	596.5	315.5	1319.5	957.5	1882.5	298	363.5	318
D37_00523	STMMW_04861	ribD	CDS	333.5	504.5	397	330	591	446.5	1030.5	529	878.5	284.5	491.5	393	1412.5	907	1138.5	824.5	834	703.5	2490.5	42	5433	4613.5	1325	536.5	304	1023	581.5	708	731.5	684.5	732.5	258	377.5	918	538	418.5	510	679.5	407.5	319.5	1279.5	886.5	2002.5	362	446.5	292
D37_00524	STMMW_04871	ribH	CDS	1218	367	515	448.5	822.5	418.5	1570	1548.5	731.5	373.5	585	406	1341	993	1322.5	927.5	1239.5	888	2023	60	4540.5	3580	1434	843.5	687	1737.5	1384.5	1666.5	1822.5	557	956.5	179.5	1463.5	701	766	573	710.5	935.5	532	367.5	2101.5	2101	1956.5	379.5	431.5	351.5
D37_00525	STMMW_04881	nusB	CDS	1535	875	670	588.5	893.5	911.5	2379	1584.5	1431.5	419.5	661	533	1633	990	1155.5	901.5	1760.5	1300	2091	187	4146.5	3782	926	1118.5	764	2121.5	1279.5	1418.5	1432.5	1021	1312.5	392.5	1841.5	1644	735	631	750.5	1136.5	970	465.5	3123.5	2340	3471.5	505.5	634.5	504.5
D37_00526	STMMW_04891	thiL	CDS	411	165	148.5	178	302	133	491.5	747.5	339.5	66	116.5	102.5	478	355	480.5	321.5	508.5	336.5	560.5	16	1331.5	1058.5	249	348.5	152.5	878.5	594	790.5	779	376.5	444	42.5	792	351	214	124.5	176.5	549.5	134.5	71	767	1058.5	789.5	96	115	87
D37_00527	STMMW_04901	pgpA	CDS	220	112	78.5	71	134	110	207.5	373.5	184.5	33	70.5	43.5	279	145	221.5	184.5	229.5	166.5	295.5	21	394.5	376.5	114	122.5	70.5	267.5	230	292.5	275	189.5	200	36.5	355	116	111	62.5	142.5	246.5	225.5	34	329	369.5	360.5	43	69	49
D37_00528	STMMW_04911	yajO	CDS	129	163	121	123	185	201	197	138	349	185	294	162	219	137	154	154	201	156	496	145	624	379	64	120	95	252	176	217	226	289	182	97	189	247	102	99	126	348	421	133	224	206	786	139	185	146
D37_00529	STMMW_04921	dxs	CDS	519.5	494	514.5	446.5	861	486.5	1293.5	877	1098.5	265.5	472	388	827.5	558.5	634	522.5	1109	960	746	49	1068.5	1148	254	670	326	1641	1116	1440.5	1483.5	935.5	1056.5	229	658.5	839	653	381.5	522	1291	526.5	222	1765.5	1348.5	2309	352.5	360.5	267.5
D37_00530	STMMW_04931	ispA	CDS	329	371.5	268	239.5	488.5	386	851.5	511	755.5	165	276	223.5	619.5	290.5	334.5	260.5	646.5	601.5	547.5	109	1119.5	816.5	175	394.5	249	969.5	554	665	753	483.5	598.5	164.5	389.5	655.5	321	234.5	334	561.5	541.5	164	1140	725.5	1488.5	206	231	150.5
D37_00531	STMMW_04941	xseB	CDS	147.5	152.5	147.5	129	270.5	188.5	605	231	419	148.5	246	206.5	290	188	212.5	164	388.5	281.5	417.5	78	576	434.5	105	146.5	202	549.5	370	438.5	502.5	366	318	271.5	175	283.5	198	144	192	217.5	308	160	723.5	337	1003.5	214.5	260.5	126
D37_00532	STMMW_04951	thiI	CDS	812	147	323	279	548	176	882	766	375	77	162	114	535	524	616	517	622	662	304	26	868	825	199	548	226	806	922	1164	1070	267	527	84	1017	355	352	160	235	1110	144	104	1245	1363	749	98	105	93
D37_00533	STMMW_04961	phnV	CDS	9.5	39	20	16	25	35.5	24	7.5	26.5	11	11	16.5	40.5	20	19.5	19	24	27.5	186	3	75	67.5	26	16	39	45	18.5	23	26.5	67.5	34.5	7	6	35.5	28	25	34	48.5	66.5	35	31.5	47	83	13	15.5	8
D37_00534	STMMW_04971	phnU	CDS	9	9	10	12	17	12	9	16.5	11.5	7	8	8	28.5	5	22	12	15	13.5	166	6.5	69.5	29.5	26.5	12	12	22	4.5	22	14	41	12	6	5	26	7	9	16.5	38	38	7	17.5	45	73	10	2.5	7
D37_00535	STMMW_04981	phnT	CDS	18	39.5	28.5	20	47.5	47.5	39.5	16	19.5	11.5	27.5	8	22	14.5	29.5	16.5	28	48.5	290	9	123	50.5	48.5	18	29	33.5	22.5	18	33.5	53	33.5	38.5	9	53.5	25	39	41	55	120	21.5	30	43	80.5	11	7	15.5
D37_00536	STMMW_04991	phnS	CDS	20.5	48.5	27.5	21	39.5	60	37.5	27	42.5	20.5	44.5	30.5	42	16.5	13	22.5	35	47.5	314	16.5	82.5	67.5	57	22	43	37.5	17.5	20	24	68.5	33	70.5	19	53	49	53	72.5	45.5	154.5	35.5	45	47	115.5	22	29	22.5
D37_00537	STMMW_05001	phnR	CDS	33	41	37	42	83	47	62	67	77	40	65	47	75	41	53	52	64	65	116	15	81	66	46	52	42	101	76	91	69	105	57	40	31	53	75	67	70	43	120	43	92	90	168	55	69	54
D37_00538	STMMW_05011	phnW	CDS	8	13	5	8	13	18	5	7	12	3	6	6	37	22	14.5	14	12	14	96	4	132.5	78.5	43	6	5	17	11	7	14	24	8	10	3	18	6	6	8	8	18	7	16	22	28	9	6	2
D37_00539	STMMW_05021	phnX	CDS	2	4	3	4	9	14	6	3	6	2	7	4	14	7	7.5	3	9	9	37	2	62.5	50.5	31	0	5	12	7	9	9	19	7	3	10	8	2	1	5	5	12	6	7	33	19	1	3	7
D37_00540	STMMW_05031	thiJ	CDS	122.5	159	70.5	65.5	105	219.5	276	110.5	302	83.5	143.5	95	223	84	90	73.5	159.5	187.5	414	108	373	230	68.5	106.5	115	231	103.5	110.5	119.5	271.5	179.5	106.5	131.5	290.5	116	102.5	126.5	178.5	292.5	99.5	299.5	158	454	97	111	95.5
D37_00541	STMMW_05041	apbA	CDS	158.5	227	136.5	126.5	225	215.5	364	166.5	351	141.5	256.5	191	247	183	223	207.5	254.5	258.5	637	150	810	566	116.5	152.5	251	341	191.5	264.5	244.5	441.5	336.5	376.5	148.5	373.5	203	191.5	195.5	281.5	454.5	170.5	471.5	263	717	163	191	133.5
D37_00542	STMMW_05051	yajQ	CDS	1134	328	722	728	1053	667	2024	1477	977	509	715	561	923	663	788	670	963	1883	1125	269	776.5	616	272	1350	944	1675	1357	1328	1370	654	784	193	830	557	1174	1126	1424	1135	741	829	2249	2270	1685	471	539	495
D37_00543	STMMW_05061	yajR	CDS	196	172	203	229	277	180	399	240	378	124	194	152	430	355	400	332	361	335	672	36	689	521	204	186	101	537	304	391	375	373	359	63	210	311	262	197	254	349	163	222	517	414	719	128	126	100
D37_00544	STMMW_05071	STMMW_05071	CDS	9	5	4	2	6	9	6	1	10	4	8	9	12	7	8	12	9	20	24	117	17	8	3	5	4	18	6	6	8	32	10	9	9	11	4	6	15	10	22	5	10	14	36	6	3	4
D37_00545	STMMW_05081	STMMW_05081	CDS	99	31	27	18	50	45	173	151	220	31	67	52	111	95	113	103	169	213	224	131	344	168	173	75	215	318	184	237	225	372	180	99	153	85	37	39	50	95	104	43	269	314	446	96	106	100
D37_00546	STMMW_05091	STMMW_05091	CDS	165	54	20	28	32	87	315	247	261	28	45	69	124	95	73	87	266	290	144	36	283	155	139	130	354	337	147	186	174	401	196	57	262	106	43	29	41	85	61	17	337	418	457	92	74	94
D37_00547	STMMW_05101	cyoE	CDS	3040.5	187	90.5	79.5	142	253.5	7072	2978.5	3739.5	2680.5	3800	2816	2127	1981	1907.5	1809.5	7570	4151.5	1225.5	266	3243.5	2856	576	3653	1157	5170	3410	3844.5	3536	1762	6058	596	3122.5	988.5	229	352	347	331.5	852	118.5	8367	4962	18591	4040	3603.5	3227.5
D37_00548	STMMW_05111	cyoD	CDS	1129.5	76	40.5	22.5	43	103	3772.5	1198.5	1215.5	1026	1538	1126	964.5	682.5	801	669.5	2584	1462	517	101.5	1491.5	1394	204.5	1201	573.5	1840.5	1273	1588.5	1363.5	689.5	2243	336.5	997	310	74.5	122	201	94.5	565	60.5	4698.5	1522.5	7014	2038.5	1846.5	1750.5
D37_00549	STMMW_05121	cyoC	CDS	1294	75	40	28	38	70.5	3132.5	1538	928	1336.5	1864	1408	1207.5	1006.5	1011.5	951	2972	1805.5	642.5	132.5	1973	1613	249.5	1494	783.5	2266.5	1519	1807	1617.5	834.5	2555	350.5	1013.5	313.5	130.5	184	340	170	468	78	3426.5	1833.5	7119	1870.5	1639	1675
D37_00550	STMMW_05131	cyoB	CDS	4730.5	194	133	117	148.5	267	12167	5312.5	2516	4252	6372.5	5399	3925	3475	3419	3419	10881.5	5899	1717.5	277	7301.5	6137	1132.5	5314	2119	8345	5680.5	6667.5	6529.5	2080.5	9698	862	3897.5	1295.5	1702	1578	2192.5	486.75	1354.5	243	15304	7301.5	28520.5	5274.5	4819	4310
D37_00551	STMMW_05141	cyoA	CDS	5162.5	146	96	68	96.5	253	12284	5070.5	2676	2422	4015.5	3641	3058	2700	2853	2548	10105.5	5598	1771.5	451	5499.5	3907	917.5	4606	2587	6904	4321.5	4911.5	4783.5	1937.5	7407	659	3935.5	1195.5	2738	1637	2026.5	285.5	1054.5	190	13079	7917.5	22079.5	3910.5	3670	3146
D37_00552	STMMW_05151	ampG	CDS	299.5	86	263	310	404	107	716.5	562	366	153.5	221	231.5	265.5	296	308	269	470.5	458.5	198.5	20	184	236	61	376.5	111	767.5	563	611.5	617	115.5	565.5	16	356.5	174	252.5	155	176	655	94.5	56.5	884.5	687.5	925	150.5	151	145.5
D37_00553	STMMW_05161	yajG	CDS	382.5	128	359	294	615	174	994.5	434	451	206.5	244	231.5	441.5	320	355	317	623.5	548.5	366.5	71	437	410	81	329.5	196	816.5	432	603.5	552	269.5	534.5	42	408.5	255	300.5	206	331	319	141.5	134.5	974.5	671.5	1068	144.5	178	169.5
D37_00554	STMMW_05171	bolA	CDS	769	360	119	214	213	460	1097	516	2145	1082	1247	1022	919	300	266	362	827	920	1698	1465	1019	865	167	403	1516	1031	416	432	397	2631	1023	1077	823	954	427	449	400	267	890	412	1053	855	3345	817	831	859
D37_00555	STMMW_05181	tig	CDS	6303	878	2116	1996	2887	998	9073	7796	5109	1404	1996	1503	6345	4203	4421	4260	8025	6524	1751	142	4454	5119	1326	6317	2544	9713	8646	9143	7612	1679	5160	756	11082	1769	2169	1774	2593	4453	948	502	15521	19411	15622	1814	1855	1601
D37_00556	STMMW_05191	clpP	CDS	638	648	716	706	1027	881	1913	768	1598	1124	1556	1167	1244	744	793	682	1120	1907	1328	490	2847	2237	573	841	1853	2017	1280	1312	1355	1587	1471	744	732	1241	932	827	927	1493	1567	629	1970	1348	4006	778	859	780
D37_00557	STMMW_05201	clpX	CDS	2433	2701	2082	2083	2880	2776	6096	2827	6341	2235	3161.5	2514	4814	2979	3075	2930	4226	7205	6320	1443	7776	7389	2348	3085	4617	6348	5006	5339	5050	6974	5124	2117	3407	5081	2191	2158	2318	4268	2524	1346	7322	5235	12956	2667	2684	2196
D37_00558	STMMW_ncRNA_43	SraA	ncRNA	16	11	7	5	4	20	12	14	21	2	5	5	37	9	9	12	22	18	42	11	12	9	4	7	12	35	7	8	10	46	27	14	18	29	6	5	12	12	22	10	21	18	34	3	9	3
D37_00559	STMMW_05211	lon	CDS	1914	1437	1028	1216	1450	1861	7207	3238	3207	1456	2119	1820	5182	3025	3189	2826	2662	10032	4540	565	10511	7833	1784	4628	4930	6094	3769	3512	4046	4445	4301	1854	2401	2258	2197	1980	2071	2369	1402	789	8185	5053	7363	1727	1784	1450
D37_00560	STMMW_05221	hupB	CDS	1887	4057	5545	9745	7741	4876	8270	2680	16706	7018	7767	5946	6444	4111	4025	3990	7644	5888	3504	266	9876	6586	1484	3520	2388	7749	6612	6044	5322	2792	3809	2129	2461	9240	6784	8780	7088	14480	3643	4186	7403	7159	32738	3640	3850	3820
D37_00561	STMMW_05231	cypD	CDS	1623	722	1026	937	1563	705	3409	2127	1913	457	643	584	1943	1622	1740	1579	2519	1957	1249	80	5160	4486	929	1416	701	3290	2355	2753	2611	1406	1721	303	2231	1383	926	609	741	1797	453	400	4744	3619	4166	655	659	649
D37_00562	STMMW_05241	comE1	CDS	11	18	15	29	18	16	26	19	26	15	38	30	16	15	20	15	24	20	13	1	44	30	21	14	18	29	30	31	24	15	14	14	11	11	31	28	24	41	14	25	32	25	57	19	18	12
D37_00563	STMMW_05251	ybaW	CDS	7	17	10	14	8	15	31	17	82	52	74	63	69	40	39	40	48	25	145	15	159	104	36	13	82	70	55	47	70	46	30	10	9	35	8	8	16	17	32	12	42	31	201	37	29	27
D37_00564	STMMW_05261	ybaX	CDS	278	203	217	188	333	221	464	348	349	58	137	110	482	256	319	294	362	331	358	71	520	455	150	220	311	674	403	569	581	472	270	133	328	322	206	181	259	555	365	139	635	479	651	159	177	120
D37_00565	STMMW_05271	ybaE	CDS	39	27	22	33	40	146	444	20	103	68	103	97	68	38	35	24	73	42	66	39	402	185	51	39	34	106	54	65	65	79	25	57	12	32	90	101	166	139	556	123	422	71	385	70	91	68
D37_00566	STMMW_05281	cof	CDS	118.5	129.5	44	42.5	60	119	95.5	56	88	46	80	56.5	152	47.5	64.5	52.5	86.5	105	130	112	184	156	31.5	36	55.5	142.5	57	67	53	178.5	78	887	125	223.5	31.5	25	51	107.5	196	58	106	81.5	236.5	21	48.5	29.5
D37_00567	STMMW_ncRNA_44	STnc930	ncRNA	53.5	57.5	15	15.5	16	54	26.5	19	47	8	13	15.5	84	16.5	12.5	15.5	35.5	33	69	97	37	33	0.5	17	23.5	73.5	11	13	13	116.5	28	184	48	91.5	3.5	2	5	23.5	85	16	33	25.5	71.5	4	6.5	6.5
D37_00568	STMMW_05291	STMMW_05291	CDS	47	68	38	37	52	79	56	49	78	42	56	28	71	42	57	36	107	100	148	23	173	146	44	47	67	114	54	76	61	135	76	83	254	207	100	95	99	75	486	67	262	210	257	36	45	32
D37_00569	STMMW_05301	ybaO	CDS	99	75	75.5	65	124.5	104.5	224.5	135.5	235.5	157	212	170.5	121.5	96	109.5	89.5	190	182	248	1689	518.5	353.5	171.5	85	229.5	167	137	194.5	217.5	444	248.5	197.5	116.5	158.5	148	121.5	158.5	126.5	185	123.5	332	217.5	408	196	189	147.5
D37_00570	STMMW_05311	mdlA	CDS	225.5	146	129	138.5	212.5	147.5	424.5	377.5	493.5	121.5	207.5	152	224.5	187.5	248.5	194.5	399	380.5	362.5	141	1051.5	599.5	249	208	225.5	437	323	412	404	663.5	446	81	317.5	280	147.5	109.5	146	316	145	110.5	759.5	573.5	696	152.5	154	109.5
D37_00571	STMMW_05321	mdlB	CDS	190.5	152	108.5	94.5	190	152	328	284	310	80.5	195.5	141.5	251	161.5	225	146	307	269.5	299.5	24	796	357	226.5	153	196	379	251	304.5	311.5	549.5	325.5	44.5	196	232.5	131.5	129	176.5	247.5	276	121	530.5	387	561	133.5	140	77
D37_00572	STMMW_05331	glnK	CDS	21	2	0	1	5	2	26.5	10.5	4	1	2	2	1025.5	627	744	476.5	2	16	18	2	37	123	44	24	4	582	747.5	1341.5	975.5	205	2	946.5	3	1	1	1	2	3	2	1	10	6	9	1	0	0
D37_00573	STMMW_05341	amtB	CDS	105	53	42	44	68	109	148.5	46.5	106	29	55	52	3221.5	1839	2081	1483.5	83	98	128	20	221	189	109	152	48	2035	1773.5	2913.5	2284.5	1299	50	2998.5	36	81	56	44	53	76	90	43	105	144	244	41	42	27
D37_00574	STMMW_05351	tesB	CDS	120	117	106	111	165	126	303	165	209	127	177	120	265	159	201	136	238	218	583	93	529	320	144	123	289	273	200	279	276	296	240	139	103	198	127	124	157	271	118	104	333	242	606	91	111	97
D37_00575	STMMW_05361	ybaY	CDS	66	766	140	197	204	158	234	31	1418	1206	1373	1058	336	114	71	120	615	165	1321	482	945	715	125	48	895	183	102	101	88	483	1614	72	58	1653	115	157	119	338	134	151	129	66	3961	770	787	816
D37_00576	STMMW_05371	ybaZ	CDS	111	275	135	110	222	383	182	98	336	97	193	149	415	138	221	159	226	166	536	105	378	271	139	94	265	395	182	275	242	1067	199	321	117	348	201	194	278	263	263	249	226	170	614	138	198	129
D37_00577	STMMW_ncRNA_45	4.5S	ncRNA	12248	32516	3550	5280	5073	38893	4627	7824	67733	6187	9822	8038	66234	6210	5651	5579	16667	28075	41374	131427	38579	33483	4359	14679	17657	32375	9307	10986	10070	37768	22190	31656	51421	51477	8889	11067	6665	26556	70392	5020	25299	57302	58229	5034	5676	6088
D37_00578	STMMW_05381	ylaB	CDS	264	288	191	209	316	393	421	261	412	146	207	205	359	139	177	151	372	457	611	159	339	236	91	218	223	501	210	308	285	711	316	239	294	453	314	245	325	373	449	253	407	417	717	132	159	137
D37_00579	STMMW_05391	rpmE2	CDS	41.5	25.5	30.5	31	36.5	59.5	63.5	46.5	55.5	36	43.5	46	27.5	34.5	1574	40	55.5	67	46.5	431	925.5	345	376.5	24.5	117.5	117	1578	564	1954.5	92.5	18	70	49	38	47.5	52.5	29	63	144.5	60.5	60	53.5	71	22	42	32
D37_00580	STMMW_05401	rpmJa	CDS	42.5	43.5	26.5	19	42.5	72.5	79.5	45.5	121.5	40	68.5	56	66.5	34.5	727	47	74.5	80	124.5	327	553.5	222	151.5	26.5	86.5	136	662	228	772.5	207.5	49	83	57	46	32.5	42.5	32	46	81.5	57.5	68	63.5	188	58	72	61
D37_00581	STMMW_05411	ylaC	CDS	400	58	40	48	95	45	901	367	446	275	491	514	927	356	414	335	735	345	1043	100	693	476	111	168	276	562	276	351	320	805	462	306	150	118	144	89	108	105	143	48	988	615	979	382	367	264
D37_00582	STMMW_05421	maa	CDS	299	295	366	324	607	473	888	616	581	249	390	339	431	353	395	372	508	575	452	756	1142	668	269	369	844	495	335	451	472	716	590	286	254	647	362	420	526	1117	854	396	1333	981	1206	208	197	139
D37_00583	STMMW_05431	hha	CDS	293	207.5	281.5	275	474	430	1155.5	793	484	212	253	245	472	257	317.5	265.5	389.5	834	505	1278.5	1017.5	684	224.5	464.5	1487	468	234	263.5	270	1041.5	676	796	273	568.5	444.5	452.5	521.5	735	810.5	319	1495	1159	1131	210.5	217.5	189.5
D37_00584	STMMW_05441	ybaJ	CDS	515	487.5	395.5	400	561	1049	1000.5	1101	1086	341	511	352	607	364	400.5	420.5	771.5	1453	1127	2933.5	924.5	558	173.5	671.5	2065	757	307	362.5	316	2175.5	1096	2541	481	1149.5	461.5	504.5	584.5	864	1846.5	549	1532	1440	2198	269.5	326.5	283.5
D37_00585	STMMW_05451	acrB	CDS	1710.5	1318.5	1429	1337	2290	866.5	6038.5	2971	2800	1308.5	1908.5	1595.5	2589.5	1920.5	2032.5	2069	3133.5	3215.5	2732	182.5	3732.5	3106	915	1944	1261	3584	2942.5	3610	3360	2082.5	4461.5	544.5	1828	2461	1152.5	1144.5	1564.5	2176.5	715.5	555.5	13517.5	4611	9111.5	1660	1803	1486.5
D37_00586	STMMW_05461	acrA	CDS	615.5	484.5	416	333	726	416.5	2073	1121	1411	360.5	577	468	924.5	545.5	611.5	532	1166	1234.5	1251	102.5	1738.5	1939	326	662	683	1100	801.5	1052	1012	1053.5	1557.5	171.5	702	875	466.5	306.5	403.5	751.5	261.5	186.5	4622	1728.5	3448.5	486	468	410.5
D37_00587	STMMW_05471	acrR	CDS	287	157	139	135	240	294	567	327	537	195	269	232	301	185	193	149	381	474	353	96	546	557	100	248	675	669	296	395	378	649	357	128	251	294	307	251	331	313	344	241	765	444	908	207	257	231
D37_00588	STMMW_05481	aefA	CDS	861	540	761	633	1235	321	1032	1201	858	259	546	410	1046	917	1111	957	1114	851	1072	75	1453	1030	413	699	610	1509	1323	1676	1641	1063	1142	161	1033	934	650	468	586	1493	288	266	1809	1673	1775	367	350	316
D37_00589	STMMW_05491	STMMW_05491	CDS	148	257	167	121	305	253	327	183	346	161	246	187	261	159	204	143	250	277	354	74	659	408	221	126	168	382	251	283	312	276	268	162	122	377	228	169	235	275	340	181	321	252	682	134	171	134
D37_00590	STMMW_05501	ybaM	CDS	40.5	15	15	18	34.5	26	64	31	42.5	21.5	30.5	22	54	28	37.5	25.5	39	53.5	71.5	0.5	142	100	26.5	23.5	35	82	47.5	64	72.5	60	45.5	21	16.5	30.5	38	20.5	25.5	32.5	32	14	75.5	53.5	101.5	16.5	19	14.5
D37_00591	STMMW_05511	priC	CDS	42.5	55	40	53	72.5	36	154	73	96.5	66.5	88.5	66	106	112	101.5	87.5	68	116.5	172.5	25.5	261	187	92.5	54.5	82	167	176.5	166	167.5	95	118.5	57	47.5	89.5	58	64.5	72.5	113.5	42	39	148.5	115.5	209.5	57.5	61	37.5
D37_00592	STMMW_05521	STMMW_05521	CDS	111	30	33	21	56	24	219	134	36	12	42	32	119	65	85	62	60	238	81	30	445	212	102	80	163	268	151	233	252	127	92	115	80	56	54	36	49	75	31	15	148	101	101	21	26	30
D37_00593	STMMW_05531	apt	CDS	510	92	118	89	185	80	533	800	431	37	67	59	628	680	767	637	557	388	160	14	1410	1043	195	312	208	1398	1320	1438	1492	200	473	97	804	197	120	76	128	451	74	42	1115	1381	715	47	66	57
D37_00594	STMMW_05541	dnaX	CDS	1877.5	1350	742	578.5	1242.5	1041.5	1922.5	2290.5	2140	315.5	546.5	409.5	1889.5	927	1264.5	872.5	1953	1962	2340.5	387.5	2276.5	1699	459.5	1403	1033.5	2994	1935	2490.5	2414.5	2175	1879	342.5	2592	2096	692.5	543.5	782	2111.14	676	410	3189	3567.5	3872	460.5	478.5	323.5
D37_00595	STMMW_05551	ybaB	CDS	341.5	174.5	281	205.5	432	103.5	603	445.5	252	188.5	297	170	549.5	417.5	446	337	395	336.5	390	15	759.5	615	117.5	299	108	653.5	507	642	585.5	179	369.5	35.5	329.5	242.5	193.5	179.5	271	397	111.5	71.5	1082	596.5	863.5	178.5	204	135.5
D37_00596	STMMW_05561	recR	CDS	645	444.5	378	376	630.5	270	1191.5	986	593	196	321.5	217.5	864	424.5	487.5	388.5	1007	913.5	499.5	34.5	725	712	171	878	187.5	1248.5	766	1028.5	879	313	947.5	63	830.5	804.5	350	346	477	753	235.5	126.5	2314	1819	1913.5	285	250.5	181
D37_00597	STMMW_05571	htpG	CDS	1029	598	1108	1554	1457	1379	13194	3144	1683	1278	1911	1696	3303	1519	1501	1316	1422	18239	1673	66	2786	1833	670	7450	11887	4885	2142	1316	2242	2105	3992	589	798	845	5220	4656	4806	2912	1373	1838	7905	5515	4952	1272	1315	1211
D37_00598	STMMW_ncRNA_46	STnc3130	ncRNA	21	117	5	8	7	82	1	15	259	13	23	23	132	12	12	8	79	36	89	160	107	117	8	25	50	179	13	13	18	349	95	141	21	213	3	1	1	10	102	4	2	57	439	13	11	9
D37_00599	STMMW_05581	adk	CDS	1193	287	575	376	926	202	1715	946	1078	496	911	701	981	851	1055	789	1644	892	472	24	808	680	224	791	673	1324	1151	1310	1484	291	1284	85	1549	522	655	413	556	871	185	157	2257	1321	2189	406	425	310
D37_00600	STMMW_05591	hemH	CDS	201	325	317	239	407	224	500	227	526	193	325	220	221	123	126	117	423	380	444	196	457	312	92	246	279	474	211	260	253	474	442	5123	179	785	434	238	310	637	228	165	563	336	972	227	211	190
D37_00601	STMMW_05601	aes	CDS	1	16	40	42	77	33	44	12	23	10	15	23	24	3	7	3	30	23	32	7	69	38	5	9	11	18	11	14	15	15	15	2	10	34	61	51	64	73	31	36	26	46	85	15	13	7
D37_00602	STMMW_05611	gsk	CDS	470	81	156	183	270	135	653	588	283	53	125	77	354	401	490	400	454	393	329	65	732	665	112	342	134	707	700	942	893	208	313	77	558	196	187	108	131	476	141	106	989	856	555	86	82	51
D37_00603	STMMW_05621	ybaL	CDS	290	293	200	205	269	226	628	491	1750	733	1074	982	638	545	607	540	688	552	1344	129	1688	1371	422	358	477	1243	904	938	980	1269	1519	659	331	462	345	299	367	475	271	149	967	657	3003	874	821	728
D37_00604	STMMW_05631	fsr	CDS	109	54	79	98	132	107	241	144	97	65	92	72	100	102	109	102	134	183	180	19	123	83	31	79	88	270	226	270	246	497	132	59	86	131	87	60	96	291.5	75	76	413	245	245	30	45	36
D37_00605	STMMW_05641	ushA	CDS	355	372	517	778	755	635	1763	357	1613	1351	1748	1560	540	366	420	397	1243	698	840	87	1100	930	192	375	437	1218	836	840	897	671	744	156	346	591	797	892	876	786	780	662	1561	583	4000	1222	1345	1080
D37_00606	STMMW_05651	ybaK	CDS	189	238	271	250	384	183	456	239	265	83	131	89	309	196	235	187	236	381	313	44	367	259	87	190	218	400	277	263	260	272	279	75	134	452	261	207	278	451	94	134	382	305	523	112	102	89
D37_00607	STMMW_ncRNA_47	ChiX	ncRNA	29219	40106	3123	2345	5595	46164	31178	40598	183053	5840	11934	7873	107517	6319	10723	8959	60618	41095	207252	193526	40725	32582	1311	24275	34372	154236	9850	12348	12026	345846	38593	194001	37808	68253	813	510	1344	2623	74722	1456	67375	64918	225088	4335	5300	4129
D37_00608	STMMW_05661	ybaP	CDS	107	124	107	70	173	140	276	156	202	39	65	58	225	119	129	115	147	184	219	31	402	313	108	100	160	302	193	251	239	202	187	36	130	241	113	113	149	237	90	122	345	228	386	58	73	58
D37_00609	STMMW_05671	STMMW_05671	CDS	35	81	43	47	74	101	71	50	86	21	30	18	111	60	68	45	70	125	138	108	127	34	35	52	114	126	68	83	91	434	75	102	33	132	79	77	81	112	242	70	76	91	196	24	25	35
D37_00610	STMMW_05681	copA	CDS	183	400	521	511	736	1312	467	225	837	215	286	209	4088	1267	2014	1036	330	2509	2591	96	404	322	109	310	274	3158	2266	1971	2515	12472	483	2989	199	763	476	475	483	1611	2605	449	748	398	2567	292	307	277
D37_00611	STMMW_05691	cueR	CDS	83	173	142	209	254	242	300	121	296	118	156	129	253	163	143	164	179	192	294	38	344	265	116	111	246	392	292	302	305	321	193	144	123	296	196	221	270	400	224	174	405	253	700	137	120	88
D37_00612	STMMW_05701	ybbJ	CDS	35	104.5	43	56	63	62	57	30	124.5	77	81	74.5	69.5	54.5	45.5	35	92.5	39.5	99.5	24	238	128.5	59	37.5	42	102	72.5	80.5	78	134.5	72.5	80.5	31.5	155.5	79	63.5	69.5	92.5	87	61	76	77.5	327.5	62	65.5	51
D37_00613	STMMW_05711	ybbK	CDS	122	218.5	169	134	254	155	239	108	289.5	186	344	269.5	200.5	163.5	163.5	149	250.5	160.5	434.5	126	1014	567.5	231	112.5	207	331	264.5	326.5	313	502.5	254.5	428.5	120.5	333.5	213	194.5	226.5	220.5	276	257	278	176.5	647.5	240	306.5	267
D37_00614	STMMW_05721	ybbL	CDS	66	78.5	78	78.5	135.5	98.5	156.5	93	88	42	51.5	43.5	88.5	59.5	58.5	53	91	94.5	113	55.5	91.5	52.5	12.5	66	84.5	145	77	99.5	89	154.5	90.5	68	54	148	88.5	75	103.5	108.5	169	87.5	149	148.5	233	30.5	50.5	30.5
D37_00615	STMMW_05731	ybbM	CDS	61	118.5	86	74.5	111.5	130.5	145.5	74	127	66	91.5	79.5	124.5	75.5	86.5	59	133	92.5	239	44.5	105.5	67.5	32.5	65	88.5	178	110	129.5	137	285.5	111.5	132	60	179	112.5	85	114.5	129.5	136	99.5	171	122.5	250	71.5	57.5	48.5
D37_00616	STMMW_05741	ybbN	CDS	216	154	160	154	240	262	1125	341	390	181	287	261	1022	367	458	337	288	2022	624	33	914	675	235	670	1523	1155	438	406	582	842	736	184	207	244	726	437	365	346	355	120	1260	526	1050	248	260	201
D37_00617	STMMW_05751	ybbO	CDS	114	94	106	73	139	110	318	142	275	47	91	71	261	149	169	134	190	285	198	23	419	403	71	113	110	445	242	360	330	299	198	43	101	143	118	85	90	192	81	54	387	197	512	84	95	76
D37_00618	STMMW_05761	tesA	CDS	95	114	98	109	166	126	246	128	161	36	96	81	304	172	179	156	190	228	219	46	343	294	89	89	175	397	218	347	310	308	174	39	106	166	101	92	133	169	127	59	280	172	315	82	68	51
D37_00619	STMMW_05771	ybbA	CDS	32.5	29	33.5	24	51.5	24.5	81	30	128.5	30	72	46.5	67.5	58	66	64.5	104.5	60.5	106.5	11	345	359.5	131.5	25	29.5	145	102	147	154.5	78	112	17	55.5	81	35	29	35.5	62.5	34	28	100.5	72	320	64.5	68.5	49
D37_00620	STMMW_05781	ybbP	CDS	167	251	129.5	162	223.5	220.5	217.5	119.5	479.5	205.5	308	215.5	452	268.5	300.5	310.5	363.5	249.5	736	116.5	767	529	354	118	117	547.5	452.5	480.5	523.5	590	417	134.5	154	417	146	161.5	182	299	229.5	134	307	349.5	1190.5	260	253	191.5
D37_00621	STMMW_ncRNA_48	STnc950	ncRNA	15.5	60	2	0	5	89	19.5	6.5	142	1.5	3	3	53.5	3.5	4.5	4	73	32	172.5	63.5	9	5.5	3.5	20	12.5	81.5	2.5	5.5	4	199	49	27.5	23.5	126	3	1.5	2.5	4.5	75.5	4	21.5	14.5	240.5	3.5	2.5	8.5
D37_00622	STMMW_05791	STMMW_05791	CDS	144	98	63	79	116	111	337	107	134	57	97	72	134	51	90	73	121	198	205	46	253	158	40	108	71	230	137	166	169	198	142	56	206	158	112	94	124	197	278	88	950	232	458	65	80	46
D37_00623	STMMW_05801	sfbA	CDS	85.5	84.5	45	43	47	55	73	49	100	56	70	71	2505.5	1676.5	2054	1610	73	137.5	790.5	18	469	404	161	44	36.5	5435.5	4906.5	5646.5	5233	3385.5	116	981	85	111	29	38	57	91.5	153	68.5	74.5	87	193	34	37	35
D37_00624	STMMW_05811	sfbB	CDS	59	68	38	35	58.5	29.5	64.5	38	84	55.5	66	77	1507.5	1433.5	1690.5	1436.5	58	133.5	568	8	327	303.5	140.5	41.5	30	5070.5	4637	5262	5311.5	2355.5	129.5	406	71	87.5	23.5	26.5	29	78.5	102.5	55.5	72.5	85.5	218.5	34	49.5	34.5
D37_00625	STMMW_05821	sfbC	CDS	55.5	69.5	35	45	68.5	73.5	45.5	29	114	45.5	72	60	1364	1098	1205.5	1027.5	61	96	499.5	10	175	190.5	122.5	42.5	57.5	3246	3065.5	3517.5	3197.5	2464	83.5	395	63	112.5	38.5	34.5	40	69	119.5	63	65	70.5	201.5	47	59.5	25.5
D37_00626	STMMW_05831	ybbB	CDS	177	358	206	157	281	493	321	194	387	158	310	196	167	94	146	128	255	257	351	62	399	295	75	164	116	343	191	228	226	280	252	145	207	513	239	179	248	432	830	297	388	300	860	173	243	171
D37_00627	STMMW_05841	ybbS	CDS	14	24	29	13	31	26	41	27	35	17	37	32	39	44	39	20	36	32	33	8	69	44	22	26	26	79	65	65	46	21	29	10	21	29	54	39	62	88	84	32	65	39	153	15	29	22
D37_00628	STMMW_05851	allA	CDS	31	54	54	78	89	70	105	46	209	69	73	85	119	37	49	37	87	84	172	24	188	125	31	36	50	83	39	52	53	66	78	75	31	97	116	125	135	138	85	45	111	66	565	83	100	83
D37_00629	STMMW_05861	allR	CDS	118	214	286	303	432	250	457	149	464	263	408	260	502	313	322	249	278	323	354	37	738	542	225	136	198	708	540	558	633	457	353	196	106	369	375	341	436	403	174	208	494	261	1203	275	284	227
D37_00630	STMMW_05871	gcl	CDS	20	12.5	27	25	41.5	15	23.5	16.5	55	9	28	27	31	29.5	42	21	31.5	21	42.5	6	85	71.5	20	11	43	36	29	37	30.5	18	24.5	11	12	27.5	40	29.5	40.5	49	19	10	38.5	52.5	143	21	25	25.5
D37_00631	STMMW_05881	gip	CDS	12	14.5	17	24	23.5	10	19.5	8.5	43	11	13	15	33	7.5	13	15	20.5	7	49.5	28	65	30.5	23	11	27	47	15	23	26.5	66	30.5	22	5	16.5	37	20.5	29.5	33	32	13	19.5	29.5	92	23	20	12.5
D37_00632	STMMW_05891	garRa	CDS	4	6	26	15	22	11	21	5	31	9	24	17	5	4	7	7	15	11	14	0	41	22	19	6	7	23	19	15	16	11	15	3	9	12	16	21	31	32	19	10	22	36	69	23	15	14
D37_00633	STMMW_05901	STMMW_05901	CDS	6	7	3	5	13	25	16	11	43	13	17	7	19	14	13	17	20	8	54	14	58	30	26	6	20	19	16	25	23	46	24	19	4	22	12	14	18	6	33	4	11	56	83	12	7	13
D37_00634	STMMW_05911	allP	CDS	4	5	3	4	8	5	2	1	14	5	6	3	9	3	2	5	12	4	9	28	44	10	16	0	8	11	3	9	4	14	7	7	4	10	5	7	4	6	6	10	9	35	66	7	6	9
D37_00635	STMMW_05921	ybbY	CDS	5	16	8	7	8	11	10.5	10.5	18.5	11.5	17.5	6	21	9	20.5	16	15.5	13	55	12	26.5	18	10	3	12	33.5	17.5	15	14	31	15.5	8.5	7	15	7.5	8	10	18.5	13	10	8	99.5	90.5	2	7.5	5.5
D37_00636	STMMW_05931	glxK	CDS	9	8	8	6	12	13	24.5	9.5	17.5	10.5	12.5	9	20	7	4.5	3	18.5	14	24	8	32.5	24	14	6	10	23.5	12.5	16	22	19	22.5	10.5	3	10	14.5	15	9	8.5	19	8	25	59.5	68.5	6	11.5	7.5
D37_00637	STMMW_ncRNA_49	STnc480	ncRNA	74	157.5	17	18	34.5	176	123	26	832.5	16	30.5	24	239	20	18	17	241.5	115.5	664.5	692.5	10.5	9.5	5.5	68.5	123.5	429.5	20	20	31.5	682	134.5	318	127	598	6	4.5	9.5	47	340	11.5	178	196.5	1554.5	13.5	12.5	10.5
D37_00638	STMMW_05941	ylbA	CDS	51.5	81.5	117	115.5	174.5	67.5	150.5	53	163.5	81.5	119	89	133	75.5	62.5	82	127.5	105	150	53.5	182.5	151	57	58	50.5	185.5	141	130.5	146.5	118.5	167	35	33	112.5	77	92.5	77.5	142.5	75	68	148.5	79	401.5	92	103.5	73.5
D37_00639	STMMW_05951	allC	CDS	8.5	34	95	106.5	186	26.5	37.5	7	53	38.5	59.5	39	21.5	15.5	21	7	28	10	19.5	2	59	43.5	10.5	8	9	26	16.5	20.5	29	22.5	18.5	4	4.5	61.5	80	63.5	54.5	86	16.5	44.5	34.5	29.5	205.5	32.5	43	43
D37_00640	STMMW_05961	allD	CDS	7	17	60	63	128	36	19	3	36	19	27	21	8.5	4	5.5	7	32	6.5	13	6	18	11	4	3.5	8	20	8.5	12	7	24	11	6	4.5	26	64	39.5	42.5	43	25.5	43	20	25	129.5	28	33	25
D37_00641	STMMW_05971	fdrA	CDS	4	17	15	10	17	7	13.5	8	112	19	38	26.5	7	11	9	8	31.5	13	27	10	102.5	53.5	22	12	9	12	13	8	6	12	36.5	8	4	30	13.5	13	15.5	12	14	5	25	72	195	30.5	20	21
D37_00642	STMMW_05981	ylbE	CDS	6	7	2.5	2	12.5	6	11.5	6	4	8	6.5	1.5	12	6	6.5	3.5	13.5	6	10	3	34.5	24	8	4.5	4	10.5	7	10	12	7	7	3	8.5	8.5	9.5	4.5	5.5	8.5	7	4	7.5	29	57	11	8	4
D37_00643	STMMW_05991	ylbF	CDS	3	5	9	6	8	2	8	5	6	5	2.5	3	7	3	3.5	2	15	7.5	4	0	21	16.5	3	4.5	4	8.5	7	5	6	5	7.5	1	4.5	12	1	6	4	2.5	2.5	4	9	36.5	45	6.5	3	0
D37_00644	STMMW_06001	arcC	CDS	15	25	17.5	18	23.5	39	16	22	28	13	16	5	31	13	18	16.5	32	56.5	24	2	34	25	11	25	45	34	15	20	24	51	34	15	25	34.5	25	27.5	34	45	25.5	33	15.5	75.5	80	13	16	6
D37_00645	STMMW_06011	purK	CDS	168.5	117	133.5	118	217.5	112	586.5	210	368.5	85	139.5	96.5	1181	848	948	696.5	293.5	393	611.5	24.5	290.5	383.5	139.5	284.5	159	2045	1479.5	2012	2006	170.5	321	223.5	112	205	193.5	95	132.5	145.5	146	90.5	450.5	311.5	2642.5	142.5	114.5	90
D37_00646	STMMW_06021	purE	CDS	134.5	36	75.5	39	111.5	34	239.5	141	210.5	15	34.5	21.5	970	558	683	445.5	169.5	237	360.5	8.5	420.5	341.5	88.5	170.5	180	1437	790.5	1087	1198	36.5	186	21.5	66	96	68.5	34	28.5	49.5	45	21.5	162.5	155.5	1166.5	25.5	13.5	19
D37_00647	STMMW_06031	lpxH	CDS	228	201	117.5	77.5	157.5	183	475	312.5	558.5	29.5	33	38	392.5	137.5	146	105.5	452	463.5	284	61	334	285.5	41	353	195.5	627.5	280.5	366	328.5	215.5	302.5	67.5	221.5	201	29	15.5	24.5	93.5	41	6	355	396.5	487.5	6.5	24.5	10
D37_00648	STMMW_06041	ppiB	CDS	1186	610	947.5	864.5	1441.5	608	2915	1410.5	1521.5	658.5	862	673	1849.5	923.5	1033	841.5	1620	2375	1601	139	1503	1431.5	377	1280	1764.5	2840.5	1708.5	1913	1729.5	1174.5	1266.5	248.5	654.5	517	447	506.5	602.5	437.5	176	208	1758	1317.5	1508.5	283.5	322.5	262
D37_00649	STMMW_06051	cysS	CDS	923	569	682	689	1044	651	1754	958	977	346	604	495	901	622	735	576	1095	1075	1082	183	1168	950	277	801	602	1562	1000	1221	1217	1333	883	382	228	148	112	82	148	227	117	95	380	377	406	56	82	62
D37_00650	STMMW_06061	STMMW_06061	CDS	14.5	31	25	24	43.5	56	43	19.5	55	14.5	32.5	18.5	80.5	50	47.5	42.5	44	51	80.5	7	100	64	22	26.5	21.5	61	44.5	66	67	77.5	65.5	18.5	24	66.5	31	25.5	33.5	59	66	37	58.5	43	148	29	26	21.5
D37_00651	STMMW_06071	STMMW_06071	CDS	9	18.5	17	9	21	22	25.5	18.5	27.5	12	11	18	21	15.5	13	15	28	17.5	27	4	54	23.5	9.5	12.5	7	32	19.5	34.5	32.5	35.5	28.5	12	5.5	27.5	17.5	28	26	34.5	24.5	16.5	31	20	81.5	12.5	14	20.5
D37_00652	STMMW_06081	ybcI	CDS	12.5	18.5	19	9	29.5	12	14.5	14	27.5	4.5	9.5	6.5	17.5	15.5	19.5	13.5	29	18.5	13.5	7	56	26.5	11.5	27	14.5	41	28	32.5	38.5	20	56	4.5	10.5	29	24.5	5.5	10.5	62.5	19.5	12.5	17.5	65	87.5	5.5	7	11
D37_00653	STMMW_06091	ybcJ	CDS	180	151	99	89	159.5	133.5	316	124.5	328	62.5	109.5	65.5	273.5	191.5	199	160.5	185	251.5	338	28	204	210.5	66.5	138	60.5	354	300	399	374	212	154	148.5	181	244	115.5	76	96.5	156	167.5	53.5	337.5	263.5	734	74.5	76	66
D37_00654	STMMW_06101	folD	CDS	617	298	285	235	467.5	334.5	892	551.5	647	183.5	356.5	222.5	884.5	516.5	612	451.5	584	651.5	819	48	974	881.5	233.5	493	273.5	1194	790	1022	989	558	514	383.5	608	598	332.5	254	281.5	535	489.5	181.5	1025.5	828.5	1759	184.5	224	216
D37_00655	STMMW_06111	fimA	CDS	14	147	37	44	81	28	16	27	230	57	93	53	69	17	24	23	48	40	99	48	51	21	7	16	38	232	62	71	64	133	181	102	19	144	24	25	21	30	49	10	16	69	356	51	49	42
D37_00656	STMMW_06121	fimI	CDS	5	14	6	10	18	3	6	3	33	3	17	4	2	0	0	0	14	3	2	1	8	4	3	0	4	34	13	16	4	11	32.5	2	2	16	4	2	4	11	1	1	3	36	47	16	15	12
D37_00657	STMMW_06131	fimC	CDS	1	9	9	7	11	5	4	5	34	10	10	9	4.5	0	2	1	10	4	4	4	12.5	3	4	3	3	29	7	17.5	12.5	14	27.5	3	1	20	7.5	5	3	6	2	3	3	9	31	5	16.5	10.5
D37_00658	STMMW_06141	fimD	CDS	22	41	24	19.5	38	19	23	21.5	86	17.5	24	24	39	20	24	20.5	50	35	52	9	87	70.5	20	15	14	109	48	71	47	62.5	96	13	22	71	26	16	16	35	20	11	50.5	110	183.5	46.5	25.5	27.5
D37_00659	STMMW_06151	fimH	CDS	13.5	17	14	11.5	43	26	23.5	22	31.5	5.5	23	24	37.5	18	27	23	39	18	81	7	49.5	35.5	15	25.5	25	58.5	27	36.5	36	83.5	50	37	11	45.5	18.5	12	26.5	23.5	25	19.5	28.5	48.5	114	20.5	17	11.5
D37_00660	STMMW_06161	fimF	CDS	10.5	20	20	13	25	23	26.5	10.5	46.5	12	22	27	35	22	18	24.5	36	22	91	41	44	25	16	13.5	27	43.5	22	27	26.5	91	46	12	10	38.5	16	6	20.5	20.5	39	16.5	28	47.5	82.5	13	20	17.5
D37_00661	STMMW_06171	fimZ	CDS	28	42	35	43	54	18	17	7	57	3	14	8	29	16	21	15	32	28	48	10	24	18	8	9	55	62	22	18	27	62	35	14	20	47	26	16	16	64	11	21	12	19	60	9	11	2
D37_00662	STMMW_06181	fimY	CDS	2	5	5	1	7.5	3	2.5	6.5	8	0	1	0	5.5	6	5.5	1.5	5	0	9	4	19.5	6	6	2	4	6	2	8	8	9	9.5	3.5	0	9.5	1	4	1	7	7	1	2	18	12.5	3	0.5	0
D37_00663	STMMW_06191	STMMW_06191	CDS	0	11	7	4	4.5	10	9.5	6.5	15	2	3	5	1.5	2	7.5	0.5	10	8	10	5	8.5	4	5	3	7	21	6	4	8	16	10.5	5.5	1	8.5	2	4	2	7	5	2	3	13	18.5	3	4.5	3
D37_00664	STMMW_06201	fimW	CDS	18	34	17	18	43	59	35	32	91	8	20	26	82	22	36	15	32	64	76	64	51	33	18	20	73	94	42	38	42	197	55	64	21	43	37	20	36	21	121	32	49	65	127	22	18	19
D37_00665	STMMW_06211	STMMW_06211	CDS	5.5	8	10	6.5	14	8	13	6	14.5	3	7	12	17.5	14.5	10	15.5	15	9	14	10	19.5	12	3	4	9	29.5	21	23	13.5	31.5	8	18	10	9	9	11	21	21.5	15	10	21.5	21.5	27.5	11	12	4
D37_00666	STMMW_06221	STMMW_06221	CDS	5	3	2	3	6	5	6	1	1	1	7	5	7	1	5	2	4	3	11	14	10	7	3	6	3	2	7	5	5	15	3	4	5	6	6	5	9	16	12	8	4	5	9	4	2	6
D37_00667	STMMW_06231	gtrCa	CDS	549	35.5	236	146	393.5	50	362	183	413.5	44.5	70.5	70.5	1018.5	113	122	117.5	396	266	119	65.5	57	41.5	24	1859.5	97.5	440.5	162.5	181	193.5	129	129.5	49	441.5	44	71	52	151.5	615	65	21	280.5	333.5	156	28	36	28
D37_00668	STMMW_06241	gtrBa	CDS	240	20.5	99.5	96.5	155	18	82	136.5	345	13.5	17.5	10	485.5	46.5	46	62	164.5	92	62	18	38	59	5.5	1013.5	16.5	198.5	87	78.5	78.5	43	67.5	4	198	21	24	12	20.5	261.5	32	4	130.5	253.5	87	7	6	0
D37_00669	STMMW_06251	gtrAa	CDS	123	8	98.5	61.5	165.5	10	42	86.5	225.5	8	9	10.5	442	28.5	48	32.5	136.5	49	30	8.5	40	38.5	8.5	562	17	140	66.5	63.5	89	28	21	9	125.5	18	24	12	18	203.5	11	5	88	190	55	4	3	2
D37_00670	STMMW_ncRNA_50	STnc1870	ncRNA	8	14	12	8	12	3	5	7	12	3	7	2	15	2	4	2	5	12	10	20	10	14	9	13	6	14	3	8	8	19	3	9577	6	29	10	0	2	28	1	0	5	18	9	1	3	1
D37_00671	STMMW_06261	STMMW_06261	CDS	18	15	1	3	8	14	9	11	26	2	3	2	15	6	9	4	13	14	19	15	5	8	7	5	13	19	3	5	11	46	9	19	17	21	5	1	11	10	38	4	9	16	42	5	6	0
D37_00672	STMMW_06271	cusA	CDS	33	35	11	12	22	25	34	30	98	29	26	30	55	18	26	19	65	40	57	14	63	47	16	22	25	96	38	44	57	103	88	23	15	47	23	6	22	16	18	17	19	37	176	16	13	18
D37_00673	STMMW_06281	ykgD	CDS	10	37	5	17	25	39	67	23	44	26	26	30	40	17	17	12	36	44	40	14	42	25	8	18	34	47	17	18	20	52	30	56	19	37	29	31	43	32	76	29	69	54	112	30	28	31
D37_00674	STMMW_06291	ykgC	CDS	22	33	23	39	30	53	61	28	111	35	60	41	62	23	36	35	56	35	107	78	156	89	44	25	52	105	61	63	38	138	65	97	39	77	44	30	41	47	71	48	68	122	219	39	43	37
D37_00675	STMMW_06301	STMMW_06301	CDS	1	1	0	0	1	1.5	2	0.5	2	0	1.5	2	2.5	1.5	3	3	0.5	0	6	12.5	6	5.5	2	1	5.5	7	2.5	9	2	10	4	6.5	0.5	0	2	0	0.5	0	1	2.5	2	7	13	0	1	1
D37_00676	STMMW_06311	ykgB	CDS	1	1	1	1	9	5.5	3	5.5	7	3	4.5	3	12.5	5.5	5	10	8.5	3	21	37.5	24	9.5	6	2	8.5	16	8.5	8	7	15	8	13.5	2.5	5	4	1	1.5	4	9	6.5	7	30	28	0	4	2
D37_00677	STMMW_06321	STMMW_06321	CDS	327	353	274	203	426	384	600	340	804	252	386	348	207	122	145	110	583	535	353	128	263	207	77	306	107	906	539	487	613	942	639	126	367	619	496	378	501	456	358	239	713	469	1325	251	247	180
D37_00678	STMMW_06331	pheP	CDS	1203	171	110	107	190	200	947	1184	572	91	191	125	759	476	655	546	772	675	643	153	530	433	178	563	387	1887	1322	1558	1458	678	464	347	1442	274	176	135	165	301	168	108	1911	1671	937	157	183	131
D37_00679	STMMW_06341	ybdG	CDS	257	182	126	114	201	224	534	314	430	155	277	192	209	135	138	142	349	323	227	74	437	333	102	164	953	793	401	418	381	761	427	115	257	289	175	138	177	226	262	150	681	521	994	209	234	191
D37_00680	STMMW_06351	apeE	CDS	51	133	78	52	108	129	111	73	417	192	264	233	218	140	152	135	204	114	1203	132	1040	816	215	61	138	304	158	193	189	588	245	113	65	243	104	105	133	98	140	91	163	183	1101	226	271	239
D37_00681	STMMW_06361	STMMW_06361	CDS	119	216	238	252	327	455	488	116	634	196	290	267	280	129	151	129	364	280	536	174	719	497	119	99	129	410	246	242	287	561	286	158	121	320	419	369	399	524	445	355	585	294	1453	295	296	261
D37_00682	STMMW_06371	STMMW_06371	CDS	3	8	4	6	6	4	8	15	20	6	3	6	14	2	4	3	17	7	18	8	20	10	10	8	5	22	17	7	12	19	15	4	8	9	7	5	6	2	10	4	15	23	41	3	1	5
D37_00683	STMMW_06381	STMMW_06381	CDS	2	1	5	0	3	6	3	4	9	0	3	3	8	3	4	5	8	5	14	3	11	6.5	7	5	9	10	3	9	10	13	3	11	3	4	7	7	3	5	5	2	7	21	17.5	4	1	2
D37_00684	STMMW_06391	STMMW_06391	CDS	0.5	4	4	1	1.5	0.5	4.5	5	3	5	1.5	2	8.5	2	2	7	9	3	14.5	1	34.5	18	2	4	2	4	3	3.5	6.5	4.5	5.5	1.5	1	5.5	3.5	1	0	3	5	4	8.5	21.5	36	2	1	2
D37_00685	STMMW_06401	STMMW_06401	CDS	2.5	1	0	0	1.5	3.5	3.5	3	3	2	5.5	1	3.5	0	1	1	6	3	3.5	3	19.5	11.5	3	0	3	4	5	8.5	4.5	5.5	2.5	3.5	1	4.5	2.5	1	1	4	3	2	4.5	22.5	29.5	2	4	0
D37_00686	STMMW_06411	STMMW_06411	CDS	1	3	1	1	0.5	1	2	0	2	0	4.5	1	3	1	1	0.5	3.5	0	3.5	0	17.5	6	3.5	0	1	3	4.5	0	0	0	0	0	0.5	1	1.5	0	0	2	0.5	0	0	11	5	1.5	1.5	0
D37_00687	STMMW_06421	STMMW_06421	CDS	1	0	0	1	2.5	2	0	4	4	0	2.5	0	2	4	1	0.5	3.5	0	1.5	0	14.5	8	3.5	0	1	1	0.5	2	1	3	1	0	1.5	1	0.5	0	1	0	3.5	1	3	5	10	2.5	0.5	0
D37_00688	STMMW_06431	nfnB	CDS	121	202	249	228	319	210	623	192	295	136	197	175	379	200	269	179	231	421	275	25	639	526	69	179	297	509	328	384	422	179	282	97	118	431	228	208	245	393	286	154	783	316	984	120	144	126
D37_00689	STMMW_06441	ybdF	CDS	31	21	24.5	22.5	38.5	40.5	91.5	30	54	16	33.5	21.5	68	18.5	41	24	42	87	58.5	4	135	101	20	25	232.5	97.5	43	59	49	51	56.5	8	21	47	28	20.5	37.5	60.5	22.5	31	129	56	127	32.5	30	13
D37_00690	STMMW_06451	ramR	CDS	76	122	107.5	99.5	182.5	159.5	275.5	112	232	82	104.5	99.5	276	118.5	186	113	183	221	227.5	57	304	193	94	103	607.5	334.5	175	253	209	244	166.5	92	93	226	170	130.5	186.5	182.5	107.5	158	379	187	557	133.5	124	90
D37_00691	STMMW_06461	ramA	CDS	29	38	22	12	40	45	121	48	77	16	32	35	25	9	17	11	49	87	70	25	303	165	108	23	637	32	11	17	17	41	88	32	18	78	40	35	51	36	62	36	247	89	184	21	23	28
D37_00692	STMMW_06472	ybdJ	CDS	40	17	12	9	18	14	66	40	56	24	56	38	58	52	65	46	68	75	123	18	168	98	19	32	42	109	90	127	121	85	46	24	37	38	21	17	21	33	29	5	44	63	117	24	30	23
D37_00693	STMMW_06481	ybdK	CDS	35	52.5	15.5	12.5	20	40	366	39	128.5	63.5	98.5	66	131.5	58.5	46.5	50.5	66.5	557	450.5	158.5	590.5	462.5	82	17.5	55.5	114	40	92.5	88.5	194.5	116.5	27.5	192.5	108	13.5	15	17	22	30	26.5	46.5	70.5	334.5	78.5	63	63
D37_00694	STMMW_06491	entD	CDS	21	11.5	4.5	3.5	7	11	417	38	34.5	11.5	23.5	12	33.5	16.5	9.5	7.5	16.5	786.5	76	39.5	348.5	265.5	68	16.5	23.5	77	37	133.5	95.5	53.5	23.5	8.5	258.5	21	5.5	6	6	9	14	7.5	17.5	49.5	56.5	13.5	19	17
D37_00695	STMMW_06501	fepA	CDS	224	59	34	22	43	73	4961	335	67	41	50	44	78	38	46	31	57	9379.5	155.5	135	3878	3035	979	125	90	774	435	1126	886	171	86	86	1806	103	51	26	66	74	161	51	401	398	209	38	44	34
D37_00696	STMMW_06511	fes	CDS	162.5	4	4	4	3	5	3264	500	6	3	7	10	10	6	6	5	8	5491.5	8	2731	2589	1444.5	679	124	82	463	473.5	1039.5	975	47.5	49	675	903.5	7	6	4	8	10	26	2	125	514	35	6	8	1
D37_00697	STMMW_06521	ybdZ	CDS	28.5	1	1	0	1	4	601	50	2	0	1	0.5	1	0	0	1	2.5	979	2	7.5	588	429	83	18	4.5	97.5	42	75	97.5	16.5	2.5	12.5	157	1.5	2	0	0.5	0	4	9	19.5	68.5	7.5	0	0	0
D37_00698	STMMW_06531	entF	CDS	324	35	23	33	38	48	6933	575	54	17	25	40.5	86	38	41	38	78.5	10727.5	88	99.5	9113	6063.5	1552	270	81.5	1041.5	425.5	934.5	810.5	255	110.5	47.5	2237.5	70.5	40	36	53.5	65	74	43	313.5	786.5	223.5	28	22	18
D37_00699	STMMW_06541	fepE	CDS	354	219	228	231	360	226	792	401	338	105	191	129	509	453	560	480	302	736	550	85	1100	930	156	238	104	848	655	857	746	912	251	197	663	305	209	142	208	485	228	247	642	439	481	127	142	127
D37_00700	STMMW_06551	fepC	CDS	242.5	9	6	7	9	13	625	209.5	22.5	5	9.5	2.5	28	9	9	11	18.5	491.5	19.5	4.5	184	118.5	42.5	132	22.5	270.5	198.5	317.5	335	60.5	54.5	11.5	544	30	6	13	13	18	23.5	8	126.5	342	43	9	11	0
D37_00701	STMMW_06561	fepG	CDS	249	8.5	6	4	15	9	487	233	10.5	2	3.5	7.5	13	10	14	11	21.5	522.5	10.5	9	226.5	150.5	66	133	41.5	295	241	368	366.5	51.5	48	34	668	18	11.5	8	7	11	13	3	151	323	72	1	4	3
D37_00702	STMMW_06571	fepD	CDS	517.5	13.5	4	8	15	27	840	471.5	4	4	9	11	7	11	6	16	22	1091	22	1333.5	466.5	221	145.5	270	128	553.5	438.5	789.5	665.5	80	76.5	1115.5	909	16	5.5	11	10	26	48.5	12	160.5	544	39	3	6	4
D37_00703	STMMW_06581	ybdA	CDS	567	25	9	11	19	21	1127	529	42	16	28	18	22	19	21	15	42	1394	37	71	238	184	117	265	88	515	478	823	854	55	84	24	1240	41	23	12	21	29	15	13	196	622	86	27	10	7
D37_00704	STMMW_06591	fepB	CDS	96	19	14	18	22	37	559	175	30	9	20	22	22	15	19	25	35	837	29	1815	1028	543	220	74	84	229	188	292	246	78	60	769	413	29	27	22	29	37	60	19	94	263	75	17	17	18
D37_00705	STMMW_06601	entC	CDS	118.5	12	6	9.5	8.5	17	1880	249	20	4	12	7	17.5	3	5.5	2	18	4261	23	11	1038	831	360.5	96	26	293	189.5	384	366	23	32	33.5	888	15.5	15.5	8	10	32.5	24	7	228.5	534	41	5	1	5
D37_00706	STMMW_06611	entE	CDS	206	9	5	10.5	18.5	9	3128	306	19	7.5	16.5	7.5	25	9	14.5	11.5	29	6567	18.5	7	1163	991	320	156.5	38	453	200	359	374.5	29	46	14	1535	18	20	9	14	18.5	24	5.5	328	600.5	59	7	10.5	9
D37_00707	STMMW_06621	entB	CDS	61.5	2	4.5	13	13	5	908.5	90.5	10	7.5	14	8.5	17.5	7	16.5	5.5	12	1859.5	8.5	1	1140	877.5	281.5	51	9.5	170	89	112.5	136.5	14	17	2.5	449	10.5	8.5	10	12	8	16	4.5	125	231.5	37	15	5	2.5
D37_00708	STMMW_06631	entA	CDS	76.5	4	8.5	3.5	15	13	971	104	13	4.5	8	8.5	13.5	11.5	8.5	3	15	1833	22.5	2	1352.5	845.5	241	55	8.5	172	83	113.5	124	19	26	3	498	9.5	6	9	12.5	13.5	17	3	191.5	235.5	60.5	7	12	5.5
D37_00709	STMMW_06641	ybdB	CDS	42.5	4	5	3.5	13	7	620.5	68.5	7	9.5	9.5	5.5	10.5	7.5	12	5	9	1217.5	19.5	0	730.5	488	227	29.5	1	101	54.5	84	96	15	28	4	286	14.5	8	7	11.5	10.5	18	7	105	130.5	33.5	5	8.5	6
D37_00710	STMMW_06651	cstAa	CDS	346	231	138	169	169	235	1915	283	4867	3968	4882	3885	830	600	686	589	3139	2893	3634	1006	9981	6898	1315	244	333	2664	1885	2405	2148	1112	743	801	1039	302	295	328	374	330.5	737	166	979	659	12862	2978	2692	2289
D37_00711	STMMW_06661	ybdD	CDS	32	37	30	30	35	65	150	20	259	433	501	401	85	94	98	77	172	99	394	90	856	627	122	28	52	237	258	337	303	128	72	69	46	63	59	66	75	61	137	43	111	27	807	294	294	305
D37_00712	STMMW_06671	ybdH	CDS	41	69	41	45	42	51	84	48	86	26	49	35	1420	491	565	458	81	63	408	134	603	397	249	27	91	1860	701	430	623	426	87	4009	86	105	58	46	64	51	236	55	159	147	252	42	40	32
D37_00713	STMMW_06681	ybdL	CDS	72	77	44	39	57	48	102	74	66	24	54	44	1655	539	554	484	72	53	460	70	840	570	380	40	100	2318	701	372	678	294	106	3256	84	103	74	52	105	75	273	54	250	140	221	45	68	38
D37_00714	STMMW_06691	ybdM	CDS	23.5	44.5	36	32	40.5	55	64	34	139	42.5	66	52	110	61.5	62.5	56	59	56.5	179	19	139.5	89.5	47	41.5	71	99	60.5	87.5	97.5	77	85	33.5	24.5	83.5	38.5	37	47	53.5	112.5	27.5	55	66.5	247.5	44.5	59	59
D37_00715	STMMW_06701	ybdN	CDS	74.5	68.5	61	54	99.5	64	140	99	257	47.5	69	67	239	102.5	118.5	121	170	113.5	333	208	151.5	100.5	35	71.5	251	353	168.5	161.5	169.5	402	191	134.5	71.5	140.5	67.5	59	66	141.5	107.5	41.5	158	156.5	424.5	72.5	54	55
D37_00716	STMMW_06711	ybdO	CDS	113	117	81	82	133	125	120	114	215	60	114	76	193	133	162	148	151	163	282	128	327	203	33	84	217	334	138	198	179	553	193	108	126	190	84	83	95	323	216	75	106	115	309	61	54	53
D37_00717	STMMW_ncRNA_51	STnc3180	ncRNA	0	34	3	7	10	10	0	7	65	10	10	4	178	27	31	34	28	17	374	30	112	83	8	22	20	21	9	13	7	63	43	65	3	55	3	4	5	11	39	1	3	42	119	8	11	7
D37_00718	STMMW_06721	dsbG	CDS	56	69	49	49	74	57	164	42	214	119	146	122	181	98	95	112	158	110	288	88	394	253	63	50	78	251	128	165	163	179	224	101	60	112	67	57	55	64	77	44	169	71	458	112	141	110
D37_00719	STMMW_ncRNA_52	STnc070	ncRNA	1090	4958	563	672	949	2574	1822	1260	5791	607	844	559	5312	738	819	725	4245	3343	3674	644	2708	2020	159	2379	1952	4020	745	853	842	8234	13625	13270	4211	14952	710	540	782	4176	2853	289	4202	4083	7294	490	563	436
D37_00720	STMMW_06731	ahpC	CDS	1113	2503	3514	3180	4111	634	10312	1539	1848	1271	1449	1074	4587	2405	2668	2377	1645	2167	2495	113	4752	3090	789	1488	1135	3168	2618	2812	2690	2458	5843	30400	1473	7811	6090	3530	5023	8932	694	874	15300	2210	5049	895	961	1009
D37_00721	STMMW_06741	ahpF	CDS	356	1099	924	602	1140	278	779	543	483	122	185	143	917	504	650	462	506	569	730	39	1047	853	296	372	228	949	607	728	780	992	1174	8075	639	2666	2537	1361	2276	6186	285	240	1321	774	1059	231	227	181
D37_00722	STMMW_06751	STMMW_06751	CDS	1	3	0	0	1.5	1	3	1	0	1	0.5	2	2	1	2	0	0	1	1	5	8	3.5	2.5	2	0	5	0	2.5	0	0	2.5	1.5	1	0	0	1.5	3.5	14	3.5	1	1	13.5	11.5	0	0.5	0
D37_00723	STMMW_06761	STMMW_06761	CDS	32	46	30	40.5	59.5	64.5	57	36	70	25	49.5	33.5	39.5	26.5	31	20	54.5	33	47	16	134	82.5	17.5	15	17.5	51	35.5	43.5	29	48.5	46.5	23.5	21.5	64	51	35.5	42.5	81	124.5	33	90.5	114	178	24	34.5	21
D37_00724	STMMW_06771	STMMW_06771	CDS	3.5	14	9	7.5	15	12.5	24.5	6.5	25	8	8	6	25.5	11	19	23.5	21.5	11	23	1	86.5	50	18	14	4.5	27.5	24	17	28.5	26	22.5	4	7.5	17.5	10	6	8	32.5	19.5	11	27.5	49.5	53.5	7.5	6	7.5
D37_00725	STMMW_06781	STMMW_06781	CDS	40.5	108	48	58	88	127	111.5	48.5	240	70	120	77.5	199	130.5	135	91.5	109	131	190	61	315.5	199	58	54	90	298.5	158.5	181	162.5	449.5	158.5	110	53	201.5	61	58	84	116.5	152.5	91	123	154	512	89.5	94	72.5
D37_00726	STMMW_06791	ybdQ	CDS	700	1412	1336	2082	1678	3436	1525	482	2718	2192	2676	1973	1223	708	816	752	1499	1104	3683	641	3412	1870	610	565	1513	1120	776	771	670	2227	861	4476	576	2490	2787	3233	2986	3693	5445	4443	1239	761	4906	1419	1765	1879
D37_00727	STMMW_06801	ybdR	CDS	16	58	24	25	48	44	51	28	131	67	83	65	183	130	137	126	47	25	326	108	263	201	62	22	70	89	42	72	56	90	191	37	19	107	45	17	40	54	48	24	56	59	279	58	67	56
D37_00728	STMMW_06811	rnk	CDS	202	81	127	158	172	102	284	156	391	185	229	170	266	245	241	202	401	100	142	44	1118	994	208	94	46	357	325	377	338	63	188	13	227	159	153	166	204	348	113	107	321	242	956	155	186	162
D37_00729	STMMW_ncRNA_53	sRNA10	ncRNA	83	244	46	22	68	150	119	80	333	45	50	62	567	110	155	103	190	144	1452	805	509	439	50	66	97	351	84	129	119	674	167	312	133	363	31	42	61	61	127	25	172	132	623	61	59	43
D37_00730	STMMW_06821	rna	CDS	282	650	329	328	581	337	681	360	658	519	918	614	2871	2049	2383	1870	560	493	4431	88	7814	4179	839	282	295	1300	1072	1460	1487	962	617	1096	287	824	325	319	416	940	375	279	848	412	2001	488	702	568
D37_00731	STMMW_06831	citT	CDS	37	46	2043.5	2542.5	2884.5	56	43	41	62	22	34.5	40	85	74	83	76	75	77	105	26	173.5	94.5	27	47	47	132.5	137	143	126	79	96.5	34	50	56.5	1335	1371	1323	691.5	71	69.5	82.5	111	206	28	22	18
D37_00732	STMMW_06841	citG	CDS	0	2.5	503.5	458	734	7.5	0	1	6	1	1.5	0	3	1	2	1	3	2	7.5	0	7.5	3.5	1	1	0	1.5	2	1	0	8	1.5	2	0	6.5	559.5	425.5	520.5	133	5	5	3.5	13.5	15.5	0	0	1
D37_00733	STMMW_06851	citX	CDS	2.5	51	914.5	960	1534.5	3.5	0	0	0	1	1	4	0.5	1	1	0	1.5	1	0.5	0	9	7.5	3	0	0	1.5	3	1	1	1	33.5	0	0	123.5	1092.5	985.5	977.5	548.5	1	5.5	1	7.5	8	0	0	0
D37_00734	STMMW_06861	citF	CDS	1.5	19	1632	1733	2643	17.5	4	1	5	3	0	4	2.5	3	3	1	9.5	1	6	1	33.5	23	16	1	3	14.5	4	2	5	5	19.5	5	1	24.5	1611	1205	1240	408	14	13	4	18	27.5	0	3	0
D37_00735	STMMW_06871	citE	CDS	0	12	718.5	1171	1236.5	5.5	0	1	0	1	2	2	2	1	1	2	3	0	1	0	30	6.5	6	0	0	0.5	0	0	0	1	4	1	0	5	612	414	438	185	7	4.5	0	16	15.5	1	2	0
D37_00736	STMMW_06881	citD	CDS	1	5.5	253.5	325.5	403.5	2	0	0	0	0	0	0	0	0	0	0	0	1	0	0	11	1	0	0	0	0.5	0	0	0	1	1	0	0	2	217	170	139	63	0	1.5	0	7	3.5	0	1	0
D37_00737	STMMW_06891	citC	CDS	4	7	535.5	940	957	14	0	1	4	3	2	0	5	2	0	3	5	4	6	3	44.5	8	4	1	3	7	3	3	2	9	4	1	0	5	420	525	747	168	16	22	3	10	12	0	1	0
D37_00738	STMMW_06901	citA	CDS	30.5	66.5	598.5	491	821.5	82	90	32	144.5	47	73.5	63	102	48.5	52.5	45	118.5	43.5	308.5	13	235.5	143	40	22.5	72.5	118	60.5	90.5	96.5	162	109.5	27	38	122	198	179	237.5	444	80.5	66.5	108	94.5	313	55	43	28.5
D37_00739	STMMW_06911	citB	CDS	26.5	44.5	248.5	175	346.5	55	44	32	123.5	11	49.5	27	56	37.5	27.5	25	71.5	62.5	115.5	32	85.5	76	25	28.5	46.5	80	35.5	40.5	47.5	139	64.5	43	26	77	150	103	140.5	109	22.5	28.5	79	111.5	235	41	62	16.5
D37_00740	STMMW_ncRNA_54	STnc3550	ncRNA	4.5	33	12.5	14.5	25	52.5	8	7.5	37.5	6	16.5	5.5	51.5	12	14	11.5	27.5	11	97.5	20.5	9.5	12.5	2	7.5	8	25.5	8	11.5	10	32.5	19	27	5.5	39.5	9.5	5	8.5	33.5	15	28.5	10	13.5	73	13.5	20	7
D37_00741	STMMW_06921	dcuC	CDS	12.5	123	151.5	168.5	248	223.5	63	42.5	111.5	24	37.5	18.5	87.5	39	45	28.5	42.5	29	114.5	21.5	69.5	52.5	12	20.5	23	62.5	28	41.5	42	61.5	42	36	14.5	140.5	77.5	54	67.5	291.5	102	134.5	50	109.5	199	30.5	52	30
D37_00742	STMMW_06931	pagP	CDS	391	332	510	539	876	289	1114	1038	845	281	430	424	3246	4406	5366	4442	618	464	4048	49	3711	3862	941	501	1985	1483	1417	1889	1778	1889	405	1626	379	462	255	276	377	1335	161	328	1993	1295	1420	475	537	370
D37_00743	STMMW_06941	cspE	CDS	18238	6421	17274	26963	22787	7918	40674	7535	17463	10329	9187	12464	9437	20371	18411	21189	23616	15280	6511	8635	18104	19929	5604	10635	3056	17991	34526	43786	22277	11089	6378	5013	30154	9771	3620	6271	4648	41214	4979	4203	44291	16747	22888	9031	5433	5949
D37_00744	STMMW_06951	ccrB	CDS	158	306	213	227	314	297	264	220	256	159	302	191	315	203	234	195	225	302	527	158	237	189	116	190	223	382	264	320	295	568	281	754	168	340	298	248	365	375	614	351	275	225	463	151	212	176
D37_00745	STMMW_06961	ybeM	CDS	17	49	26	25	48	56	71	37	123	46	92	76	88	43	50	44	77	62	236	26	309	214	79	33	35	130	102	93	98	222	79	48	24	60	51	50	66	104	58	60	80	65	247	43	60	46
D37_00746	STMMW_06971	tatE	CDS	141	207	273	398	421	206	240	115	615	210	255	256	563	479	440	535	286	157	557	58	1060	865	481	79	92	515	431	446	332	256	256	100	230	565	192	239	240	755	191	224	369	331	962	149	151	173
D37_00747	STMMW_06981	lipA	CDS	1233	229	174	235	325	329	1867	1007	622	316	430	352	778	358	395	302	970	1204	1014	23	1475	1044	192	1104	371	842	539	633	574	1070	1051	361	1622	487	422	302	363	477	326	124	2121	1605	1633	236	214	183
D37_00748	STMMW_06991	ybeF	CDS	44	65	43	35	72	64	135	109	322	78	131	101	365	172	152	179	150	108	505	471	249	173	42	56	273	678	387	492	500	1047	181	85	38	182	42	39	49	74	59	53	104	100	551	115	111	63
D37_00749	STMMW_07001	lipB	CDS	135	67	76	69	150	47	302	189	124	27	34	30	355	176	192	177	150	190	279	10	422	310	55	151	93	324	190	240	240	124	165	29	148	140	56	45	75	197	43	26	377	326	281	31	29	31
D37_00750	STMMW_07011	ybeD	CDS	425	264	250	275	344	321	738	583	751	188	206	170	1035	559	512	505	555	1539	727	128	1134	727	381	697	1691	1216	759	752	633	984	757	793	495	636	498	434	438	440	278	202	845	1272	1262	162	157	142
D37_00751	STMMW_07021	dacA	CDS	1076	342	565	421	893	332	1900	1314	936	218	335	285	1029	866	1012	856	1566	1271	647	76	1679	1619	292	947	700	2030	1369	1549	1558	710	1179	232	1451	643	424	291	363	1087	220	194	2556	2146	1904	317	315	277
D37_00752	STMMW_07031	rlpA	CDS	553	212	223.5	168.5	382	192.5	767	512	504	144	341.5	245.5	618	364	429	324	592	449.5	574.5	61	861	672	114.5	391.5	111	927.5	583	689	775	417	592.5	95	639.5	418.5	161	157.5	188.5	539	212.5	103	1068.5	784	1412.5	202.5	216.5	163
D37_00753	STMMW_07041	mrdB	CDS	457	143.5	219.5	186	343	154.5	503.5	499	287	176.5	301	266	418	336	405	354	511	396.5	473	67	469	298.5	143.5	338	175.5	704.5	563.5	673.5	730.5	325	432.5	56.5	451	258.5	231.5	221.5	313.5	579.5	119.5	137	676	658.5	774.5	184.5	199	140
D37_00754	STMMW_07051	mrdA	CDS	774	284	280.5	243	488	275.5	1018.5	1076.5	601	228	371	287	596	411	569	518.5	732	737.5	555.5	36	703	631	140.5	642	222.5	1168.5	846	1128	1156	547	726.5	87.5	977.5	429.5	420.5	278	357.5	751	305	186	1578.5	1404	1206	252	283	206.5
D37_00755	STMMW_07061	ybeA	CDS	250.5	74	88.5	83	131.5	77	368.5	490	203	39.5	89	71	171	180	217	181.5	264	274	133.5	1	563.5	467	98	230.5	49.5	403	322.5	423.5	415.5	77	268	10.5	401	147.5	88.5	64	78.5	253	83.5	31.5	722	680	390.5	55.5	50	39
D37_00756	STMMW_07071	ybeB	CDS	187.5	69.5	95	77.5	162.5	61.5	353.5	340.5	143	53	91.5	83.5	160	191	214	180	220	187.5	118.5	6	624.5	535.5	197.5	162	50.5	356.5	371	432	428	88	220.5	30.5	281	159	123.5	73	113	257.5	58.5	45.5	503	526.5	326.5	62.5	81.5	51.5
D37_00757	STMMW_07081	cobC	CDS	22	49	33	36	67	62	95	43	148	35	77	52	91	49	57	34	98	50	190	24	308	197	29	51	30	111	61	79	81	122	94	35	22	118	55	47	61	83	105	38	133	100	295	60	56	38
D37_00758	STMMW_07091	cobD	CDS	22	88	121	131	181	145	175	22	193	46	95	77	39	13	14	12	130	39	26	13	294	158	34	26	16	48	41	43	29	21	51	11	17	169	97	115	109	334	89	131	170	64	583	88	103	75
D37_00759	STMMW_07101	nadD	CDS	103.5	44.5	64	51.5	109	42	154	151.5	122	31.5	74	51	135.5	91.5	134	111.5	142	115	185.5	6	169	162	33	104.5	41.5	279	162	235	245.5	110.5	149	14.5	87	105.5	52	25.5	57	169.5	34	18.5	204.5	164.5	272.5	48.5	45.5	41.5
D37_00760	STMMW_07111	holA	CDS	435	216.5	269.5	218.5	467	203	797	580	392	129	224	186.5	513	395	460.5	361	553.5	566	485	40.5	859.5	766	107.5	443	105	1019	689.5	911.5	920.5	311	614.5	46.5	463.5	411.5	212.5	193	274.5	608	153	98	1042	797.5	1054.5	171.5	169	133
D37_00761	STMMW_07121	rlpB	CDS	683.5	466	390	303.5	599	404	1163.5	643.5	847	270.5	430.5	337.5	804.5	544	562	534	704	692	1010.5	160	970.5	814.5	165.5	520.5	236.5	980.5	783	973	956.5	731.5	770	212	805.5	771.5	298.5	375	456.5	523	281.5	235	1404	1061	1828	360.5	395	324.5
D37_00762	STMMW_07131	leuS	CDS	1485	913	1027.5	898.5	1637	805	2659.5	1677	1802	549	907.5	731	2080	1486.5	1681.5	1320.5	1878.5	1749	2195	286.5	3318	2676.5	604	1295	689	3028.5	2149.5	2665.5	2505.5	1278	1958.5	421	1750	1567.5	1166	843.5	1059	1976.5	610.5	527.5	3350.5	2542	4223	731.5	794.5	606
D37_00763	STMMW_07141	STMMW_07141	CDS	0	251	74	19	104.5	480	3	4	6	0	3	2	9	7	2	10	5	2.5	11.5	0	7	10.5	5.5	2	3	13	6	4.5	6	4	17	0	1.5	352.5	6	2.5	1	154.5	20.5	58	4	14	16	7	2.5	4.5
D37_00764	STMMW_07151	STMMW_07151	CDS	10	382	86	51	127.5	502	13	10	30	14	14	15	27	15	25	15	29	15.5	50.5	10	59	37.5	17.5	12	24	42	29	33.5	29	59	70	12	10.5	838.5	10	14.5	20	174.5	95.5	59	24	57	101	16	10.5	7.5
D37_00765	STMMW_07161	STMMW_07161	CDS	143	278	128	74	198	374	59	65	329	87	149	121	142	86	122	69	172	127	290	170	170	102	85	66	143	229	168	200	190	617	148	292	188	431	123	84	128	371	222	195	103	213	394	115	166	111
D37_00766	STMMW_07171	STMMW_07171	CDS	228	632	287	269	440	687	572	226	739	271	398	373	322	142	175	162	498	458	611	142	607	348	119	268	360	679	305	338	379	985	518	371	223	965	427	356	423	507	878	386	631	408	1521	274	320	281
D37_00767	STMMW_07181	ybeL	CDS	197	358	222	266	309	792	543	64	1094	738	1341	667	318	98	126	122	446	164	903	738	789	504	188	96	448	261	150	141	144	607	366	235	76	605	358	426	492	748	1759	576	443	108	2548	597	908	921
D37_00768	STMMW_07191	ybeQ	CDS	50	38	35	22	42	63	66	46	97	26	39	47	83	29	37	48	61	80	109	182	120	66	30	29	56	86	40	61	65	145	85	61	35	71	38	51	59	49	56	60	76	74	199	43	49	29
D37_00769	STMMW_07201	ybeR	CDS	5	14	2	5	11	9	12	8.5	27.5	7	7.5	7	15	5.5	2.5	7	15.5	16	23	25	27.5	17	7	7	20	33.5	18	14	13	30	22	4	6	11.5	19.5	8	10	6	9	7	17	55.5	88	9	12	11.5
D37_00770	STMMW_07211	ybeS	CDS	11	14	6	8	16	25	19	18.5	34.5	7	32.5	17	23	15.5	13.5	16	30.5	19	46	0	76.5	31	18	8	20	38.5	26	20	31	51	40	10	5	22.5	15.5	14	16	20	23	14	13	66.5	126	14	26	16.5
D37_00771	STMMW_07221	ybeU	pseudogene	17.5	14	13.5	11	25	15	25.5	23.5	39.5	17.5	31.5	20	33.5	25.5	31.5	25	38.5	27	67.5	23	76	52	23	15	17	47.5	22.5	33.5	33	60	31	15.5	21	34.5	14.5	14	18.5	29	18	24.5	33.5	38	87.5	19	14	10
D37_00772	STMMW_07231	ybeV	CDS	17.5	14	13.5	11	25	15	25.5	23.5	39.5	17.5	31.5	20	33.5	25.5	31.5	25	38.5	27	67.5	23	76	52	23	15	17	47.5	22.5	33.5	33	60	31	15.5	21	34.5	14.5	14	18.5	29	18	24.5	33.5	38	87.5	19	14	10
D37_00773	STMMW_07241	hscC	CDS	25	390	182	199	272	952	91	29	211	84	126	91	62	26	36	34	116	59	143	24	104	75	19	48	28	74	33	50	63	103	69	24	21	576	178	101	137	366	817	354	157	86	499	65	112	71
D37_00774	STMMW_07251	STMMW_07251	CDS	86	173.5	328.5	318	434	611	606.5	57	254	71	139.5	114	56.5	30.5	36.5	34	257.5	78.5	63	12	557.5	379	46.5	103.5	26	208	141.5	191.5	162.5	60	70.5	30	25.5	317.5	200.5	213	346	633.5	459	166.5	840.5	90.5	562	117	130	91.5
D37_00775	STMMW_07261	rihA	CDS	78	153.5	252.5	339	315	628	593.5	48	327	75	165.5	112	54.5	38.5	48.5	33	231.5	60.5	46	31	627.5	390	54.5	79.5	22	229	99.5	118.5	112.5	33	63.5	71	20.5	262.5	209.5	200	313	356.5	445	195.5	728.5	67.5	690	102	125	109.5
D37_00776	STMMW_07271	gltL	CDS	71	22	27	26	21.5	29.5	146.5	42.5	314	554.5	924.5	531.5	585.5	386.5	477.5	376.5	816.5	102	120	16	637.5	560	78.5	73.5	93.5	960.5	748.5	949	865	400	145	60	14.5	23	16	19.5	26	56.5	29.5	12	166	36	1200.5	289	152.5	179
D37_00777	STMMW_07281	gltK	CDS	49	8	32	17	28.5	29.5	166.5	46.5	277	474.5	803.5	503	550.5	387	424	369	921.5	115.5	111	41.5	681	535.5	79.5	75.5	110	1157.5	733	905	917.5	434	177	73	29.5	14	20	26.5	29	56	19.5	10	132	66.5	1344	244	151.5	137.5
D37_00778	STMMW_07291	gltJ	CDS	40	7.5	15	8.5	13	14	176.5	34.5	154	326.5	547	432.5	378.5	329	346	288	700	51.5	99.5	30	807.5	533.5	120.5	37.5	87.5	760	582	820	776.5	277	162.5	111	8.5	22	20.5	22	29	82	30.5	5.5	126.5	52.5	1022	155.5	110	89
D37_00779	STMMW_ncRNA_55	SroC	ncRNA	344.5	158.5	118.5	165.5	205	597	1346.5	145	5664.5	2357	2997	2237	1278.5	409	418	382	4978	956.5	313.5	9773	1462	1309	74.5	560	452.5	2112.5	824.5	1054	862	1765.5	723	1934.5	343	134.5	109	169.5	140.5	376.5	589	108	868	127	10874	2074.5	1703.5	1735
D37_00780	STMMW_07301	gltI	CDS	408.5	105	125.5	112	186	340	2086	215.5	4393.5	2851.5	4128	2958	2093	1086.5	1306.5	1104.5	5189	836.5	670	5289.5	4900	3093	503	442.5	504.5	3521.5	2391	2948	2810	2308.5	984.5	2614.5	269.5	136.5	236.5	151.5	211.5	307	536.5	100.5	1259.5	164	10946.5	2026	1682.5	1591.5
D37_00781	STMMW_07311	lnt	CDS	407.5	235.5	311.5	351.5	523.5	166.5	642.5	677.5	634	267	440.5	307.5	940	827.5	969.5	852.5	472.5	914	493.5	70.5	913	834	173	551.5	495	1356.5	1092.5	1293.5	1455	1128.5	671.5	66.5	412.5	386.5	392	283	277.5	1036.5	273	99.5	522	624	903	183.5	206.5	195
D37_00782	STMMW_07321	ybeX	CDS	544.5	389.5	483.5	399.5	795.5	414.5	1293.5	774.5	1013	405	651.5	490.5	1348	1034.5	1041.5	903.5	720.5	1454	738.5	86.5	2242	1830	289	723.5	684	1924.5	1310.5	1575.5	1670	1272.5	1099.5	145.5	526.5	749.5	566	432	496.5	877.5	608	202.5	1277	957	1968	390.5	474.5	402
D37_00783	STMMW_07331	ybeY	CDS	366.5	262	237	175	366.5	369.5	677	388.5	608	258	432.5	307.5	609	382	553	398	430.5	1002.5	926.5	202	820	689.5	191	425.5	479	976.5	505.5	620.5	718	1220.5	664.5	243	321.5	426	370.5	259	346	231.5	514.5	216	808	439	1172.5	347.5	400.5	318
D37_00784	STMMW_07341	phoL	CDS	284.5	448	380	350	534.5	585.5	1492	533.5	1087	576	952.5	727.5	1191	649	664	533	660.5	1677.5	1357.5	322	2153	1786.5	385	804.5	1418	1632.5	837.5	883.5	942	1883.5	1214.5	634	295.5	834	820.5	613	637	519.5	657.5	277	1643	836	2344.5	632.5	587.5	521
D37_00785	STMMW_07351	miaB	CDS	759	191	240	216	395	242	1445	1214	664	176	291	255	1475	821	952	785	968	638	1357	49	3148	2383	665	736	378	1898	1155	1258	1302	382	928	220	979	406	463	221	387	464	198	128	2498	2171	1703	205	230	170
D37_00786	STMMW_07361	ubiF	CDS	126	228	162	135	250	269	346	154	318	230	407	241	253	163	190	191	253	202	648	158	481	350	137	136	192	355	289	293	351	380	248	235	140	303	211	188	219	343	611	210	380	219	793	223	276	270
D37_00787	STMMW_07371	STMMW_07371	CDS	57	117	68	34	102	134	94	45	110	46	85	74	157	67	93	63	82	107	580	43	85	44	21	44	105	99	40	70	75	379	105	354	50	220	60	51	81	84	314	74	96	75	458	74	112	68
D37_00788	STMMW_ncRNA_56	STnc3290	ncRNA	26	46	21	26	38	44	40	21	76	40	50	38	245	185	168	154	52	51	456	63	170	140	36	20	68	203	133	154	117	291	80	176	19	64	23	35	34	36	59	27	61	43	195	30	16	12
D37_00789	STMMW_07381	asnB	CDS	79	422	212	262	382	286	388	182	681	369	516	412	723	377	440	350	401	365	621	259	1369	1341	442	100	226	725	491	556	528	2043	798	386	76	690	280	283	311	483	323	250	391	334	1836	321	388	366
D37_00790	STMMW_07391	nagD	CDS	182	198.5	248	191.5	309	186	440	302	353.5	63	113	91	484.5	257	291	236	389	370	405	63	745.5	522	109	199	208	674	371	463	418	467.5	370.5	64	215	306.5	230.5	157	172	573	128	72	561	468	729	93	87	67
D37_00791	STMMW_07401	nagC	CDS	172.5	277.5	423.5	396	638	293.5	563.5	339	511.5	125	222	179	299	217.5	216.5	203.5	463.5	497.5	327.5	69	2133	1015	148	249.5	89.5	678.5	377	408.5	408	349.5	422.5	225.5	234.5	497	592.5	360.5	328	937.5	274	171	794.5	520	1082	184	194	160
D37_00792	STMMW_07411	nagA	CDS	292.5	480	647.5	734.5	956	578.5	723.5	413	761	228	407	244	444.5	246.5	280.5	209.5	725.5	747.5	667.5	95	3926.5	1566	196	357.5	220.5	874.5	481	502.5	474	616	639	570.5	292.5	849.5	717	602.5	579	1484.5	641	352	935.5	703	1711	229	267	208
D37_00793	STMMW_07421	nagB	CDS	132	303	987	1234	1274	453	584	172	537	214	268	250	247	138	134	165	389	505	464	139	2977	1220	300	162	173	322	234	283	246	277	219	1236	85	502	1017	885	749	1834	501	395	560	323	1095	217	233	225
D37_00794	STMMW_07431	nagE	CDS	286	459	1500	2719	1701	1157	1296	286	1354	787	831	732	208	187	175	190	1081	422	137	73	5243	2087	362	353	126	658	490	512	496	254	294	925	199	750	2011	1911	1631	4023	1861	1021	1485	510	3320	618	623	537
D37_00795	STMMW_07441	glnS	CDS	1393	649	925	833	1586	638	2623	1461	1273	488	700	565	1585	1073	1096	961	1565	1735	1090	86	2242	1963	397	1370	597	2623	1877	2183	2185	933	1546	218	1490	1049	881	591	846	1605	443	318	2964	2468	3141	487	563	446
D37_00796	STMMW_ncRNA_57	STnc3300	ncRNA	41	49	40	32	60	214	144	29	156	34	72	67	72	27	40	27	84	79	163	113	83	28	18	27	125	124	25	34	35	269	63	181	25	69	49	69	95	28	288	142	164	66	270	54	66	38
D37_00797	STMMW_07451	ybfM	CDS	151	248	422	573	731	701	913	51	1049	497	566	560	82	43	42	42	899	82	63	63	427	144	32	51	49	165	120	123	116	85	117	117	31	281	482	767	588	1159	910	440	547	98	2387	434	461	358
D37_00798	STMMW_07461	ybfN	CDS	61	114	91	95	154	162	87	17	396	89	170	104	48	18	23	17	247	38	75	62	63	27	20	27	44	78	41	30	25	96	51	33	42	167	185	181	103	176	243	114	111	35	548	88	110	92
D37_00799	STMMW_07471	STMMW_07471	CDS	21	59	19	25	32	47	44	11	192	51	106	81	157	58	60	67	139	60	261	165	106	88	31	21	50	189	62	75	88	769	78	95	22	100	29	25	34	36	30	33	37	65	448	63	68	53
D37_00800	STMMW_07481	STMMW_07481	CDS	5	12.5	0	3	7	5.5	11	10	20.5	13	21.5	10.5	24	14	21	7.5	34	14.5	44	5	61	38	17.5	6	14	40	17	26	27.5	87.5	30.5	24	8	12.5	9	10	6	10	1.5	4	7	37	61.5	22	13	6
D37_00801	STMMW_07491	STMMW_07491	CDS	24	18.5	11	15	27	19.5	30	20	57.5	22	54.5	34.5	75	50	65	55.5	79	30.5	83	14	291	158	38.5	26	39	110	72	94	90.5	226.5	86.5	46	19	40.5	16	15	29	22	23.5	15	55	53	173.5	35	26	31
D37_00802	STMMW_07501	STMMW_07501	CDS	118	64	98	85	165	68	223	70	156	70	138	120	200	136	183	146	129	154	174	8	505	251	71	124	154	293	192	284	248	338	184	64	83	168	118	78	107	237	55	56	186	126	355	51	51	37
D37_00803	STMMW_07511	fur	CDS	1488	732	589	772	882	665	2354	1638	2135	439	658	583	1707	944	983	994	1942	1902	1546	421	2586	2032	416	1063	1864	2858	1712	1809	1608	2454	1579	2184	2147	1927	697	701	681	2268	589	353	2913	3406	3197	434	415	368
D37_00804	STMMW_ncRNA_58	sRNA9	ncRNA	357	133	119	104	176	86	324	438	284	79	119	104	259	189	235	226	357	285	322	31	443	348	63	237	456	614	391	447	476	511	301	420	368	242	228	126	136	304	88	73	389	473	423	89	101	75
D37_00805	STMMW_07521	fldA	CDS	1289	336	901	1196	1206	468	1491	1596	1157	484	548	571	1173	914	1004	967	1082	1305	1452	182	2038	1891	676	995	1186	1303	1443	1418	1308	1118	958	321	1151	769	806	860	954	2148	291	552	1594	2414	2466	459	497	400
D37_00806	STMMW_07531	ybfE	CDS	258	31	97	102	167	38	210	378	79	23	31	39	126	132	148	132	212	246	57	1	324	144	41	230	82	311	238	291	292	65	158	2	333	128	39	47	55	291	32	19	408	647	129	12	15	10
D37_00807	STMMW_07541	ybfF	CDS	131	85	76	59	144	106	367	207	179	78	116	87	275	142	165	128	207	245	307	20	249	247	80	152	252	442	247	274	273	255	176	99	142	151	105	112	141	154	130	92	379	291	426	71	90	78
D37_00808	STMMW_07551	seqA	CDS	343	300	370	347	594	339	1094	583	775	276	426	329	573	366	432	375	704	667	958	393	988	815	203	428	500	980	593	754	732	688	684	123	405	550	400	296	432	677	271	233	1118	854	1817	341	357	314
D37_00809	STMMW_07561	pgm	CDS	794	1055	917	905	1378	898	2130	1249	2117	656	948	753	1620	750	839	761	1985	1532	1954	300	2207	1936	449	1098	710	2075	1133	1327	1357	1430	1874	443	1194	1806	1143	932	1148	1521	764	543	2600	2135	5152	823	918	710
D37_00810	STMMW_07571	STMMW_07571	CDS	7	590	661	562	1263	2257	96	7	91	19	32	19	20	17	8	8	32	28	25	25	54	31	14	18	8	27	10	16	15	23	43	10	14	914	117	116	153	1098	880	423	117	44	183	13	23	20
D37_00811	STMMW_07581	potE	CDS	7	1471.5	1475.5	1516	2675.5	6273	160.5	7	185	42.5	45.5	54	29	22	11	16	42	62.5	31	5	79	55.5	21	22	14.5	24	23	24	14	35	126	13	22	2102	419.5	330	395	2368	2524	2302	192.5	52	366.5	16	51	30.5
D37_00812	STMMW_07591	speF	CDS	22	1871.5	2278.5	2593	4485.5	8850	322.5	19	355	67.5	73.5	102	24	14	15	16	68	62.5	25	8	129	53.5	13	24	25.5	20	11	17	15	33	122	20	14	2803	716.5	565	569	4598	3346	2966	419.5	63	586.5	25	62	21.5
D37_00813	STMMW_07601	kdpE	CDS	34	87.5	51	61	65.5	77	111	49	145	35.5	51.5	37.5	329.5	203.5	197.5	177	113.5	105.5	493.5	26	744	523	95	69	48.5	183.5	115	115	109	223	117.5	84.5	45	170.5	55	51	63.5	101	69	45	140.5	96.5	258	57.5	59.5	36.5
D37_00814	STMMW_07611	kdpD	CDS	62.5	175	119	108	179	166	240.5	127.5	285	114	159	119	899.5	711.5	895	590.5	236.5	199	1698	45.5	894	605	273	122.5	121	411.5	239.5	267	308	446	237	286.5	69	286.5	203.5	143	180.5	201	173	143	301.5	236	688	112.5	128	115
D37_00815	STMMW_07621	kdpC	CDS	7.5	30.5	16	20	20.5	24	25	18.5	25.5	9.5	18.5	9.5	180	187.5	215.5	127.5	28	31	372	4.5	80.5	58	22	14.5	17.5	47.5	22.5	24.5	30	75.5	31.5	68.5	9	21	27.5	22.5	25.5	21.5	45	16.5	32	31.5	106.5	12	13.5	11.5
D37_00816	STMMW_07631	kdpB	CDS	15	16	15	8	12	24	21.5	13	15.5	8	16	14	729.5	656	744.5	569	24	22.5	1381.5	6.5	162	160.5	88	6	32.5	22	24	21.5	29	129.5	17.5	207	4	35	13	19.5	19.5	18.5	29	13.5	14.5	69.5	95.5	9	10	9
D37_00817	STMMW_07641	kdpA	CDS	4	6.5	2	5	4	4	10	4	2	3	10	4	912	1303	1614	1134.5	11	6.5	1368	3	124.5	150	145	1	42.5	11.5	10	14	7	118.5	9	168	1	8.5	6	3	4	3	3	7	8.5	73	70.5	2	1	3
D37_00818	STMMW_07642	kdpF	CDS	0	1.5	0	1	0	0	2	0	0	2	0	1	216.5	594.5	829.5	570.5	2	0.5	543	5.5	20	18.5	47	0	16	3	1	1	1	27.5	0.5	12.5	0	1.5	1	0	0	0	1	1	1	5.5	6.5	0	1	0
D37_00819	STMMW_07651	ybfA	CDS	32	166	84	135	122	127	149	52	260	230	235	214	317	251	234	211	97	84	553	100	590	354	204	43	265	372	409	372	270	343	126	648	38	207	86	100	100	134	387	80	164	77	451	129	88	94
D37_00820	STMMW_07661	phrB	CDS	68	108	38	37	69	68	129	43	321	83	141	119	264	116	139	123	163	86	669	99	300	230	88	36	95	194	106	115	124	270	251	34	69	214	54	40	41	84	52	35	110	58	625	112	108	89
D37_00821	STMMW_07671	ybgH	CDS	89	56	31	39	53	64	85	126	105	25	56	43	1023	729	787	712	92	81	843	54	195	142	83	58	47	1329	742	875	894	396	82	155	111	88	36	35	39	87	71	29	153	172	204	32	38	20
D37_00822	STMMW_07681	ybgI	CDS	192.5	304.5	304	331	447	393.5	815	191.5	498.5	319.5	466	363	861	463.5	504	432.5	397	496.5	1002	65.5	1358	1065	400.5	215	320	1119	695.5	734	770	718.5	493	225.5	138.5	435.5	336	345.5	353	474.5	225.5	287	631.5	248	1295.5	358	417	376
D37_00823	STMMW_07691	ybgJ	CDS	83	172	116.5	134	155	161.5	315	79.5	307	122	185.5	131	376.5	197.5	224	221.5	175	239	357.5	17.5	702	622.5	155	107.5	86.5	581	362.5	360.5	349.5	214	231	86	86.5	302	144.5	146.5	146.5	246	111	86.5	334	147.5	881.5	149.5	196	161
D37_00824	STMMW_07701	ybgK	CDS	77.5	199	145	157	203	140	264	93	244	111	166	128.5	411.5	240.5	246	223.5	176.5	236	362.5	22.5	873.5	612.5	138.5	79.5	95	506	326.5	329.5	428.5	272	275	103.5	83	318	141.5	131.5	126.5	244.5	104	72	289	147	742.5	146	134	130
D37_00825	STMMW_07711	ybgL	CDS	76	196.5	135.5	142	239	139	214	84	180.5	101.5	154.5	116.5	309	256.5	301	210.5	163.5	225.5	298	20.5	475.5	341	116	81	65.5	428	342.5	378	432	257.5	203	61	93	253.5	151	171.5	166	278	106.5	90.5	246.5	125.5	551.5	136.5	157	105
D37_00826	STMMW_07721	STMMW_07721	CDS	2	9	1	3	5	11	4	8	15	0	5	5	43	30	37	42	13	4	49	3	114	62	22	5	9	21	28	29	18	39	7	8	3	8	4	1	8	12	5	6	8	10	11	7	3	8
D37_00827	STMMW_07731	fimB	CDS	44	50	45	36	111	68	84	60	105	20	43	45	160	117	157	126	85	69	152	21	436	218	96	37	102	165	131	187	169	154	74	20	56	110	54	54	71	107	50	38	120	129	181	31	31	18
D37_00828	STMMW_07741	STMMW_07741	CDS	2	6	8	4	8	4	8	7	9	6	5	9	12	15	17	17.5	12.5	5.5	9	1	19.5	18	5.5	4	6	11	10	15	22	20.5	4.5	4	3.5	10	5	8	11.5	28	3	3	7	29	38	5	8	0
D37_00829	STMMW_07751	STMMW_07751	CDS	1	10	11	9	20	8	4	6	18	7	9	5	14	25	13	16.5	13.5	8.5	16	6	13.5	21	3.5	3	11	14	24	26	17	21.5	14.5	3	5.5	9	12	4	15.5	35	6	11	14	41	61	15	11	9
D37_00830	STMMW_07761	STMMW_07761	CDS	7	8	8	13	21.5	6	16	19.5	20	6.5	4	12	23	32	27.5	42	19	12	21	12	20	13	7	2	11	32	28	25.5	32.5	40	10	3	6.5	15	32	17	13	47	4	4	13	53	48	9.5	15.5	11.5
D37_00831	STMMW_07771	STMMW_07771	CDS	1	4	3	5.5	11.5	3	3	5.5	5.5	2.5	5	1	11	19	20.5	21	7	5	7.5	1	7	4	7	1	6.5	10	17.5	21.5	23	23	10	1	1.5	14	5	12	7.5	52	2.5	3	5	43.5	44	8.5	4.5	3.5
D37_00832	STMMW_07781	STMMW_07781	CDS	6	9	6	8.5	17	1	13	11	12.5	6	9	3	18	20	19	16	16	10	25.5	3	21	13	15	2	21.5	43	11.5	29	13.5	46	17	7	9	9	15	10	12.5	38	5.5	2	27	39.5	58	10	7	5
D37_00833	STMMW_07791	STMMW_07791	CDS	2	2	7	15.5	11.5	7	15.5	13	12.5	2	6	5	19	21.5	16.5	19	17	18	32	15	9	11	16	6	27.5	39.5	13.5	25.5	22	41.5	12	7	11	11	3	4	15	26.5	6	5.5	9	61	47	9	6	4.5
D37_00834	STMMW_07801	STMMW_07801	CDS	5	3	5	5.5	3.5	2	8.5	14	20.5	2	5	4	11	22.5	12.5	23	11	13	16	6	13	9	13	6	16.5	28.5	28.5	19.5	25	31.5	18	3	10	9	9	9	7	22.5	4	3.5	14	35	36	3	8	1.5
D37_00835	STMMW_07811	STMMW_07811	CDS	26	16	7	20	20	17	72	42	69	7	18	8	46	33	51	37	56	45	68	6	29	23	16	21	50	87	43	67	44	109	29	6	26	15	14	8	12	27	13	12	78	68	84	32	25	18
D37_00836	STMMW_07821	STMMW_07821	CDS	4	10.5	6	6	6	1.5	13	12	12	7	5	2.5	8	14.5	10.5	14	12.5	12	3.5	2	10	9	7	7	11.5	34.5	21	23.5	28.5	15	12	2	8	4.5	8	10.5	12	21	2.5	6	12.5	19.5	32.5	9.5	6	15.5
D37_00837	STMMW_07831	STMMW_07831	pseudogene	40	39	30.5	29.5	56.33	40.33	60.33	64.5	86.5	21.5	43.67	25.83	72.33	59	82.5	76.5	78.83	62.5	96.33	28.5	77.5	59	42	24	89.5	151.83	92	110	129.33	126.5	44	50	43.5	51.5	43.5	40.5	64.33	59.5	64.5	38.5	64.33	97.5	173.83	47	51	40
D37_00838	STMMW_07841	STMMW_07841	CDS	13	12.5	17.5	8.5	28.33	18.83	13.33	19.5	22.5	13.5	23.67	15.33	26.33	16.5	24	20.5	22.33	16.5	32.83	13.5	28.5	16	11	9	25	31.33	23	34.5	37.83	39.5	15	21	9.5	21	21.5	16	32.33	16.5	35	21.5	9.83	20	57.33	18.5	24	18.5
D37_00839	STMMW_07851	nei	CDS	84	89	88	78	143.33	100.33	193.33	125	167	86	84.67	97.33	201.33	141	135	120	150.33	133	180.33	16	382	261	82	76	83	313.33	231	302	316.33	192	140	99	81	162	69	93	102.33	188	103	51	193.33	215	487.33	59	79	73
D37_00840	STMMW_07861	abrB	CDS	31	92	50	46	82	82	107	50	147	79	161	122	69	39	39	45	201	79	125	23	119	67	21	40	227	161	83	63	84	339	175	30	36	159	56	63	73	84	186	64	82	100	320	80	67	47
D37_00841	STMMW_07871	gltA	CDS	796	748	727	834	1052	919	2073	565	4247	3084	4499	3216	1635	1084	1159	1023	7478	2073	1452	333	3288	2343	595	908	4767	5777	2710	3301	2990	5497	6503	3375	286	1431	1122	968	1092	1022	1172	766	1648	613	8700	1768	1467	1585
D37_00842	STMMW_07881	STMMW_07881	CDS	14	14	12	8	19	30	19	7	16	8	26	13	16	6	12	7	16	18	20	1	15	10	10	7	24	33	11	10	22	57	14	20	10	27	17	11	23	17	29	29	24	15	49	3	7	11
D37_00843	STMMW_07891	sdhC	CDS	550.5	141.5	99.5	116.5	173	135.5	2043	247.5	1529	953.5	1520.5	1110	386	356.5	433.5	330.5	3034.5	303.5	211.5	76	1964.5	1101.5	222.5	256.5	859.5	1441.5	821.5	1048.5	1052	671.5	1834	670.5	139	281	788.5	515	571	166	490	111.5	1643	253.5	4272	688.5	630	647
D37_00844	STMMW_07901	sdhD	CDS	340.5	101	136.5	133.5	178.5	156.5	1581	187	1201	1178.5	1876	1322	353.5	291	315	305	2811.5	244.5	210.5	21.5	1396.5	959	232.5	252.5	645	1211.5	791.5	1126	1024	541	1639	202	79.5	249	718	567	632.5	199	591	109	1429	207	4137.5	946	918	805.5
D37_00845	STMMW_07911	sdhA	CDS	1136.5	477	331.5	477	518	610.5	3185	531.5	4463	3407.5	5069	3607	950.5	716	786.5	692	9778.5	902	773	138	3730	2916.5	419	1106	1366.5	3926.5	1994	2649.5	2292	1687	6322.5	582	341	1050	1378.5	1221	1395	582	1550	291	3911	764.5	16051	2694.5	2304	1811.5
D37_00846	STMMW_07921	sdhB	CDS	805.5	358.5	245.5	292	391.5	534.5	1791	368	3543	2123.5	3304.5	2181	860	439.5	517	415.5	6350.5	623	594	113.5	1804	1581	214	889	967	2766.5	1090	1418	1327	1212.5	3942.5	460.5	333.5	748	560	485	831.5	420	1132	272.5	2299	505	10833.5	2157	1691	1652
D37_00847	STMMW_07931	sucA	CDS	1534	1226	1221	1323.5	1936.5	1364.5	6489	1011.5	12056.5	6470.5	10553	7625.5	2056	1402.5	1481	1194	19851.5	5854.25	1561.5	195.5	6425	6179.5	670.5	4787.5	1187	6472	2767.5	3528.5	3355	1881	11718.5	829.5	995.5	2366	1387.5	1088.5	1169.5	1559.5	1948.5	579	4742	1476.5	29700	5595.5	4979	4497.5
D37_00848	STMMW_07941	sucB	CDS	662	792	924	959.5	1341.5	817.5	3587	442.5	7055.5	4368.5	6603	4562.5	1409	900.5	956	804	9494.5	3599.75	966.5	114.5	2555	2818.5	359.5	2543.5	594	3074	1557.5	1915.5	1752	715	5653.5	744.5	677.5	1509	815.5	735.5	637.5	1178.5	966.5	416	1749	746.5	17187	3186.5	3667	2930.5
D37_00849	STMMW_07951	sucC	CDS	467.5	511.5	624.5	647	1043	549	3078.5	380	5664	4376.5	6501.5	4683	1142.5	800	874	636.5	8041	3167	745	49	2262	2635	354	2066.5	325	2491	1473.5	1918	1670	455.5	4781	550.5	552.5	994.5	475.5	448	349.5	841	591.5	203.5	1472.5	498.5	14791	3405	3906	3181
D37_00850	STMMW_07961	sucD	CDS	706	797	439.5	449	690	1152.5	2492.5	341.5	8508	3747	4668.5	3028.5	1430	627.5	677.5	533	8762	3358	1362.5	303	1518	1720.5	212	1925.5	624.5	2900.5	958.5	1170	943.5	1630	4357	1281.5	1086.5	1328.5	406.5	399	326	561	935	231.5	1534.5	520	15062	2600.5	2454	2069.5
D37_00851	STMMW_ncRNA_59	RybD	ncRNA	371.5	311.5	5	6	12	789.5	647	71.5	3206	51.5	77	44.5	408.5	12.5	12.5	15.5	1864	619	584.5	298	155	116.5	1	334	273.5	1050.5	18	26	17.5	1334.5	627	792	619	512	3	0	2.5	38	701.5	4	544	97.5	4650	20.5	32	24.5
D37_00852	STMMW_07971	cydA	CDS	793.5	1320.5	2539.5	3296	3769	1191.5	5595.5	900	8996.5	4427	4556	4215.5	806	810.5	820	799.5	1109.5	701	443	21.5	4334	4031.5	864	1140	164.5	1205.5	1027	1121.5	1063.5	369	571	111	1347.5	2637.5	3797.5	4400	5273.5	4847.5	1998	538	8027.5	1917	26418.5	4462	6235	5352.5
D37_00853	STMMW_07981	cydB	CDS	472.5	820.5	1418.5	2101.5	2170	782.5	3321	592	4886	2659.5	2585.5	2384.5	481	530	502.5	479	648.5	420	325.5	24	3957	2908.5	788	552	127	747	630	640	613	375.5	365	145.5	702	1537.5	1908	2261	2753.5	3150.5	1388	360	4895	1115	16254.5	2648.5	3621.5	3090.5
D37_00854	STMMW_07991	ybgT	CDS	130	226	383	358.5	570	272	897.5	166	1705.5	687.5	690.5	546	154	128.5	141.5	112.5	179	134	103.5	14.5	689	604	193	165	58.5	175.5	171	180.5	195.5	177.5	109	73.5	292.5	429	400.5	505	632	534	521	124	1524.5	324	4250	727.5	1175.5	897
D37_00855	STMMW_08001	ybgE	CDS	135	256	245	321	403	202	485	168	1260	378	432	364	209	168	170	149	153	137	209	50	551	442	137	141	52	216	232	213	194	268	85	71	274	529	160	295	348	627	364	49	740	335	2759	327	499	338
D37_00856	STMMW_08011	ybgC	CDS	516	216.5	260.5	254	418.5	170	661.5	484.5	358	61.5	115	98	674	410.5	471.5	398.5	555.5	590	604	24	683	639.5	82	403.5	133.5	820.5	505	653.5	612	395	456.5	111	581	375	153	168	151.5	420	202.5	94	760	636.5	723	69	69.5	54
D37_00857	STMMW_08021	tolQ	CDS	554.5	195	345.5	312.5	489.5	173.5	765	532.5	415.5	84.5	181	166.5	690.5	541	591.5	539.5	622.5	701.5	447	8	644	624.5	153.5	427.5	97.5	710	577	781.5	660	287.5	540	53	785	394.5	347.5	173.5	228.5	784.5	133.5	120	961	790	958.5	131	144	96
D37_00858	STMMW_08031	tolR	CDS	369.5	145.5	212	155.5	340	134.5	600.5	383	236.5	91	178	140.5	339.5	248.5	333	251	378	462.5	241	12	358	380	74.5	322	67	513.5	403	451	447	162.5	373.5	19	486	238.5	217.5	94.5	140	354.5	96	71	801	522.5	625.5	127	138.5	111
D37_00859	STMMW_08041	tolA	CDS	708	377	479	411	800	329	1198	785	686	279	536	371	705	723	833	768	932	1066	735	46	657	607	388	661	147	1099	962	1180	1228	412	879	85	1147	666	424	373	448	895	219	232	1690	1329	1480	347	448	349
D37_00860	STMMW_08051	tolB	CDS	1787.5	975.5	1485.5	1425	2480	843.5	4151.5	2090.5	3094	2311.5	3371.5	2330.5	4294.5	2635	3169	2435.5	4218.5	3141	2313	299	4331	3447	1257	2059	1635	5375	3719.25	4118.5	4029	2287.5	3565	995	2128.5	1994	1808	1489.5	2050	1923.5	1077	773.5	4929	3280	8377	1521.5	1811.5	1350
D37_00861	STMMW_08061	pal	CDS	2080	1054.5	2162.5	2345.5	3451	964.5	6129.5	2281.5	4874.5	4221.5	5374	3940	6312	3649.5	3860	3279.5	5491.5	4226	1917	119.5	7140.5	5338.5	1073	2707.5	1778.5	7278.5	5272.25	5791.5	5176.5	1542	4729.5	809.5	2436.5	2267.5	2432	2524.5	2765	3429.5	1132.5	882.5	5903	4116.5	15089.5	2376	2539.5	2434.5
D37_00862	STMMW_08071	ybgF	CDS	1442.5	954	983	649.5	1646	725	3832	1690	2761.5	759	1328.5	1035.5	2694.5	1648.5	1888	1490	3060	3191	1234	277.5	2880.5	2426.5	485	1976.5	1254.5	4849.5	2571.5	3524	3089.5	1472.5	3332.5	566.5	2142	1912.5	687	633	1079	966.5	729.5	334	4652	3099.5	7404.5	1047.5	1113	786.5
D37_00863	STMMW_08081	nadA	CDS	37.5	44.5	20	18.5	28	28	90.5	13.5	63	43	42.5	38	399.5	233	264.5	219	66	71.5	178	28.5	111	68	36	33	40.5	579	359	269.5	341.5	626.5	114	56	30	64.5	26.5	20	19	36	24.5	19	86.5	62	197	41	31.5	28.5
D37_00864	STMMW_08091	pnuC	CDS	62.5	96.5	63	62.5	94	109	175.5	36.5	267	140	212.5	143	485.5	276	287.5	292	147	113.5	506	107.5	185	141	49	53	104.5	614	442	392.5	439.5	893.5	162	132	52	178.5	88.5	71	72	118	92.5	74	119.5	87	439	97	116.5	84.5
D37_00865	STMMW_08101	ybgR	CDS	45	163	47	50	91	137	109	34	292	130	196	137	125	71	48	58	157	100	295	109	183	144	28	33	96	170	72	93	93	357	200	100	33	294	61	71	83	115	153	66	96	68	578	142	122	112
D37_00866	STMMW_08111	ybgS	CDS	12	211	7	7	14	17.5	43	8	430	136	126	117	82	20	23	28	80.5	38.5	705	2576.5	161	124	30	10	769	54	15	22	17	164	495.5	55	19	483	14	19	11	19	12	20	16	20	679	140	126	129
D37_00867	STMMW_08121	aroG	CDS	428	551	411	424	669	505	1166	334	967	323	512	453	2794	2170	2589	1969	609	851	1576	281	3423	2764	625	352	428	3969	2955	3429	3204	2374	894	336	385	990	402	361	457	707	383	334	1090	513	1958	257	305	287
D37_00868	STMMW_08131	STMMW_08131	CDS	17	51.5	61.5	55	68.5	67	81.5	56	127	30.5	40	41.5	131.5	61	82	74	71	65	238	35.5	82	38	18	33	86	206	110.5	119	111.5	207	83.5	56.5	40.5	86.5	60	41	58.5	58.5	48	93.5	99.5	90	236	45	49.5	47
D37_00869	STMMW_08141	STMMW_08141	CDS	32	52.5	53.5	48	80.5	99	82.5	41	158	38.5	51	43.5	125.5	44	62	51	71	46	234	724.5	66	48	19	40	128	215	85.5	96	90.5	365	99.5	85.5	43.5	97.5	66	72	60.5	66.5	73	119.5	57.5	62	254	51	61.5	48
D37_00870	STMMW_08151	STMMW_08151	CDS	103	65	71	143	110	274	498	75	250	131	200	154	48	57	60	59	186	149	65	67	126	93	42	57	228	249	142	141	107	202	51	62	100	68	70	122	111	298	268	142	352	129	359	158	144	144
D37_00871	STMMW_08161	STMMW_08161	CDS	24	26	34	52	79	56	52	50	76	17	30	20	30	24	25	40	59	58	73	81	73	38	22	34	61	123	54	50	46	121	33	31	29	54	31	29	44	81	53	57	59	72	94	29	21	25
D37_00872	STMMW_08171	STMMW_08171	CDS	5	8	2	2	4	9	6	9	21	3	6	3	18	7	8	6	24	12	54	24	25	10	8	2	48	16	9	6	7	56	13	12	3	16	5	2	10	9	9	4	10	66	72	1	0	5
D37_00873	STMMW_08181	dcoC	CDS	1.5	2	1	1	4.5	1	0.5	5	3	0.5	1.5	0.5	6.5	4.5	4	3.5	3.5	2	7	1.5	17	6	3.5	1.5	4.5	5	7	4	6.5	2	2.5	2	0	3	0.5	2	0	2	1	0.5	1	12	16.5	1.5	1.5	1
D37_00874	STMMW_08191	dcoA	CDS	4.67	1.67	1	5.42	8.67	0.67	5.83	5.17	6.58	1.67	4	2.67	12.17	8.25	10	8.17	7.58	4.67	16.67	0	35.75	24.42	10.5	1.83	0.83	8	6	7.67	9.25	5.17	7.33	2.08	1.33	5.5	3.25	4.33	4.33	5	1.67	0.33	8	26.08	38.08	4.17	3.33	3.83
D37_00875	STMMW_08201	dcoB	CDS	2.67	6	4.5	4.58	8.5	6.5	12.83	3.83	7.42	2.17	6	4.83	10.33	9.25	9.5	6	13.92	5.5	9.5	0.5	26.58	24.42	15	2.33	3	13.33	12	9.67	16.42	8.17	8.17	2.58	2.17	11.17	6.92	5.67	8	9	5.33	3.33	9.33	64.92	56.25	8.17	7.67	4.83
D37_00876	STMMW_08211	STMMW_08211	CDS	10	11	13	14	21	9	20	24	47	14	20	16	54	28	44	34	47	32	50	0	64	40	25	32	13	74	62	53	43	27	49	9	16	18	10	15	20	20	1	9	44	54	87	31	15	14
D37_00877	STMMW_08221	STMMW_08221	CDS	10.5	19.5	15.5	12	21	18	22.5	16.5	25.5	9	19	13	33	19.5	16	22	37.5	22	44.5	4	245	127	64.5	16	17	54.5	25	30.5	35	34	30.5	9	14	45.5	21	16	15.5	32	40.5	22	35	105.5	139	14	16.5	12
D37_00878	STMMW_08231	STMMW_08231	CDS	15.5	39.5	13.5	19	28	37	31.5	16.5	50.5	23	24	17	44	21.5	23	29	34.5	27	79.5	31	165	117	43.5	16	14	46.5	31	41.5	25	49	40.5	30	23	55.5	37	17	29.5	34	48.5	30	64	44.5	135	17	23.5	23
D37_00879	STMMW_08241	gpmA	CDS	1621	811	568	694	744	1296	6875	2872	2488	1481	1938	1353	3355	2390	2343	2437	1783	11647	4149	3622	7397	5244	2375	2691	2992	4478	4160	4603	3947	2655	2394	11010	1994	1563	898	870	1001	1142	2058	894	3493	4571	5242	1156	1278	1236
D37_00880	STMMW_08251	galM	CDS	138	283.5	609.5	595.5	798	881	762	246	621.5	237.5	297.5	213	399	175.5	187.5	172	442.5	493.5	387.5	38.5	1136.5	617	77.5	289	180	585.5	316.5	334.5	354.5	203	390	78.5	161	475	817	631.5	852	696	1025	208.5	669.5	313.5	1457	232.5	269	223
D37_00881	STMMW_08261	galK	CDS	151	212.5	416	505	609	625.5	588.5	201	532	222.5	368	285.5	318	182	198.5	197	352.5	380.5	360.5	45.5	1411	763.5	145.5	210	165.5	449	327.5	412	432.5	178.5	348	122	147	385.5	707	612.5	800	658	1154.5	255	569	277.5	1194.5	249	288	256.5
D37_00882	STMMW_08271	galT	CDS	96.5	66.5	171.5	232.5	217.5	384.5	308.5	74	199	72	121.5	96.5	104.5	64	65	64	142	192	154	69	1136	405.5	74.5	106.5	55	196	98.5	104	105	87	116.5	52.5	72.5	137	321.5	285.5	379.5	326.5	886	153.5	243	147	610.5	93	99	73.5
D37_00883	STMMW_08281	galE	CDS	196.5	102.5	271	346	384.5	508	659	150	330.5	211	383	218	264.5	114.5	132	125	200	278	339	263	1462.5	526	157.5	141.5	144.5	257.5	146.5	207.5	179	219.5	183.5	236	143.5	186.5	409.5	402.5	569.5	764.5	1667.5	287	499.5	252	921	211.5	304	272
D37_00884	STMMW_08291	STMMW_08291	CDS	9	18	15	15	14	13	23	19	34	8	12	16	52	19	29	33	33	33	74	66	53	20	26	10	71	65	47	59	61	141	34	30	14	28	22	16	20	32	41	12	28	30	67	7	12	10
D37_00885	STMMW_08301	modF	CDS	244	251	241	251	395	303	655	327	472	195	296	288	664	504	593	471	342	441	465	44	765	667	285	223	460	1382	1238	1532	1545	2874	350	468	289	434	388	276	399	708	196	265	860	445	898	289	320	223
D37_00886	STMMW_08311	modE	CDS	106	117	120	106	198	116	277	181	247	82	132	90	190	119	152	136	186	195	196	30	509	384	123	137	126	315	247	260	292	145	187	36	124	175	136	125	128	269	109	79	366	221	458	82	96	76
D37_00887	STMMW_08321	ybhT	CDS	666	389	795	798	1069	349	922	438	774	492	744	621	804	716	727	840	743	574	920	740	755	729	196	346	695	561	924	923	675	850	421	672	722	891	367	347	423	1294	599	477	1198	1127	1220	249	292	281
D37_00888	STMMW_08331	modA	CDS	278	994.5	335	289.5	636.5	1601.5	842	476.5	2598.5	607.5	888	788	146.5	100.5	114.5	101	983	796.5	515	30.5	2479.5	1609	418	424.5	764	1415.5	1023.5	972.5	1069.5	3002	1058	346.5	263.5	1364	710.5	757	969.5	654	1010	688	1086.5	373.5	3726	557	616.5	478.5
D37_00889	STMMW_08341	modB	CDS	155	599	166	235	305.5	660.5	452	272.5	1431.5	355	513.5	434	119	67.5	72	75	559.5	477	338	22.5	1125	794.5	208.5	291.5	410.5	999.5	581.5	523.5	622.5	1760.5	620.5	134	171	737	355	381	421.5	587	372	330	516.5	230.5	1863	277	298	213.5
D37_00890	STMMW_08351	modC	CDS	163	496.5	256	270.5	521	534	641	409	1540	486.5	813.5	605	139.5	83	81.5	59	733.5	602.5	259	4	1126.5	828.5	197.5	376	382.5	1176	817	753	1034	1197.5	810.5	41.5	155.5	732	797.5	495	638	710	377	320	771	335	2075	413	431.5	319
D37_00891	STMMW_08361	ybhA	CDS	92	99	127	100	181	140	213	81	204	99	160	118	154	94	92	75	145	148	286	41	286	269	72	95	114	220	123	171	161	172	150	44	98	163	151	117	150	161	192	111	247	146	464	110	76	102
D37_00892	STMMW_08371	ybhE	CDS	107	226	189	256	306	232	304	104	345	215	339	253	606	314	347	288	219	224	909	40	972	641	219	81	112	426	311	337	305	267	283	210	75	356	205	189	179	414	236	206	272	179	862	144	156	164
D37_00893	STMMW_08381	ybhC	CDS	633	133	278	201	436	139	1525	860	608	197	286	220	717	400	444	366	921	959	204	53	527	415	79	714	130	1676	923	924	973	236	698	126	679	234	344	277	411	424	178	138	2027	1422	2092	368	361	283
D37_00894	STMMW_08391	hutI	CDS	116	140	89	80.5	101.5	450	833	138	1177.5	464	822	594.5	256	121.5	149.5	108	548.5	259.5	301.5	207.5	1693	899	284	119.5	189.5	449	189.5	222	263.5	447.5	367	256.5	100	340.5	209.5	201.5	292	202	732.5	245.5	976	267	3154.5	708.5	785	546
D37_00895	STMMW_08401	hutG	CDS	46	86	60	63.5	96.5	226	267	57	514.5	346	458	350.5	105	74.5	90.5	60	219.5	122.5	161.5	76.5	778	521	142	63.5	70.5	237	140.5	140	121.5	199.5	126	58.5	35	183.5	102.5	120.5	129	178	331.5	118.5	334	110	1224.5	340.5	393	255
D37_00896	STMMW_08411	hutC	CDS	45	73	54	59	81	153	136	39	403	189	270	192	68	63	53	44	167	77	142	23	417	229	56	57	58	157	86	85	107	214	110	26	29	151	119	87	118	156	278	96	194	77	900	173	245	169
D37_00897	STMMW_08421	hutU	CDS	72.5	43	39	22	53.5	73.5	168	56	823.5	326	487	316	50	25	49	41	642.5	81	91.5	63.5	972.5	555	89	59.5	62	83.5	44.5	76	73.5	130	98.5	69	34.5	91.5	52.5	53	63.5	72.5	108.5	46.5	254	102	2535	452.5	391.5	358
D37_00898	STMMW_08431	hutH	CDS	63.5	50	33	32	34.5	77.5	121	45	996.5	415	570	333	60	32	56	32	662.5	107	90.5	91.5	398.5	309	77	72.5	55	105.5	69.5	67	69.5	130	107.5	31	46.5	70.5	51.5	70	68.5	79.5	94.5	56.5	165	92	2717	796.5	657.5	526
D37_00899	STMMW_08441	ybhB	CDS	69	145	90	88	161	107	197	50	340	168	281	202	860	370	400	431	227	139	1734	165	1239.5	1018	296	64	103	443	310	400	363	809	247	137	64	266	142	88	108	87	105	99	244	121	834	171	198	133
D37_00900	STMMW_08451	bioA	CDS	15	16	8	6	13	10	15	15	22	7	15	11	1300	771	907	715	24	32	1993	8	2433	2226	416	22	27	1074	848	944	980	1087	30	618	21	22	16	8	13	24	7	6	34	68	87	13	8	6
D37_00901	STMMW_08461	bioB	CDS	13	5	3	4	12	10	22	7	16.5	9	7	20	2350	1608.5	1860.5	1334.5	17	22.5	1757	12	3780	2826.5	520	4.5	14	2047.5	1460.5	1822.5	1974	1653.5	16.5	245	4	16	6	11	18	10.5	6.5	8.5	24	26	55.5	8	7	2
D37_00902	STMMW_08471	bioF	CDS	10	9	7	5	14.5	9	25	11	17.5	8	14	24.5	1665	1371.5	1566	1110	8.5	10	879	2	1561	1436.5	623.5	11	3	1769.5	1685	2094	2077	914	16.5	125	7.5	7	6	6.5	4	11.5	6.5	2.5	22.5	29	58.5	14.5	14.5	4.5
D37_00903	STMMW_08481	bioC	CDS	2	1	5.5	2	5.5	2.5	9.5	14	7	5	9.5	7	970.5	649.5	688	513	10	11.5	493.5	1.5	816.5	684	263	7.5	4	891	750.5	974	979.5	425.5	9	66.5	5.5	5	6	4.5	6	12.5	1	1	17.5	38	44	3.5	6	3.5
D37_00904	STMMW_08491	bioDa	CDS	3	6	4.5	4	1	9.5	9.5	9	9	3	6.5	9.5	1230.5	617.5	684.5	465.5	11.5	9	511.5	2.5	759.5	617	206.5	7	4	744	577	694.5	722.5	361	8	70.5	4	9	8	2	6	7.5	2	1	15	17	29	4	6.5	2
D37_00905	STMMW_ncRNA_60	STnc3340	ncRNA	21	16	20	12	28	23	42	21	18	6	14	12	42	13	11	13	19	54	48	6	32	11	19	28	171	67	27	44	37	121	37	63	14	26	28	26	34	30	21	18	47	37	44	12	21	9
D37_00906	STMMW_08501	uvrB	CDS	374	437	480	408	768	363	910	574	798	234	345	323	673	505	559	524	822	667	1283	169	2351	1552	591	488	580	1073	764	1004	1029	1362	1021	666	350	905	562	373	509	1057	290	258	1241	875	1620	322	280	242
D37_00907	STMMW_08511	STMMW_08511	CDS	9	51	9.5	6.5	22.5	7	20	15.5	285.5	44.5	119.5	83	58.5	16.5	33.5	31.5	82.5	18.5	96	9.5	201.5	132	23.5	8	22.5	25	12.5	13	27.5	64.5	192	19	9.5	103	6	8.5	10.5	10	5	3.5	24.5	20.5	592	97.5	173.5	121.5
D37_00908	STMMW_08521	slrP	CDS	189	552	203.5	143.5	339.5	236	328	193.5	2355.5	1062.5	1706.5	1414	751.5	513.5	547.5	504.5	857.5	315.5	1028	1203.5	3317.5	2627	993.5	157	285.5	496	295.5	410	391.5	738.5	2162	262	233.5	958	149	172.5	216.5	249	215	142.5	342.5	344.5	5443	1429.5	1745.5	1493.5
D37_00909	STMMW_08531	ybhK	CDS	110	190	161	143	201	378	231	113	263	112	174	153	214	114	137	113	139	210	196	32	125	128	50	117	31	239	183	206	198	202	143	56	129	317	124	130	159	180	449	291	260	234	570	133	135	94
D37_00910	STMMW_08541	moaA	CDS	264.5	535.5	383.5	345.5	682	1315	349	274.5	799.5	230.5	348.5	280.5	463.5	299	334	260.5	303.5	279	805.5	80	311.5	362	44	217	99	660.5	425	493.5	560	753	436	99.5	325	1047.5	190.5	181	197.5	907	2320.5	670.5	534.5	393.5	2069	216	238	211.5
D37_00911	STMMW_08551	moaB	CDS	118	178.5	243.5	229.5	384	484	240	129.5	415.5	156.5	204.5	173	341.5	219.5	252.5	214	145	164.5	567	36	158.5	155	38.5	109.5	43	336	273.5	301.5	320	477	192	63	122.5	287	199.5	178	156.5	231	456.5	429.5	243.5	148.5	1058	111	131	127.5
D37_00912	STMMW_08561	moaC	CDS	116	206	153.5	132.5	247	637.5	231.5	118	483.5	69.5	109.5	117	288.5	142.5	167	119	146	191	402.5	29	110.5	112	20	128.5	30.5	390.5	182	181.5	218	533	218.5	40.5	181.5	339	150	85	80.5	137	367	191.5	310	198.5	1309	98	114	93
D37_00913	STMMW_08571	moaD	CDS	53.5	90	113.5	103.5	173.5	187.5	117	60.5	205	55	83	73	113	116	121.5	99.5	62	88.5	170.5	3	50.5	44.5	12	61.5	15.5	140	130.5	165	158.5	158	88	8	67.5	119.5	101.5	86	63	122	152	136.5	169	76	576.5	80.5	92	83
D37_00914	STMMW_08581	moaE	CDS	125	166	175	166.5	272.5	456	229	153.5	485	70	112.5	99.5	284	196	188	194.5	153.5	181	447.5	13.5	112.5	93.5	25.5	139	41	336.5	178.5	238.5	223.5	496.5	243.5	33	185.5	273	181.5	122.5	108.5	235	284.5	205.5	314	199	1210.5	80.5	113.5	75
D37_00915	STMMW_08591	ybhL	CDS	612	689	645	775.5	989	1007	1153.5	507	1151.5	608.5	831	685	1394.5	939	1002	1021.5	766	807	2613	687.5	1399.5	1266	389	507.5	989	1614.5	1256.5	1453	1325	2045.5	830	949	520	1092	547	602.5	590	1172	960.5	723.5	1307	772.5	2683	602	679.5	644
D37_00916	STMMW_08601	ybhM	CDS	8.5	5	5.5	4	9	9	9.5	6	8	4.5	9.5	5	22.5	14	26.5	17.5	6	7.5	43.5	1	57	48.5	13.5	2.5	16.5	13	13	19	10	26	3.5	6	4.5	10	11	2	5.5	18	8	13.5	13	27.5	42	2.5	6.5	6
D37_00917	STMMW_08611	STMMW_08611	CDS	11.5	6	8.5	7	8	12	13.5	7.5	24.5	3.5	5.5	11.5	28	20	21	16	13	19.5	60.5	25	22.5	34.5	29.5	4.5	42	30	16.5	21	14	46	17	6	3.5	18.5	8	4.5	10	15	5.5	13.5	18	70.5	64	7.5	11	3
D37_00918	STMMW_08621	STMMW_08621	CDS	6	3	5	3	6	4	8	6.5	8.5	3	12	7.5	18.5	13	12.5	13.5	14	14	29	3	33.5	13	10	4	21.5	30	16.5	15	16	32	18.5	12	4	9.5	4	2.5	5.5	7	9.5	11	7	17	40	5	8.5	11
D37_00919	STMMW_08631	ybhN	CDS	15	59	16.5	30.5	39.5	32.5	47	12	99	49	73	67.5	152.5	64.5	69	95	74.5	45	486.5	106.5	145.5	88	28	16	46	101.5	68	84	63	134.5	126	28	16	104.5	29.5	38	28	53	47	35	40	64.5	244.5	42.5	64.5	51.5
D37_00920	STMMW_08641	ybhO	CDS	11	55.5	15.5	16.5	23	22.5	27.5	6	167	45.5	57	52	145.5	48.5	53	65.5	72	29	493.5	88	177.5	132	29	7	70.5	74.5	31	35	43.5	146	229	17	5	127	20.5	13	10	33	21	13	29	39.5	318	39	43	45.5
D37_00921	STMMW_08651	ybhP	CDS	4	57.5	15	13	14.5	25	37.5	9	111	26.5	53	46.5	113	70	53	81.5	57.5	28	469	99.5	160	129	28	6	115.5	74	22	34	48.5	174.5	191	27	7	94.5	23	16	11	15	37	21	28	20	225.5	62.5	47.5	31
D37_00922	STMMW_08661	ybhQ	CDS	434	382	381	324	464	891	840	297	1054	823	1290	1064	209	112	105	134	706	259	324	1056	1999	1220	629	211	268	454	233	277	297	141	257	102	349	464	382	563	732	1242	1065	752	810	445	2344	1258	1393	1110
D37_00923	STMMW_08671	ybhR	CDS	90	193	124	95	152	257	377	78	253	153	192	144	328	187	195	214	179	235	821	55	312	239	66	85	433	237	144	202	182	1297	216	60	97	356	130	146	126	472	203	142	538	168	625	122	124	107
D37_00924	STMMW_08681	ybhS	CDS	72	158	88	102.5	117.5	236	455	92.5	286	99	184.5	156	278	152.5	170.5	175.5	173	225	907.5	41.5	260.5	216	89.5	57.5	437.5	220.5	153.5	209	183	1183	192	28.5	73.5	282	165	139	144.5	351	161	125	737.5	145.5	676.5	151.5	187	148.5
D37_00925	STMMW_08691	ybhF	CDS	109.5	265	128.5	139.5	189	309	783	128.5	438	202	283.5	204.5	330	239	247.5	289.5	239	387.5	931	31.5	694	541	135.5	136	609	338.5	238.5	309.5	286	1188.5	316	39	108.5	462.5	293.5	208.5	199	610	222.5	155	1378.5	242	1036	240.5	246.5	176
D37_00926	STMMW_08701	STMMW_08701	CDS	63	150	75	91.5	109.5	246.5	354.5	76.5	303	111	203.5	136	238.5	153.5	150.5	152.5	124.5	186	592.5	37.5	484	361	96.5	56.5	568.5	189.5	122	149	160.5	994	170	47	68.5	315.5	134	114	130.5	261	146	111	662.5	123.5	632	129	157	119.5
D37_00927	STMMW_08711	ybiH	CDS	66.5	161	72.5	47.5	112	330.5	458.5	99.5	258	141	248.5	196.5	255.5	95	150.5	123.5	116.5	176.5	745	63.5	520.5	425	66.5	57	1348	163.5	81	113.5	118.5	1599.5	181	112.5	62.5	329	153.5	153.5	195	182	371.5	195	759.5	104	630.5	135	210.5	176
D37_00928	STMMW_08721	rhlE	CDS	448	29	42	26	48	25	148	288	42	18	24	13	168	192	240	184	112	161	62	3	344	380	119	144	77	309	328	493	470	54	135	10	684	77	37	27	35	194	27	12	320	519	105	15	15	7
D37_00929	STMMW_08731	dinG	CDS	338	232.5	230.5	168	359.5	252	502.5	365	320.5	159.5	278.5	207.5	304.5	222	286	176	322.5	310	472	54.5	818.5	614	173.5	249.5	234.5	506.5	429	616.5	609	603	340	262	418.5	360	239.5	194	280.5	424	242.5	157.5	630.5	517.5	655.5	132	140.5	152.5
D37_00930	STMMW_08741	ybiB	CDS	166	198.5	113.5	107	182.5	178	214.5	149	281.5	81.5	172.5	116.5	319.5	161	176	144	162.5	163	633	62.5	474.5	371	97.5	119.5	77.5	311.5	222	265.5	301	556	201	94	196.5	306	103.5	90	92.5	225	198.5	68.5	261.5	239.5	547.5	93	92.5	75.5
D37_00931	STMMW_ncRNA_61	STnc980	ncRNA	20	61.5	9.5	16.5	23	21.5	69	42	36	10	18	9.5	51.5	26	23.5	22	24.5	71.5	200.5	121.5	92.5	61	17	27	77.5	32	14.5	11	8.5	257	117.5	127	25.5	58	11	5.5	8	28	19	12	72	48	51.5	4	4	3
D37_00932	STMMW_08751	ybiJ	CDS	13	17.5	13.5	9.5	18	10.5	47	46	18	5	11	5.5	36.5	7	6.5	5	12.5	75.5	173.5	27.5	104.5	117	44	38	79.5	8	8.5	8	6.5	97	101.5	108	14.5	24	10	4.5	12	20	9	6	45	22	29.5	4	4	5
D37_00933	STMMW_08761	ybiI	CDS	38	62	53	44	68	78	48	26	166	215	306	234	113	61	74	78	63	45	390	233	189	93	51	16	191	55	51	71	49	223	123	143	23	133	69	56	88	98	100	88	41	31	360	143	164	162
D37_00934	STMMW_08771	ybiN	CDS	112	47	53	38	86	39	117	175	103	27	62	43	95	88	91	75	114	71	137	18	265	156	83	59	45	178	149	168	205	78	95	30	135	97	58	44	64	95	67	32	222	271	189	22	37	26
D37_00935	STMMW_08781	ybiO	CDS	92	92	33	38	54	51	134	144	255	57	73	52	280	133	152	156	158	83	624	158	256	217	62	105	249	198	134	237	217	312	220	28	44	189	45	42	40	196	29	42	103	121	545	62	90	60
D37_00936	STMMW_08791	glnQ	CDS	924	40	196.5	205	280.5	104	1866	691.5	480.5	253.5	373.5	268.5	1168	837.5	934.5	672	955.5	939.5	178	38	582.5	526.5	109	1252	173.5	1824	1188.5	1758	1488	429	274	197	226	84.5	116	78.5	221	642.5	88.5	38	805	497.5	1628.5	181	125	108
D37_00937	STMMW_08801	glnP	CDS	635	35	146.5	164	193.5	81	1583	515.5	308.5	171.5	288.5	200.5	810	606.5	656.5	511	624.5	740.5	153	25	612.5	507.5	99	927	131.5	1608	953.5	1434	1308	258	194	290	148	56.5	80	44.5	134	456.5	60.5	26	698	360.5	1192.5	110	107	68
D37_00938	STMMW_08811	glnH	CDS	2147	98	881	1090	1036	451	4877	1380	1225	822	1230	898	3482	2362	2680	2127	1407	2641	373	169	1786	2185	493	3152	680	4759	3459	4832	4214	1719	482	3082	352	134	521	539	941	1139	252	198	1567	722	3328	490	432	317
D37_00939	STMMW_08821	dps	CDS	266	6235	3658	4166	4055	2742	1444	193	12285	6113	6471	5177	1780	569	450	798	2364	1004	9412	3029	4870	3846	1072	312	6800	703	329	275	288	4258	5768	40601.5	146	17955	6610	4894	5843	8387	1393	3391	2030	418	20363	4623	5377	5582
D37_00940	STMMW_08831	ybiF	CDS	164	60	88	68	110	55	147	127	140	35	56	36	84	56	51	49	189	149	122	22	96	54	24	94	126	240	144	184	167	162	112	28	129	114	54	32	64	197	29	37	194	172	321	41	45	30
D37_00941	STMMW_08841	ompX	CDS	5262	2297	1310	1169	2026	1857	7421	3807	3277	1780	2415	1823	14092	6507	6848	6228	2187	3580	17468	2997	9313	8494	1522	2335	6376	5130	4254	5034	4711	3720	5667	6171	4727	5580	1476	1317	1504	4195	2819	1139	10560	6518	8075	1240	1514	1650
D37_00942	STMMW_08851	ybiP	pseudogene	159	35	64	61	137	45	119	289	219	37	48	55	102	88	118	110	202	97	65	22	384	267	83	110	37	197	123	126	173	64	90	18	228	67	95	47	51	246	54	21	231	371	322	28	39	30
D37_00943	STMMW_ncRNA_62	RybA	ncRNA	402	162	73	66	97	51	617	331	778	491	828	498	1458	1376	1684	1503	814	407	3693	3481	2688	1506	1513	160	2247	403	274	398	324	3602	1139	8011	186	217	537	273	360	147	323	29	217	284	1376	295	313	286
D37_00944	STMMW_08861	mntR	CDS	199.5	85.5	87	76	159	101.5	345.5	304.5	266	65	113	100.5	235.5	162	228.5	166.5	357.5	232	309	19.5	334.5	253	135	172	203	468.5	380.5	427.5	390	323	235.5	87.5	202	175.5	173.5	127.5	135.5	206	58	94	532	408.5	558	103.5	122.5	75.5
D37_00945	STMMW_08871	ybiR	CDS	141.5	89.5	64	74	120	87.5	224.5	197.5	256	63	140	108.5	225.5	141	164.5	154.5	291.5	199	249	20.5	363.5	247	90	144	117	410.5	260.5	336.5	319	282	204.5	53.5	161	216.5	108.5	70.5	94.5	178	83	44	327	329.5	562	68.5	98.5	59.5
D37_00946	STMMW_08881	ybiS	CDS	628	144	183	190	369	91	483	599	519	97	174	119	597	541	668	544	591	493	539	77	784	687	106	384	172	835	714	851	695	270	561	55	862	323	180	87	95	480	80	50	701	1139	1152	126	125	111
D37_00947	STMMW_08891	ybiT	CDS	722.5	207	205	164.5	380	176	556	901.5	662	101	177	188	750	744.5	874.5	711.5	640.5	314.5	493	119.5	1450	1219	446.5	257.5	343	1570.5	1622	2136.5	2055	424.5	642.5	152	1081.5	370.5	247	162.5	233	686	164	96	1142	1449	1080	197	192.5	151.5
D37_00948	STMMW_08901	STMMW_08901	CDS	14	11	11	3	7	4	13	27	26	1	9	13	31	17	17	24	19	14	50	19	213	71	50	4	67	60	45	64	49	94	33	19	19	12	9	8	3	23	5	3	7	51	83	9	14	4
D37_00949	STMMW_08911	ybiV(2)	CDS	2	11	1	1	1	7	0	3	20	0	2	4	2	4	2	2	5	4	15	11	6	8	4	1	15	5	3	1	2	55	12	13	2	4	1	4	1	1	6	0	2	8	16	1	4	2
D37_00950	STMMW_08921	ybiU	CDS	18	14	17	10	16	19	20	11	36	27	32	35	34	10	22	18	69	28	50	20	67	44	11	13	53	47	30	33	30	66	92	18	19	22	23	14	26	29	30	15	25	37	113	19	11	15
D37_00951	STMMW_08931	ybiV(1)	CDS	488	154	123	108	172	110	474	511	239	70	114	105	503	401	469	377	338	697	701	41	573	387	170	415	665	971	817	955	849	970	676	238	458	384	199	148	186	235	115	100	569	775	393	74	66	60
D37_00952	STMMW_08941	pflF	CDS	6	47	68	89	58	309.5	11	8	29	10	25	8	21	10	10	11	23	10	35	4	59	30	14	4	17	30	9	20	17	30	16	6	3	53	170.5	136.5	132.5	153.5	940	108.5	13	38	101.5	10	12	8
D37_00953	STMMW_08951	pflE	CDS	2	11	17	16	19	97.5	3	0	9	5	6	6	5	0	4	2	3	6	6	0	8	5	1	0	1	7	3	1	5	3	4	0	1	28	14.5	25.5	26.5	40.5	648	38.5	7	15	43.5	2	11	5
D37_00954	STMMW_08961	moeB	CDS	123	76	103.5	86	149.5	65.5	312.5	157	124.5	61	97	79.5	130	109.5	128	100	151	198.5	190.5	6.5	254	247.5	71.5	129	87	311	212	221.5	265	105	139.5	23.5	114	141	119.5	57.5	98	183	46.5	24.5	409.5	242	341	66.5	77	47.5
D37_00955	STMMW_08971	moeA	CDS	151	121	124.5	161	245.5	109.5	376.5	225	219.5	93	133	106.5	282	162.5	208	146	227	231.5	319.5	22.5	546	479.5	124.5	162	112	363	308	395.5	354	201	217.5	47.5	156	194	136.5	108.5	156	292	66.5	62.5	410.5	294	525	94.5	112	75.5
D37_00956	STMMW_08981	ybiK	CDS	107.5	188	180	218	272	294.5	668	196.5	676	287	442.5	385.5	655.5	461	516	430	424	420	832	60	562.5	467.5	179	164	298	1788	1069.5	1045.5	1249	1048.5	673	637	121	375.5	288	273.5	301	344	296.5	204.5	813.5	279	1990	394.5	383.5	336.5
D37_00957	STMMW_08991	yliA	CDS	168.5	302	207	202	324	393.5	750.5	285.5	900.5	345	509	383	822.5	519	555.5	474.5	650	590.5	1123	22	533	482.5	175.5	254.5	280	1982	1258	1319	1534.5	1287	779.5	241	194	512.5	423	298.5	346.5	529.5	283	245	955	439.5	2213.5	421.5	484	316
D37_00958	STMMW_09001	yliB	CDS	123	199	192	169	283	238	459.5	173	562.5	334	528.5	369.5	663	422	543.5	461.5	403	390.5	819	15	473.5	378	129.5	148.5	184	1371	1041.5	1098.5	1234.5	659.5	454.5	110	113	331	270	245	238.5	360.5	134.5	168.5	467.5	257.5	1528.5	320	403.5	338.5
D37_00959	STMMW_09011	yliC	CDS	58	88.5	85.5	95.5	131	97	144.5	86	260.5	124	198.5	149.5	279	236	273	223.5	206.5	168.5	338	10.5	194	148	53.5	62	51	647	443	542	538.5	262.5	180	46.5	55.5	157.5	114	100.5	118	227	58	73.5	127	133.5	633	129.5	138.5	126
D37_00960	STMMW_09021	yliD	CDS	74	120.5	97.5	93.5	135	138	149.5	84	359.5	113	191.5	145.5	304	213	217	203.5	243.5	201.5	353	18.5	182	129	61.5	82	91	589	402	476	442.5	444.5	200	52.5	77.5	222.5	133	90.5	127	237	107	95.5	173	178.5	651	127.5	131.5	110
D37_00961	STMMW_09031	rimO	CDS	470	52	74	66	155	57	497	693	261	65	117	119	464	474	529	448	481	215	319	22	568	558	136	271	63	929	770	873	871	112	407	36	604	120	165	82	101	174	79	37	965	1049	588	75	68	58
D37_00962	STMMW_09041	bssR	CDS	18	421	35	39	64	442	59	21	475	216	318	204	604	140	141	175	75	44	3326	1784	1075	723	134	24	51	322	111	107	134	1002	141	332	14	502	117	121	117	90	940	504	69	41	722	193	235	239
D37_00963	STMMW_ncRNA_63	STnc1200	ncRNA	229	529	78	82	74	555	31	182	2298	184	213	180	649	99	93	105	469	531	448	117	662	385	13	286	350	1079	145	151	156	1432	574	891	454	1247	38	32	36	81	1093	35	73	781	3160	73	90	80
D37_00964	STMMW_09051	STMMW_09051	CDS	8	10.5	5	4	8.5	14	6.5	5	15	5	6.5	3.5	14.5	7	15	9.5	16	16	20.5	25	310	264.5	42	6	20	26	15	11.5	18.5	32	11.5	10	9.5	16	3	5.5	8.5	5	5	1	8	14.5	27	6.5	4.5	8
D37_00965	STMMW_09061	STMMW_09061	CDS	14	14.5	9	18	15.5	15	16.5	10.5	32.5	13	7.5	9.5	24.5	26	36.5	30.5	16.5	16	37.5	16.5	562	496.5	205	11	57	42	28.5	28.5	31.5	50.5	21	17	11	18	14	8.5	9.5	29	8.5	4	8.5	28.5	64	7.5	9.5	15
D37_00966	STMMW_09071	STMMW_09071	CDS	17	7	8	10	14	11	11	20.5	30.5	7	15	12	18	16	24.5	19	22.5	19	30	396.5	361	349	77	5	43	50	22.5	21	38	56.5	21.5	37	17.5	9	8	16	18	27	21.5	12	19.5	30	51	11	17	6
D37_00967	STMMW_09081	STMMW_09081	CDS	56	65	42	38	72	74	78	84	207	51	82	70	217	105	121	106	104	102	289	127	515	479	197	45	139	329	158	185	211	473	129	153	66	126	59	47	79	68	161	92	105	176	351	72	113	51
D37_00968	STMMW_09091	STMMW_09091	CDS	46	26	29	22	39	28	57	71	65	14	35	26	55	48	53	58	54	56	104	71	336	250	114	24	201	119	74	91	91	166	47	54	28	54	28	37	41	45	79	23	59	102	147	31	33	24
D37_00969	STMMW_09101	STMMW_09101	CDS	29	38	18	21	39	35	78	67	152	29	44	43	445	434	548	401	86	53	727	59	2995	2237	530	40	61	248	123	170	167	241	132	57	29	84	43	31	27	67	40	17	125	110	325	52	43	47
D37_00970	STMMW_ncRNA_64	STnc1710	ncRNA	134	169	36	18	60	119	52	69	383	49	101	71	177	55	91	74	159	112	501	1653	160	123	78	52	167	221	72	114	92	527	211	535	181	231	66	54	61	126	152	75	113	130	665	113	119	81
D37_00971	STMMW_09111	STMMW_09111	CDS	35	46	23	30	41	37	61	33	112	45	62	56	220	217	193	181	68	64	329	89	734	402	161	23	66	116	94	90	103	177	75	178	25	91	27	44	54	59	101	52	78	124	254	54	53	35
D37_00972	STMMW_09121	yliI	CDS	8	14	12	4	18	19	20	17	55	12	27	15	28	21	20	16	31	29	40	14	168	94	29	9	7	56	39	25	43	51	48	8	13	34	22	10	15	27	24	8	27	42	126	14	21	11
D37_00973	STMMW_09131	yliJ	CDS	112	115	112	138	179	184	293	109	297	196	289	229	280	180	216	183	174	204	414	34	992	884	198	81	220	407	260	317	329	328	252	144	95	222	164	149	202	170	238	151	375	138	738	233	242	213
D37_00974	STMMW_09141	dacC	CDS	209	285	157	169	209	269	421	187	833	550	698	616	785	592	602	580	501	264	2056	141	3898	2348	892	133	231	548	407	461	441	903	598	434	201	556	271	252	255	351	206	233	454	268	2176	480	555	443
D37_00975	STMMW_09151	deoR	CDS	255	241	248	187	448	162	506	394	317	77	143	146	1165	1340	1536	1241	490	386	976	51	987	926	204	278	221	934	722	1072	1040	997	573	76	283	424	170	149	187	925	153	117	718	469	657	118	127	78
D37_00976	STMMW_09161	ybjG	CDS	149	300	240	180	353	122	258	155	214	94	175	134	2068	2370	2954	2274	290	155	1589	28	1898	1330	554	106	120	770	770	1090	992	1606	512	255	123	321	111	102	116	1303	103	59	339	214	553	86	121	90
D37_00977	STMMW_09171	mdfA	CDS	223	88	117	73	175	72	175	236	177	71	125	101	172	158	203	133	247	156	222	30	289	205	108	120	49	313	242	253	322	228	178	56	206	188	150	82	97	234	73	60	363	373	442	64	69	52
D37_00978	STMMW_09181	STMMW_09181	CDS	102	114.5	129	98	181.5	163.5	196	135	141	56.5	73.5	69.5	227	114	113	87	126.5	160	211	48	306.5	261.5	63.5	95	54	272.5	170	228.5	192.5	232	152	52.5	144.5	209	117	99	160.5	250.5	150	100	274	220	328.5	46.5	54	60.5
D37_00979	STMMW_09191	STMMW_09191	CDS	117	82.5	96	118	156.5	92.5	130	154	95	32.5	62.5	44.5	152	129	157	118	108.5	132	183	18	350.5	285.5	139.5	80	114	244.5	206	248.5	271.5	171	92	39.5	150.5	140	98	104	160.5	349.5	76	100	200	230	237.5	44.5	42	41.5
D37_00980	STMMW_09201	STMMW_09201	CDS	27	25	15	29	34	29	52	38	44	23	34	29	36	21	39	30	39	32	49	17	96	65	22	25	39	64	52	73	73	47	34	20	45	46	27	27	31	81	38	19	72	59	103	16	22	17
D37_00981	STMMW_ncRNA_65	RybB	ncRNA	347	658	202	179	477	380	391	218	443	62	139	76	539	174	297	163	324	179	12535	4975	1372	1567	187	228	574	568	95	95	129	1431	191	627	309	931	124	81	144	412	839	230	337	402	887	165	283	215
D37_00982	STMMW_09211	STMMW_09211	CDS	514	420	340	394	616	245	417	685	505	150	269	214	384	389	548	461	501	415	507	68	597	481	203	371	143	680	667	695	660	678	437	150	788	745	294	259	304	1641	222	202	560	941	772	169	197	160
D37_00983	STMMW_09221	ybjM	CDS	30	100	188	241	246	122	39	28	44	19	41	29	52	24	32	26	45	41	61	17	51	31	10	12	39	66	33	52	33	114	44	10	32	122	51	84	94	528	94	168	53	66	108	12	13	11
D37_00984	STMMW_09231	grxA	CDS	1802	1763	2290	2988	2934	1437	2655	1143	1805	1047	1315	1302	1888	1362	1551	1453	1577	2454	1409	95	1121	1102	602	1092	1219	3501	2939	3011	2668	3105	1188	4479	1950	3929	3347	2472	3178	6846	563	1711	1774	1855	3401	908	970	921
D37_00985	STMMW_09241	ybjC	CDS	82	45	33	30	88	39	188	71	98	52	92	64	192.5	102	112	115	119	89.5	339.5	21	293	273	37	49	68	188	86	89	103.5	129	168	10	64	86	56	52	56.5	97	27	22	302	119.5	284.5	54	77	52
D37_00986	STMMW_09251	mdaA	CDS	77	89	67	61	102	65	192	87	161	95	118	101	287.5	174	181	170	134	130.5	437.5	16	361	303	58	63	70	261	163	191	175.5	163	236	41	91	120	86	72	78.5	108	65	38	264	148.5	506.5	85	97	85
D37_00987	STMMW_09261	rimK	CDS	886	193	157	111	252	236	532	459	580	107	241	188	663	244	295	268	647	511	977	93	374	336	108	358	140	918	341	480	515	636	510	469	1284	582	196	132	187	446	184	96	980	1009	1620	151	180	138
D37_00988	STMMW_09271	ybjN	CDS	134	46	118	104	151	53	251	156	123	67	107	93	229	171	161	146	172	136	201	8	174	199	47	95	46	304	234	254	281	108	113	28	127	87	117	109	135	316	104	54	323	262	391	63	73	56
D37_00989	STMMW_09281	potF	CDS	64	4	8	9	11	14	52	140	61	30	54	57	1516	914	982	873	122	35	834	55	449	518	92	33	26	3086	1653	1757	1837	507	187	190	103	17	11	9	14	37	15	2	107	122	230	29	24	18
D37_00990	STMMW_09291	potG	CDS	56.5	15.5	11	9	17.5	27	53	83	72.5	34	66	59	1077.5	739.5	877	696	124	37	487.5	38	339.5	387	77.5	33	26	2264.5	1283.5	1285	1484	285	139	121	54.5	42	22.5	9.5	20	30	33	15.5	108.5	154.5	276	30.5	30	23
D37_00991	STMMW_09301	potH	CDS	55	15	12.5	14	38.5	11	59	76	48.5	16.5	35.5	31	709.5	566.5	585.5	514	93	35	339	26	217.5	211.5	51	35.5	28.5	1273	749.5	870.5	931	196	113	50	49.5	34.5	21.5	12	15	30	18.5	14.5	83	114.5	182	28.5	17	25.5
D37_00992	STMMW_09311	potI	CDS	51.5	27.5	26.5	27	48	45	67	53	74	56.5	83.5	69	684	648	746.5	638	121	64	396.5	25	255	261.5	109.5	53.5	43.5	1089.5	919	984.5	1042	273	107	141	50	72.5	48	30.5	39	79	67.5	35	99.5	115	248	76	42	45.5
D37_00993	STMMW_09321	ybjO	CDS	84	93	60.5	68	99.5	85.5	125	92.5	152	38	67	58.5	296	207	243	213	158.5	99	615.5	54	275.5	173.5	71	64	119.5	494.5	287.5	339	396.5	351	173.5	67	95.5	183.5	81	60.5	81	156.5	81	64.5	152	159.5	353.5	61.5	57	32
D37_00994	STMMW_09331	rumB	CDS	166	57	54.5	40	106.5	37.5	205	377.5	119	18	39	26.5	157	157	162	154	232.5	133	151.5	8	386.5	277.5	72	159	64.5	366.5	271.5	312	347.5	123	177.5	14	279.5	114.5	80	43.5	64	170.5	33	26.5	427	537.5	264.5	38.5	39	27
D37_00995	STMMW_09341	STMMW_09341	CDS	7	8	8	11.5	10.5	8	15	24	30.5	6.5	21	18	25	8	18	21.5	17	12	51	38	61.5	38.5	20.5	6	42.5	36.5	21.5	20.5	21	68.5	27.5	9.5	8	15	14.5	12	15	15.5	10.5	13.5	16.5	68.5	97	22	21.5	16
D37_00996	STMMW_09351	STMMW_09351	CDS	2	4	7	5	9	9.5	10.5	7.5	21	6.5	2	7.5	12	3	7.5	10.5	10	9	20.5	6	35.5	26	16.5	4	13.5	25.5	17.5	15.5	15	17.5	20.5	7	1	11.5	13	11.5	11.5	9.5	4	16	10.5	18.5	42.5	16.5	15.5	20
D37_00997	STMMW_09361	STMMW_09361	CDS	36	54	35	28.5	65.5	74.5	65.5	47.5	121.5	34	58	44.5	91	49	59.5	40	67	62	149.5	30	198	134.5	37	25	57	126	86	75	77	161	80	38.5	32	112.5	59.5	45.5	61.5	60	62.5	66.5	87	111	307.5	65.5	63	47
D37_00998	STMMW_09371	artJ	CDS	37	35	41	40	62	34	61	67	60	26	33	42	1044	437	487	452	53	65	404	23	543	341	398	29	23	1905	916	812	1008	251	51	78	28	68	51	45	33	74	28	49	95	82	101	33	31	24
D37_00999	STMMW_09381	artM	CDS	245	169.5	176.5	221	289.5	93.5	390	455.5	432.5	220.5	311	251	806.5	722	795	717	485.5	204.5	648	31	802	724.5	205	208	111	1085	986	1243	1168	311.5	427.5	70	325.5	264.5	160.5	154	158	476	78	109	676	537	951.5	197.5	179	156.5
D37_01000	STMMW_09391	artQ	CDS	244.5	140.5	145	125	243	95	370	398.5	440.5	136.5	175.5	193.5	643.5	528	587.5	585.5	497.5	217	610.5	33	662	601.5	128.5	175.5	110	1016	740.5	1016.5	950	248.5	491	57	328	293	131.5	91	109	335.5	94.5	46.5	649.5	504	984.5	130	128.5	97.5
D37_01001	STMMW_09401	artI	CDS	238.5	240.5	189	198.5	292.5	215	557	504	634.5	241	386.5	309	984	665.5	728.5	636.5	658.5	270.5	1117.5	43	1189.5	1069.5	191	237	127	1251	832.5	1158.5	988	427	567.5	121	294	427.5	214.5	177	209	262	195.5	130	968	641	1724	253.5	292.5	226
D37_01002	STMMW_09411	artP	CDS	495	266.5	236.5	207.5	347	290.5	761	1227	896.5	251	404	355.5	1426	1018.5	1255	988	946.5	377	1510	241	1082.5	838.5	274.5	421.5	292	2119	1616	1980	1994	789	831	123	637.5	586	235.5	215	276	451.5	252	250.5	1531.5	1164	1961	300	322	267
D37_01003	STMMW_09421	ybjP	CDS	115	162	164	156	259	154	297	76	397	252	335	248	249	115	124	89	193	170	440	249	302	229	75	96	183	304	139	168	168	253	309	156	85	372	260	217	249	224	344	157	310	194	1096	156	182	174
D37_01004	STMMW_09431	STMMW_09431	CDS	105.5	146	126.5	107.5	171	121.5	194.5	89.5	284.5	148	235.5	203.5	462	317.5	472	324.5	180	134	922.5	72	1969	1446	551.5	99.5	66.5	272.5	204	252	248.5	316	188.5	185	87.5	265.5	164.5	157.5	169	225.5	155.5	131	274	156.5	659.5	211	224	208
D37_01005	STMMW_09441	ybjR	CDS	133.5	347.5	194	147.5	280.5	243.5	267.5	121	460.5	213.5	309.5	235.5	603.5	432.5	545	421	232	252	1327	48	2243	1762.5	544.5	117	70	462	316.5	372.5	334.5	431.5	310.5	174	123.5	507	148	176	205	319	416	151	376.5	219.5	919.5	222	247	164
D37_01006	STMMW_09451	STMMW_09451	CDS	210	118	138	129	234	97	211	207	248	89	130	94	128	67	84	61	317	239	216	17	336	173	34	170	79	217	138	171	165	150	396	15	214	283	102	74	109	362	118	63	321	316	551	58	80	49
D37_01007	STMMW_09461	ybjT	CDS	50	189.5	186	185	238	183	298.5	63.5	278	105	190	115.5	264	155.5	185	147	166.5	228	341.5	16	409.5	242.5	67	101.5	98	488	287	331	368.5	283	271.5	45	51	356	158	157.5	222.5	365.5	122	140.5	259	117.5	653.5	130.5	157	149
D37_01008	STMMW_09471	ltaA	CDS	124.5	466.5	268	244	395	521	449	118.5	753	252.5	412	289	698	305	318	287	350	317.5	1576.5	530.5	659	562.5	144	148.5	348	906	422.5	527	491.5	1424	462	407.5	91.5	612.5	270	244.5	295.5	360.5	404	252.5	363	175.5	1349	274	352.5	265.5
D37_01009	STMMW_09481	poxB	CDS	26.5	142	23	36	56	53	66.5	19	281	168.5	205	152.5	232	108.5	97	115	110.5	48.5	1282	294.5	482.5	359	75	21	251	159	86.5	118	101	416	282.5	81.5	26.5	283.5	47	46	42	64	24	44	50	59	776.5	154.5	175.5	161.5
D37_01010	STMMW_09491	hcr	CDS	85	72	29	46	56.5	75.5	100.5	98.5	198.5	44	74	52.5	255	87	93	82.5	180.5	124	851	84	406.5	254.5	101.5	57.5	119.5	298.5	88.5	99.5	104	1067	215.5	71	133.5	182	44	33	63.5	79.5	169.5	36.5	169	201.5	528	48.5	35.5	33
D37_01011	STMMW_09501	hcp	CDS	94	74	69	74	113.5	66.5	92.5	91.5	120.5	38	63	50.5	93	79	105	67.5	108.5	108	75	27	446.5	275.5	184.5	52.5	29.5	208.5	156.5	180.5	182	316	123.5	11	65.5	122	58	58	66.5	148.5	161.5	49.5	150	141.5	290	46.5	37.5	23
D37_01012	STMMW_09511	ybjE	CDS	92	124	142	168	167	146	324	104	259	125	145	155	304	172	208	194	211	215	367	39	418	441	117	83	218	623	334	377	337	471	250	47	88	213	100	120	129	226	79	100	356	182	627	102	117	106
D37_01013	STMMW_09521	ybjD	CDS	109	218	209	208	292	248	273	115	654	284	416	347	183	99	129	105	353	182	361	78	468	300	111	110	136	359	181	207	238	311	397	70	138	361	203	162	199	314	229	181	262	255	1408	335	314	251
D37_01014	STMMW_09531	ybjX	CDS	2782	591	844	719	1520	391	1841	3604	1879	415	840	677	5126	5878	7144	6063	2606	1287	1905	243	4382	4856	1094	1322	1716	6092	6855	8748	8076	1922	1763	212	3155	1282	678	488	567	2611	283	272	3144	4834	2635	492	577	548
D37_01015	STMMW_09541	macA	CDS	231	174	168	157	259	123	433	286	725	226	413	309	466	490	558	436	409	253	1191	47	5167	3680	912	158	231	726	640	742	764	545	511	257	261	292	165	137	154	295	77	99	580	388	1749	401	426	375
D37_01016	STMMW_09551	macB	pseudogene	273	259	221	159	312	199	459	334	989	316	495	355	720	533	695	559	459	365	1219	113	2480	2156	807	221	239	844	696	836	873	763	593	160	251	449	203	177	226	356	138	154	535	420	1647	357	423	346
D37_01017	STMMW_09561	cspD	CDS	39	320	281	579	451	1213	1502	58	5794	2537	2817	2545	709	244	186	217	1567	261	567	767	3553	2334	173	106	377	1148	364	365	322	520	343	360	35	587	1466	1800	1276	431	902	1422	968	123	14998	2084	2187	1325
D37_01018	STMMW_09571	clpS	CDS	243	520.5	303.5	322.5	430.5	774	816	318	848	523.5	795	653	741.5	671	837.5	757.5	526.5	537.5	1150	195.5	2664.5	2019	995.5	223.5	877	1128	1027.5	1299	1311.5	2040.5	705.5	6018	234.5	915.5	428	442	565.5	971.5	1529	568	864	399	1409	724.5	734.5	642
D37_01019	STMMW_09581	clpA	CDS	932	2143.5	1058.5	1092.5	1599.5	2782	2431	1154	3771	1450.5	2002	1604	3816.5	2441	2680.5	2408.5	2114.5	2058.5	5299	494.5	18014.5	11641	3353.5	959.5	2702	4530	3457.5	3954	3969.5	9007.5	3097.5	8946	1028.5	3950.5	1315	1207	1416.5	3664.5	5727	1385	3168	1830	7871	1529.5	1499.5	1108
D37_01020	STMMW_ncRNA_66	STnc490	ncRNA	22	45.06	12.88	10.12	21.5	46.38	22.25	28.75	84.56	9	11.38	12.94	16.44	13.69	12.19	9.62	70.94	62	50.88	14.94	17.44	20.38	15.56	36.88	34.88	62.44	28.12	44.81	37.19	44	50.44	40.62	78.5	62.88	18.44	17.19	14.56	53.12	16.19	11.12	49.75	85.31	186.06	9.94	17.75	14.75
D37_01021	STMMW_09591	tnp	CDS	113.25	101.89	63.25	58.38	124.5	113.25	168.75	119.75	171.69	50.88	89.12	67.56	90.94	65.81	74.06	68.62	124.31	139.25	192.25	60.19	197.06	157	75.44	76.12	119	203.69	143.38	183.69	179.81	223.25	136.69	124.62	249.75	183.12	71.69	67.44	73.44	210	132.44	66.5	247.12	220.19	342.06	86.06	101	85.75
D37_01022	STMMW_09601	STMMW_09601	CDS	13	30	9	11	8	35.5	17.5	19.5	37.5	20	52.5	41	27.5	0	6	14.5	22	13	149.5	53	219	92.5	19.5	8.5	16.5	22.5	13	13	10	66.5	25.5	19.5	15.5	62.5	5.5	14	9.5	31.5	28	23	18	20.5	124	23.5	33.5	30.5
D37_01023	STMMW_09602	STMMW_09602	CDS	3.5	9	2	3	6.5	9.5	7	8.5	14	5.5	9.5	6	7	7	4	6	6	6	47	16.5	66	28	7.5	4.5	9	4	1	5.5	7	18	11	4.5	5	23.5	0.5	3	4	14.5	33	5	8	10	51	4.5	9	5.5
D37_01024	STMMW_09611	STMMW_09611	CDS	43.5	17	8	12	17.5	30	20.5	63	29.5	12.5	27	21	26.5	17	17	17.5	37	23	126.5	31.5	210	62.5	19	31	32.5	19.5	22	19.5	22	32.5	40.5	5	110.5	49	16	19	25.5	72	25	18	34	110.5	111	13	11.5	15
D37_01025	STMMW_09621	STMMW_09621	CDS	12	36	21	14.5	18	29	34	16.5	117.5	44.5	51.5	40.5	65.5	45.5	32	36	58.5	27.5	181	117	167	141.5	13.5	17	37	81.5	36	35.5	34.5	68.5	67.5	30	19	72.5	13.5	17	22.5	27.5	28.5	20	48	42	284.5	35.5	35	18.5
D37_01026	STMMW_09631	STMMW_09631	CDS	5	23	12	10.5	12	19	27	8.5	71.5	26.5	46.5	20.5	47.5	21.5	17	17	41.5	21.5	125	59	91	59.5	14.5	4	32	42.5	21	30.5	31.5	35.5	37.5	23	5	43.5	16.5	11	19.5	17.5	29.5	15	31	25	210.5	28.5	37	21.5
D37_01027	STMMW_09641	STMMW_09641	CDS	21	33	36	37	56	51	75	37	63	48	78	50	52	27	41	39	65	60	85	10	178	110	123	41	290	83	53	76	74	66	62	54	22	52	60	42	69	77	44	34	104	71	210	45	40	47
D37_01028	STMMW_09651	infA	CDS	2689	176	930	780.5	1504.5	179.5	1626	2847.5	1036	197	342.5	377.5	2272.5	2834.5	3032	2783.5	1858	1382	798	17.5	1501	1113	507	1105.5	447	3126	4209	5253	4145	522.5	972.5	97.5	3420.5	520	334.5	313.5	314.5	3627	280	180.5	2135	4782	1008	122	115.5	95
D37_01029	STMMW_09661	STMMW_09661	CDS	2801	420	1103	595.5	1835.5	417.5	1263	2831.5	880	232	462.5	488.5	1487.5	2067.5	2817	2285.5	1766	1317	1192	68.5	1409	844	581	1094.5	611	2457	2840	3792	3554	1187.5	1034.5	320.5	3155.5	864	519.5	438.5	586.5	2509	491	399.5	1631	3363	1026	259	287.5	190
D37_01030	STMMW_09671	aat	CDS	123.5	150	132	135	253	92	246.5	181.5	171	109	149.5	137	228	179	187	156.5	205	203	411.5	92	327.5	202.5	48	146	108	377	286	360.5	373.5	219	209	91	188.5	208	122	135.5	163.5	345.5	133.5	87.5	229.5	224	507.5	100	115	66.5
D37_01031	STMMW_09681	cydC	CDS	469.5	416.5	361	332.5	623	318.5	676	545	757	323	449	366.5	617	442	476	385.5	622	613	673.5	50	426.5	321	71.5	458	207.5	1184	743.5	872	864	548	603	172.5	553.5	663.5	364	383	433	732	303	172	822	818	1439	289	330.5	283.5
D37_01032	STMMW_09691	cydD	CDS	478	421.5	397	368.5	654	339.5	881.5	671.5	914	237	492.5	386.5	683	440	489	423	678	745	659	23	561	550.5	191.5	491	254.5	1357	875.5	1026.5	1030.5	477	606	148.5	677	760.5	463	348.5	427.5	836.5	270.5	277.5	1072.5	1115	1621.5	302	367.5	283
D37_01033	STMMW_09701	trxB	CDS	667	540	723	621	1105	419	2413	1208	1125	598	1047	864	3162	1896	2073	1653	1488	1393	3237	87	5144	4205	974	1004	776	3078	2026	2291	2259	1484	1323	1513	648	1100	953	738	873	1138	330	378	2779	1704	2850	581	625	499
D37_01034	STMMW_09711	lrp	CDS	1085	808	718	792	1003	785	1838	920	2514	1085	1522	1143	4115	2675	2845	2772	1424	1660	1631	101	2371	2666	945	751	1299	5449	4158	4277	4215	2075	1914	868	1354	1550	614	751	875	1476	395	630	2689	1645	5311	1279	1271	1176
D37_01035	STMMW_09721	ftsK	CDS	2281	2574	1782	1617	2972	1855	4128	2818	4367	1558	2459	1815	5235	3200	3857	3110	3883	3415	5065	570	4897	4248	1001	2204	2664	9472	5979	7175	7292	5506	4545	2195	2390	4211	1952	1742	2182	3610	1297	1591	5752	3822	9595	2084	2391	1748
D37_01036	STMMW_09731	lolA	CDS	389.5	478.5	386	282.5	552	358	815.5	385.5	722.5	328	503	361.5	700	503.5	575	473.5	546	578	717	117	1486.5	1034	251	349	447.5	1305	885	1145	1151	728.5	797	431.5	400	761	301.5	276	328	495	377.5	332	950.5	554	1688.5	375.5	483	358.5
D37_01037	STMMW_09741	ycaJ	CDS	559.5	746.5	505	468.5	933	514	898.5	489.5	1197.5	399	692	468.5	927	701.5	870	706.5	697	744	1045	220	1873.5	1347	366	465	455.5	1728	1360	1866	1767	1054.5	1025	356.5	586	1301	385.5	391	440	1093	561.5	278	1171.5	703	2182.5	479.5	590	463.5
D37_01038	STMMW_09751	serS	CDS	715	953	1234	1180	1765	992	1903	842	1281	597	684	560	1603	996	1177	984	966	1202	833	59	3267	2755	623	710	418	1964	1591	1904	1736	945	1181	328	711	1496	895	700	852	2754	1033	530	2034	1292	3010	551	541	510
D37_01039	STMMW_09761	dmsA	CDS	24.5	3167.75	1570.25	1909.5	2412.5	3802.25	46.5	31.75	1545.25	507	554.5	393.75	68	26.75	41.5	35	51.25	37	109.25	12	179.75	109.5	37.25	24	23	90.25	37.75	65	55	82	98	36	21	5506.25	1936	1730.25	1638.25	4320.25	2705.5	2815.25	89	78.25	2417	499.5	850.25	643
D37_01040	STMMW_09771	dmsB	CDS	3.5	406	302	375	453	478.25	3.5	4.25	188.5	74.25	61.75	59.5	12.5	6	11.25	5.25	4.25	4.5	13.75	1	32.25	27.75	13.75	3	5.5	11.25	6.5	4.5	3.5	4.5	18.5	3.5	0.5	766.5	456.5	354.5	393.5	958.5	406.5	436.25	9.75	15.5	322.5	74	106	88.25
D37_01041	STMMW_09781	dmsC	CDS	12	852.25	566.25	882.5	863	1004.5	15.5	13	371.25	118.75	131.25	108.75	45.5	49.75	50.75	44.75	27	15	86	16.5	511.5	310.25	104	9	11.5	34.5	27.25	39.5	27	45	48	21	9	1531.75	942	893.25	786.25	1931.75	731	952	29.25	85.25	598.5	135.5	233.75	134.25
D37_01042	STMMW_09791	ycaD	CDS	105	207	162	161	340	200	74	151	119	22	39	37	863	624	824	668	160	147	1756	52	225	150	57	97	30	243	130	161	188	352	289	59	128	431	141	97	129	584	147	103	91	196	214	39	48	28
D37_01043	STMMW_09801	ycaM	CDS	122	62	59	44	97	72	238	89	210	65	100	105	265	371	462	419	289	62	345	128	1274	880	308	53	81	185	167	218	184	205	105	42	90	148	82	71	80	182	47	85	432	226	615	125	93	84
D37_01044	STMMW_ncRNA_67	STnc3310	ncRNA	120.5	150	34.5	56	58	120.5	142	112.5	236.5	39.5	41.5	37.5	253.5	72	75	68.5	138	112	407.5	204	116	113.5	8.5	90.5	98	236.5	82	87	80.5	434.5	153.5	148	168	260.5	32.5	30	29	96	114	21.5	246.5	215	328	37.5	27	17.5
D37_01045	STMMW_09811	pflA	CDS	372.5	340	302.5	333	548	304.5	536	475.5	669.5	256.5	340.5	251.5	663.5	374	416	406.5	463	296	860.5	367	918	668.5	164.5	351.5	227	719.5	558	596	566.5	839.5	532.5	444	429	656.5	319.5	298	328	695	337	183.5	696.5	809	1405	206.5	255	212.5
D37_01046	STMMW_09821	STMMW_09821	CDS	195	117	95	73	176	178	136	151	269	164	292	194	229	152	188	152	204	154	309	158	222	202	45	105	114	250	185	243	233	375	144	315	143	232	113	99	144	213	458	119	187	173	612	130	162	159
D37_01047	STMMW_09831	sopD2	CDS	102	264	115	153	195	420	435	98	1471	364	506	503	9108	6416	6767	6804	210	303	17373	139	15370	10823	3767	81	608	545	195	218	226	5717	244	2174	118	417	159	218	268	199	684	170	421	192	2970	1810	2062	1971
D37_01048	STMMW_09841	pflB	CDS	932	5761	7307	6997	11972	6500	4988	1653	6436	2476	2845	2337	3685	1865	1663	1905	2024	1804	6347	545	7608	5834	839	1560	639	2805	1822	2233	1886	1266	2529	435	1115	10261	5904	5914	7369	11088	5713	3877	5453	3389	18222	2212	3217	2813
D37_01049	STMMW_09851	focA	CDS	353	1429	2011	1624	3230	1579	1094	560	2077	687	1047	997	970	551	517	585	655	444	2300	604	985	840	185	495	538	893	552	634	613	1087	758	81	404	2515	1443	1311	1925	3956	1055	1474	1301	979	4135	1132	1337	950
D37_01050	STMMW_09861	ycaO	CDS	747	118	90	68	152	143	430	695	341	44	62	51	513	535	623	507	506	239	486	25	630	723	230	274	108	949	992	1240	1103	178	324	111	929	180	123	71	94	317	147	36	974	1302	522	78	67	59
D37_01051	STMMW_09871	ycaP	CDS	17	37	28	34	28	20	51	13	216	69	119	122	168	76	109	137	83	50	329	38	103	147	36	12	156	101	63	102	95	157	156	12	13	92	39	37	32	33	20	44	53	61	386	84	106	80
D37_01052	STMMW_09881	serC	CDS	255	555	543	615	780	470	1017	269	881	324	533	378	3133	1534	1747	1366	575	911	2313	186	2187	2116	712	334	302	3359	2308	2520	2292	2112	910	578	227	902	432	433	495	757	357	289	996	492	2106	343	386	379
D37_01053	STMMW_09891	aroA	CDS	236	311	289	300	454	240	675	279	541	126	191	152	1391	1087	1270	989	325	549	787	37	1384	1274	394	225	194	2407	1859	2166	2251	850	605	141	222	488	234	190	234	614	409	138	689	403	1199	197	216	178
D37_01054	STMMW_09901	ycaL	CDS	65	85	89	66	138	93	112	108	142	42	66	47	285	259	324	291	100	131	284	108	200	152	38	73	117	561	469	615	643	363	165	89	136	182	83	68	85	187	105	75	155	156	294	33	42	37
D37_01055	STMMW_09911	cmk	CDS	999	297	386	265	726	280	1348	2032	958	155	308	260	1189	961	1087	829	1561	1030	1106	172	1472	1114	313	891	1157	2875	1908	2495	2616	741	1483	146	1395	571	524	287	468	785	287	147	2181	2920	1548	308	255	144
D37_01056	STMMW_09921	rpsA	CDS	19345	3289	4729	3774	8119	2698	24453	25209	9917	3502	4761	4361	17828	13227	13868	12728	21484	12070	4811	956	24348	21810	7359	15861	6914	32493	28172	33417	28791	3339	22590	5367	27529	6161	4799	3393	6124	8252	3963	1045	54655	57725	32186	4880	4587	4041
D37_01057	STMMW_09931	himD	CDS	567	525	562	727	762	538	1042	1104	2261	826	769	657	1407	957	782	878	1429	914	1556	1041	1909	1452	454	488	614	2011	1651	1723	1554	1208	1366	305	735	1243	499	619	489	1121	298	465	1667	2022	3946	438	392	369
D37_01058	STMMW_ncRNA_68	STnc3330	ncRNA	0	22	8	7	9	129	12	0	48	6	9	9	4	1	3	2	11	2	8	14	8	3	1	0	0	0	1	3	1	4	1	11	1	41	6	16	37	8	116	35	16	3	83	8	19	15
D37_01059	STMMW_09941	rec2	CDS	43	47	31	28	57	38	73.5	56	67.5	19	61	34	73	48.5	65.5	51.5	78	49.5	119	24	304	142	74	26	32	118	89	99	98.5	100	61	30	39	76.5	39.5	38	39	61	78	30	87	143.5	222	34	34.5	23.5
D37_01060	STMMW_09951	msbA	CDS	939.5	246.5	511	420.5	770	293	1314.5	1474.5	799.5	215	359	285	1146	1210.5	1333	1135.5	1159	1000.5	695	94.5	1706	1644	324.5	788	605.5	2171	2018.5	2342.5	2337	544	867.5	196	1053	494.5	496.5	274.5	393	1076.5	310	176.5	2167.5	2204	1720.5	274.5	289.5	215.5
D37_01061	STMMW_09961	lpxK	CDS	414.5	123.5	151	134.5	287	129	509.5	694.5	440	114	225	163	390.5	384	454.5	425	518	430.5	319	19.5	388.5	345.5	161.5	359.5	207.5	843.5	758.5	933.5	841	234	383.5	62	651	237	212	167	172	568	108	67.5	943.5	859.5	951.5	176	192	114
D37_01062	STMMW_09971	ycaQ	CDS	77	46	66	38	109	40	177.5	98	80	36	54	29	135.5	107	108	71	108	114.5	95	3	252.5	178.5	38	97.5	37	230.5	148	191	190.5	79	125	9	101	99	37	31.5	58	138.5	35	21	250	166	249	46.5	39	41
D37_01063	STMMW_09981	ycaR	CDS	152.5	66	137	87.5	243	86	316	128.5	124.5	90.5	155	135.5	155	141.5	175	162	148	164.5	178	18.5	293.5	203	82.5	118.5	114.5	285	203	275.5	312.5	137	171.5	110	115.5	165.5	231	154.5	215.5	221.5	199	106	348	187.5	389.5	140.5	198.5	132
D37_01064	STMMW_09991	kdsB	CDS	242.5	190	218	205.5	383	179	607	259.5	437.5	132.5	244	163.5	352	199.5	256	179	366	356.5	362	26.5	525.5	439	106.5	272.5	132.5	511	371	440.5	423.5	251	339.5	55	351.5	640.5	308	252.5	405.5	527.5	234	149	1051	596.5	1320.5	198.5	255.5	183
D37_01065	STMMW_10001	STMMW_10001	CDS	41	299	91	95	163	392	61	75	321	190	243	171	122	49	57	44	77	79	221	55	229	187	54	43	82	168	78	93	108	221	70	81	63	377	73	94	88	246	681	205	127	147	602	165	239	212
D37_01066	STMMW_10011	ycbC	CDS	45	50	29	32	51	42	66	27	61	28	41	32	100	47	62	46	53	53	95	22	129	118	36	29	37	104	45	60	53	111	73	39	52	67	42	36	24	55	25	17	98	68	141	30	34	27
D37_01067	STMMW_10021	smtA	CDS	239.5	107	148	123.5	289.5	142.5	485.5	416.5	330	82.5	120.5	107	248	155.5	165	145	305	344	168	16	555	422	80	250	229.5	663.5	406	452	499.5	167.5	356	29	262	240.5	169	138.5	185.5	365.5	101	87.5	758.5	585.5	674	101.5	100	74
D37_01068	STMMW_10031	mukF	CDS	464	250.5	251.5	230	468.5	258	1105.5	696	897	201	340	254.5	508.5	279.5	311.5	248	741	632	378.5	44.5	823	774	183	440	325.5	1242	814	896	931	346	747.5	69	539.5	501	342	219	306.5	438.5	129.5	139	1625	1072	1811	378	407.5	279.5
D37_01069	STMMW_10041	mukE	CDS	314.5	188.5	229.5	246	366.5	163.5	561.5	449	606.5	225.5	263	209.5	330.5	240	237	214.5	535	452	248	33.5	443.5	389.5	136	285	227.5	863.5	644	651.5	699.5	227.5	646	41.5	424	400.5	265	255.5	256	461.5	85.5	110	816	723	1521.5	234.5	294	218.5
D37_01070	STMMW_10051	mukB	CDS	1832	1313	1302	1147.5	2155.5	952	3567.5	2651.5	3214.5	1446	2110.5	1672	2285	1863	2176.5	1690.5	3223	2837	2366.5	207	4831.5	4400.5	1167	1911	1222.5	5047	4484	5383.5	5339	1666	4012.5	610.5	2278.5	2312	1190	1166	1788	2344.5	790	669.5	5758.5	4143.5	9432.5	2356	2405.5	1921
D37_01071	STMMW_10061	ycbB	CDS	485	935	479	453	675	866	887	376	1406	638	994	680	863	435	484	455	803	759	1625	271	2762	1732	328	347	535	1140	568	667	678	2099	1260	705	454	1650	483	455	569	867	1177	579	960	503	3130	670	796	646
D37_01072	STMMW_10071	ycbK	CDS	339	289	225.5	207	443	293	1132.5	307.5	890	213	350	319	968	511.5	604.5	443.5	757	436	1005.5	53	2290	2249.5	296	244.5	223	1609	792.5	1035	1117.5	537	524.5	217	282.5	521	218	162	193.5	383	318.5	122	1114.5	410.5	2026	284.5	283.5	236
D37_01073	STMMW_10081	ycbL	CDS	334	270	363.5	380	594	220	946.5	297.5	824	332	498	391	957	744.5	787.5	601.5	683	481	816.5	32	1206	1402.5	342	308.5	145	1601	1225.5	1390	1256.5	421	596.5	129	295.5	424	313	231	266.5	582	156.5	120	1017.5	431.5	1621	337.5	412.5	290
D37_01074	STMMW_10091	aspC	CDS	648	972	975	1094	1544	721	2144	828	1186	763	1180	816	3352	2079	2278	1809	1363	1458	2907	139	2322	2030	556	711	303	4377	3320	4086	3794	2387	1541	754	684	1651	889	796	831	1570	616	493	1754	1272	4038	616	694	646
D37_01075	STMMW_10101	ompF	CDS	691	76	80	85	97	191	945	554	5507	4214	5166	4446	6095	5647	5951	4900	2339	415	1196	245	1575	1046	227	635	140	18274	17049	17001	16434	1798	394	1189	563	134	67	205	117	61	214	85	456	752	14953	3207	2750	2776
D37_01076	STMMW_ncRNA_69	STnc3350	ncRNA	53	29	12	5	19	58	55	42	98	19	42	23	84	25	35	27	43	47	114	17	7	6	10	32	15	146	48	55	58	261	58	88	54	32	8	7	8	5	79	25	39	78	166	28	24	24
D37_01077	STMMW_10111	asnCa	CDS	954	981	999	1009	1577	817	3463	1873	2485	849	1127	945	3036	1724	1847	1500	2092	1840	2006	317	3286	2881	650	1371	668	4998	3440	3847	3531	1927	2958	869	1088	1748	1172	882	1086	2243	659	455	3772	3039	5835	1025	988	772
D37_01078	STMMW_10121	STMMW_10121	CDS	31	34	60	73	78	104	121	42	149	98	117	112	77	64	76	52	58	43	71	19	264	164	71	24	56	109	102	132	118	109	61	33	26	89	79	98	121	129	86	84	120	78	322	84	64	81
D37_01079	STMMW_10131	dpaL	CDS	14	8	13	13	10	18	17	7	51	14	17	14	26	17	19	18	23	4	22	25	47	35	14	5	49	29	31	24	21	32	10	3	2	11	18	17	18	20	24	25	17	72	100	13	24	15
D37_01080	STMMW_10141	STMMW_10141	CDS	7	11	7	7	9	13	11	6	35	9	15	14	14	15	17	9	17	10	23	19	41	15	22	3	37	38	11	21	17	55	16	20	12	20	10	10	12	8	22	15	17	52	88	13	18	8
D37_01081	STMMW_10151	pncB	CDS	593	199	156	121	225	116	613	529	429	139	214	195	1119	801	852	721	424	612	557	24	1176	1248	124	377	166	2184	1480	1573	1700	583	802	158	690	409	195	103	116	421	126	67	1013	813	675	94	123	81
D37_01082	STMMW_10161	STMMW_10161	CDS	584	1395.5	562	563	883	958	632.5	471	1045.5	359.5	609.5	461	868	604	729	576	836	795	1058.5	81	1158	883	275.5	436	231.5	1169	871	1116	999	1554	839	648	977	1902.5	575.5	503.5	731	1222	542	549	835	829	1938.5	411	426	362
D37_01083	STMMW_ncRNA_70	STnc4200	ncRNA	173	124	78	57	147	182	115	85	103	61	107	75	308	137	240	191	118	151	339	72	104	86	59	94	145	250	165	244	241	601	113	221	213	234	122	56	165	159	141	95	166	133	184	68	56	48
D37_01084	STMMW_10171	STMMW_10171	CDS	0	5.5	6	3	4	5	16.5	3	15.5	5.75	15	9.5	3	3	3	6	9.5	7.25	10.5	1	7	10	6.5	2	4.5	8	8.25	9.5	2.25	6.75	5	0.25	1	5.5	1.5	2.5	4	6.25	3	2	4	6	19.75	4	2	2
D37_01085	STMMW_10181	STMMW_10181	CDS	1	1.5	1.5	3.5	9.5	3.5	9.5	2.5	12	6.75	10	6.5	2	4.5	2	2.5	5.5	3.25	7.5	0.5	6	4.5	2	4	1	9	4.25	4	4.25	8.75	5.5	0.25	0.5	4	2.5	2	1.5	6.25	1	0.5	2	7	16.75	1.5	3.5	3
D37_01086	STMMW_10182	STMMW_10182	CDS	6	19.5	17	10.5	25.25	26.25	40	9.75	51.5	30	48.25	28.5	15	10.75	6	13.25	25.5	22.25	29	2.5	30.25	16	10.25	9	9	24	15.25	22.25	24	38.75	31.25	8.25	6.5	18.5	12	8.75	14	12.75	17.5	12.25	15	38.75	78.75	12.5	13.75	15.75
D37_01087	STMMW_10191	recEa	CDS	11	28.5	14.5	17.5	24.75	41	54.5	11.75	75.75	30.5	57.25	28.25	16	8.75	5.5	8.75	36.5	30.25	27	3	23.25	16.5	9.25	12.25	21.5	22.5	14.25	22.25	19	48.75	51.25	14.75	5	21.25	12	9.25	10.5	15.75	13	9.75	19.5	49.25	115	11.5	16.75	14.25
D37_01088	STMMW_ncRNA_71	IsrB-2	ncRNA	0.5	2.25	1	1.25	1.75	2	3	0	3.75	1.5	5	3.75	0.5	0	0	0	3.5	2.75	0	0	0	0	0.25	0.25	1.5	0.25	0	0.5	0	0	2.5	0	0	2	0	0	0	0.75	0	0	0	1.25	7	0	2.25	0.5
D37_01089	STMMW_ncRNA_72	IsrB-1	ncRNA	124.5	153.5	19.5	22	31.5	130	18	101.5	801	89	124	92.5	280.5	35	42.5	44.5	230.5	151.5	251	175	195.5	158.5	12.5	98	213.5	825.5	80.5	95	120.5	514.5	158.5	419.5	426.5	614.5	26	29	30.5	201	533.5	30.5	80.5	815	1946	133.5	142.5	148.5
D37_01090	STMMW_10201	STMMW_10201	CDS	2.5	18.75	12.5	10.75	14.75	25.75	36	2	63.5	24.5	48.5	35	0	0.5	0	0	33	19.25	0.5	0	1	0	1.25	8	20	4.75	0.5	0	2	10.5	41.5	3.5	0	10.25	3	1	4	8.25	9	1.5	5.5	5.25	44.25	9	12.75	11
D37_01091	STMMW_10211	STMMW_10211	CDS	0.75	19.75	9.75	7	10.5	12.5	18.25	2	34.75	29	38.5	16	0	0	0	1.25	16.25	17.75	0	0	0	1	0	5.5	13	1	0	0.25	2	5.25	26	1	0	2.75	2.5	1.5	6.75	5	0.5	2.5	2.25	2.5	25.75	6	14.25	7
D37_01092	STMMW_10221	STMMW_10221	CDS	1.75	16.75	12.25	14.5	11.5	9.5	13.25	5.5	23.75	27	35.5	26.5	1	4	1.5	0.25	18.25	11.75	4	2	0.5	0.5	0	2	17.5	3.5	0	3.25	1	9.75	22	10	4.5	8.25	4	4.5	3.25	10	5	6	4.75	5.5	26.75	9.5	9.25	11.5
D37_01093	STMMW_10231	STMMW_10231	CDS	821	859	517	513	851	861	789	975	929	371	634	485	752	485	552	492	981	1040	1258	237	693	521	138	659	1186	1283	729	835	774	1925	685	1903	829	1193	581	542	643	1478.25	1339	475	943	1014	1661	397	387	365
D37_01094	STMMW_10241	C1	CDS	4.5	14	7.5	4	7.5	10	22	2.5	34.5	30.5	53.5	30	6.5	6	6	5.5	15	9.5	12	3.5	8.5	7	16.5	3	10	9	6	7	10.5	14.5	29.5	16	0	2	3.5	4.5	2.5	4	2	4	6.5	13.5	26	7	9	6
D37_01095	STMMW_ncRNA_73	STnc1080	ncRNA	473.5	519	27	42.5	38.5	370.5	55	423	1785	79	82	73	1555	55	57.5	52	571	563.5	1125	178.5	858.5	589.5	2	291.5	536	2630.5	69	102	103.5	1994.5	716.5	1351	489	616	35	14	37	271	479	22	126	650	919	16.5	27	31
D37_01096	STMMW_10251	STMMW_10251	pseudogene	8	17	6	8.5	12	18	30	16	63	22	42.5	29	21.5	12	7	10	34	37	20	1	13.5	12	4.5	13	31	32	15.5	14	20	40	38.5	10	6	22	5	7	5	4	7	5	13	26	59	6	5	10
D37_01097	STMMW_10261	STMMW_10261	CDS	0	6	6	5	3.5	5	13.5	5	9.5	6	21	18	8.5	3	3	3	11	4	9.5	2	12.5	13	3	6	5	9	5.5	8	10	9.5	13	3	1	6	2.5	4	2	5	0	1	1	41.5	34	0	2	2
D37_01098	STMMW_10271	STMMW_10271	CDS	0.5	1	4	2.5	7.5	2	9.25	0	5	7	12	7.25	3	3.5	4	4	4	10	11	0	14.25	10.75	5.5	2	7.75	3.5	5.5	6.5	4	8.5	4	1	0	3	2.5	1	1.5	6	2	2	3	19.5	13.5	1.5	1	3
D37_01099	STMMW_10281	STMMW_10281	CDS	19.5	55	32	29	39	76	69.75	19	102.5	32	55.5	37.25	53	49.5	57	46	43	81	116.5	27	44.25	32.75	29	24	53.75	102.5	71.5	77.5	55	253	57.5	36	16	71	66	38	40.5	21	69	88	81	47	132.5	61.5	62	56
D37_01100	STMMW_10291	STMMW_10291	CDS	741	782	357	511	532	965	2089	512	1769	442	629	605	700	484	547	486	1192	1311	1897	376	595	638	166	554	1068	2077	688	841	786	2962	713	376	970	979	402	454	390	605	847	500	2321	971	1992	687	637	701
D37_01101	STMMW_10301	STMMW_10301	CDS	437.5	366.5	234.5	215.5	342	529	822	302.5	611.5	273.5	499	329	259	134.5	133.5	122	601	782.5	324.5	153.5	434	282.5	281.5	329	3715.5	591.5	203	224	269	3625	604.5	12544	195	243.5	183	174	233	190	318	183	263	251.5	526	107.5	125	102.5
D37_01102	STMMW_10311	STMMW_10311	CDS	27.5	79.5	22.5	31	48	82.5	59.5	52.5	120	25	33.5	47.5	98.5	55	42	44	117	79	170	74.5	261	94	59.5	36	149.5	175	53	72	70.5	341	96	206	52	133	22.5	33	40.5	58	78	20.5	69	83.5	171	28	16.5	10.5
D37_01103	STMMW_10321	ninG	CDS	1.5	2	4	2	4	6.5	5.5	2	6.5	2.5	7.25	8.5	0	1.5	0.5	1	4	5	2	0	71.25	29	19.75	5	4.5	6	2.5	2.5	5	8.75	6	5.5	2	2	2	2	2.5	2.5	3	4	4.5	16	11	1	2	0.5
D37_01104	STMMW_10331	STMMW_10331	CDS	0	0.5	0.5	1.5	0.5	0	2	0	3	1.5	1.25	0.5	0.5	0	1	0	0.5	2	1.5	0	15.75	3	2.75	0.5	1	1	0	0	0	1.75	0.5	0	0	0	2	0	0	0	0	0	0	3	2.5	1	1	0.5
D37_01105	STMMW_10341	STMMW_10341	CDS	6	29.5	8.5	17.5	20.5	30	27	14	58	27.5	36	21.5	38.5	13	16	19	44.5	25	74.5	19	110.5	44.5	39.5	13.5	34	36	15	18	14	122.5	37.5	21	9	33	20	24	29	23	41	29	28	31	94.5	25	18	30.5
D37_01106	STMMW_10351	STMMW_10351	pseudogene	370	299	144	161	202	282	206	407	577	127	179	150	356	288	288	278	651	255	447	445	380	266	108	200	178	683	547	567	550	1257	350	398	483	512	59	58	63	253	108	78	160	544	596	68	84	44
D37_01107	STMMW_10361	STMMW_10361	CDS	2	8	0	0	0	1	2	1	26	5	12	11	1	0	1	0	4	0	7	5	7	3	2	0	2	3	2	1	1	7	13	1	1	0	0	0	2	0	2	0	1	8	7	0	0	1
D37_01108	STMMW_10371	STMMW_10371	CDS	139	20	30	24	32	42	71	351	72	34	43	29	58	60	67	53	54	38	26	9	215	132	67	35	61	173	160	181	172	33	71	20	209	34	30	18	34	50	70	24	193	389	149	31	41	35
D37_01109	STMMW_10381	gtgA	CDS	41.5	90.5	65	67	91.5	103	155	61	371	106	151	145.5	124.5	89.5	96	88	184.5	138.5	142	85.5	151	90	29.5	57	98.5	299	133	148.5	150	501.5	370	55	36	133.5	102.5	95.5	107.5	95	150	95.5	121.5	100.5	486	128	125	115
D37_01110	STMMW_10392	STMMW_10392	CDS	3.5	9.75	1.25	2	7.25	2.5	3.75	5.25	18.75	10.25	17.25	8.25	4	2.75	3.5	5	8.5	1.25	11	2.5	20.25	15.75	8.25	1.25	1.5	8.25	7	5.5	7.75	20.25	5.25	4.5	3.5	4.25	0.75	1	0.75	7	1	0.5	1.75	29.25	20.75	1.25	0	1
D37_01111	STMMW_10391	nucD	CDS	5.5	12	9.25	7.5	13	10.5	3.5	10.25	19.25	14.5	21.25	18	19.5	6.25	8.5	15.75	9.25	11.25	21	14	37.75	20.75	3	5.75	4	12.75	14	13.5	9.5	16.25	19.5	11.5	2.75	15.25	18	13	13	23.5	26.5	9.25	5.75	25.75	46.5	4.75	12.75	7.5
D37_01112	STMMW_10401	STMMW_10401	CDS	0	6.75	3.5	0	2.75	5.5	4.25	5	23.5	6.25	13	9.25	3.5	1	4.5	4.75	9.25	3	3.5	1	26	15	5.75	4	2.5	3.5	8.5	2.5	8.25	4.5	10.25	1.5	2.25	12.5	5.25	4	3.75	6.5	2.5	1.25	7.5	16	14.75	3	3.75	3
D37_01113	STMMW_10411	STMMW_10411	CDS	11.5	27	10	12	13.5	13	25	9.5	48	20.5	38.5	22.5	24.5	12.5	16	13.5	16	20.5	29	7	40.5	21.5	17	4.5	8	26.5	18	20	30	25.5	30	15	6	19	16	4	16	11.5	22	9	25	13.5	48.5	8	20.5	15.5
D37_01114	STMMW_10421	STMMW_10421	CDS	10.5	58	27.5	24	36	29	61	40.5	113	45	74.5	73.5	54.5	33.5	42	34	89.5	39	93.5	11	170.5	116	54	28	14	79.5	56	94	75.5	60	116.5	15.5	25	66.5	39	28	18	42.5	36	16	91.5	106	178.5	21	34	31.5
D37_01115	STMMW_10422	STMMW_10422	CDS	3	12	2.5	3.5	3	4	5.5	1	12.5	6.5	15	3.5	7	4	4	3.5	6.5	2	4.5	0	17.5	15.5	10	2	0	7	3.5	5	4.5	4.5	11.5	0.5	1	8	4	3	5	2	3	2	7.5	6	18.5	2.5	5	3.5
D37_01116	STMMW_10431	STMMW_10431	CDS	22.5	84	26.5	23	50	40.5	64.5	38.5	173.5	69.5	97.5	68.5	91.5	50	58.5	42.5	107	69	163	22	161.5	117	60	29.5	20	125	74	80	85.5	87.5	139.5	23.5	34.5	79.5	47	36	29.5	48	31	22	94	105	226.5	52	70.5	25.5
D37_01117	STMMW_10441	STMMW_10441	CDS	17.5	71	38.5	32.5	69.5	47.5	59	34.5	179	86.5	143.5	109	88.5	65	69.5	57.5	95	51.5	106	8	271	185	76	29	21	97	67.5	89	79.5	63.5	129.5	22.5	29.5	63	47	24	33.5	55	35	18	62	100.5	215	40.5	49	44
D37_01118	STMMW_10451	STMMW_10451	CDS	1	13.5	1	3	1	4	6	1.5	26	13	23.5	21.5	8.5	4	4.5	6	13.5	1	10	4	26.5	15	4.5	2.5	1.5	6.5	4.5	8	6	4	19	4.5	2	5	0	2.5	3.5	2	0	1	4	10.5	29.5	3	5	5
D37_01119	STMMW_10461	STMMW_10461	CDS	1	19.5	0.5	1	2	4.5	1.5	4	26.5	13	18.5	14	4	2	5.5	5	18	8	42	3	35	15.5	5.5	2.5	2.5	10.5	4	4	5.5	24	18.5	20.5	3	9	0.5	2.5	4.5	1	1	0	3.5	14	42	3.5	3.5	4.5
D37_01120	STMMW_10471	STMMW_10471	CDS	5	17	6.5	1	9.5	5.5	10	2	35	18	41	17.5	10.5	12.5	5	7	33.5	7	12	0	67.5	47.5	21	8	4	24	15	12	13	8.5	31	5	0	9	10.5	3	8	7	6.5	6	11	22.5	53.5	6.5	4.5	7.5
D37_01121	STMMW_10481	STMMW_10481	CDS	2	10.5	2	3	3.5	1	8.5	4.5	27	21.5	32.5	18	14	6.5	11	6	18	5.5	9	3	49.5	46.5	13	4.5	3.5	20.5	11.5	17	12	9	28	6	1	9.5	6.5	2	9	6	2.5	1.5	17.5	35.5	29	10.5	6	5.5
D37_01122	STMMW_10491	STMMW_10491	CDS	3	29.5	7	10	15.5	9	18	18.5	45.5	30.5	40.5	35	21	6	16	16	23.5	17.5	34	6	65.5	53.5	16	10.5	9.5	32.5	25	29	24.5	18.5	38	14	8	26.5	10.5	18	11	8	23	3.5	28	34.5	62.5	7.5	20	7.5
D37_01123	STMMW_10501	STMMW_10501	CDS	2	12	6	7	14.5	3	18	10.5	24	14	20	22	10	10	3	12	16.5	9	14	1	42	37	4	3	1	16	14	22	21	5	26.5	3	7	5	3	5	10	10	5	3	19	18	46.5	8	8	7
D37_01124	STMMW_10511	STMMW_10511	CDS	8	12	2	1	2	7	11	6	22	6	16	14	11	2	6	5	16	7	14	8	27	13	10	5	2	17	7	11	11	20	21	3	6	15	2	1	5	2	2	1	15	18	22	7	5	3
D37_01125	STMMW_10521	STMMW_10521	CDS	48.5	118.5	57.5	59.5	96.5	70	88.5	74.5	183.5	72.5	148.5	112.5	108	73	86	74.5	114.5	84	130	38	407.5	262.5	89	34.5	24.5	151	119.5	173.5	162.5	168.5	193	63	58.5	148.5	53	53.5	51	114.5	146.5	42	139	107	312.5	59.5	72.5	56.5
D37_01126	STMMW_10531	STMMW_10531	CDS	5	13.5	8	8	8.5	10	11.5	6.5	26.5	10	13	9.5	16.5	12.5	14.5	21.5	16.5	7	28.5	3	37	33	26.5	4	4.5	22	16	24.5	26	26	19	10	6	18	12.5	11	18	19	10	12	12.5	15.5	57.5	15.5	12	12
D37_01127	STMMW_10541	STMMW_10541	CDS	26	70	48	52	67	59	80	20	137	82	99	87	121	58	58	70	87	71	145	21	199	129	60	22	48	148	73	58	56	203	98	78	30	87	70	89	89	80	73	67	65	62	219	54	69	72
D37_01128	STMMW_10551	sodCa	CDS	67	419	411	458	570	365	287	121	956	494	541	404	3356	2299	2268	2188	325	251	4500	41	14712	10923	1936	119	208	689	518	563	471	488	374	737	90	737	476	512	499	787	260	385	244	220	1820	408	497	522
D37_01129	STMMW_10561	STMMW_10561	CDS	22	37	12	21	25	33.5	62	12	53	41.5	52	46	46	17	18	19	63	22.5	54	44.5	79	52	21	11	10.5	49.5	31.5	38.5	34.5	50.5	42.5	8.5	6	42.5	38	27	39.5	32.5	25.5	29	46.5	29	141.5	40.5	35.5	31
D37_01130	STMMW_10571	STMMW_10571	CDS	7	11	8	9	10	9.5	24	13	28	24.5	35	25	22	18	13	20	24	9.5	26	1.5	48	33	17	9	6.5	27.5	25.5	22.5	25.5	15.5	42.5	6.5	6	15.5	15	14	10.5	25.5	10.5	6	36.5	26	76.5	23.5	19.5	13
D37_01131	STMMW_10581	STMMW_10581	CDS	8	8	3	11	8	14	21	6	20	11	16	18	22	7	5	5	17	7	22	1	28	29	4	6	3	31	14	17	11	13	14	2	5	10	7	6	7	8	4	2	21	17	45	8	8	13
D37_01132	STMMW_10591	STMMW_10591	CDS	36	110.5	54	25	68.5	74.5	65	41	150	76	110	90	89	53.5	70.5	56.5	105	82	123.5	9	258	148.5	67.5	39.5	24	140.5	88.5	94.5	110	161	114.5	37.5	33	143.5	70.5	58.5	66	65.5	84.5	44	106	113.5	287.5	63.5	59	54.5
D37_01133	STMMW_10601	STMMW_10601	CDS	8	24.33	9	9	16.67	20.33	16	11.33	72.83	19.83	47.33	42.67	33.83	23.17	27.17	13.67	47.33	28	76.17	24.83	68.17	54.67	26	11	7	30.33	25	24.33	43.5	72.83	55.33	13.33	7.33	35.17	14.83	20.33	13	19.33	22	20.5	27.5	66	107.33	14.83	17	6.83
D37_01134	STMMW_10611	STMMW_10611	CDS	8	25	5	8.5	10	7	24.5	3	45.5	25.5	32.5	28.5	31.5	10	15.5	15	23.5	11	70	25.5	29	14	11	4.5	17	24	21.5	21	23	64.5	26.5	16	4	18	19.5	20.5	16	15.5	13	11	15.5	16	64	13	10	14
D37_01135	STMMW_10621	STMMW_10621	CDS	3	13.5	0	1	3	10	5	5	23	2	4	3	15	5	6	8	18	8	24.5	27	8	1	6	3	16	21	8	5	9	59	12	12	11	7	2	0	4	2	4	3	5	9	24.5	4	2	1
D37_01136	STMMW_10631	sseI	pseudogene	19	34	15	18.25	32	33	46	26	74	29.75	40	41.25	2775.5	2238.67	2844.5	2198.33	42.5	46.5	2342.5	81	3206.33	2770	662.5	27.5	58	83.5	69	69	78.75	207.67	41.5	94	145.75	359.5	209.75	203.75	252.25	419.5	297	137.25	415.75	282.25	773	142	145.75	123.75
D37_01137	STMMW_10641	STMMW_10641	CDS	0	0	0	0	0	0	0	0	0	0	0	0.5	0	0	0.75	0	0	0	0	0.5	0	0	0	0	0	0	0	0	0	0	0	0	157	227.25	75.25	56.25	72	184.25	137.25	42.5	173.5	253.25	374	37	37.75	21.5
D37_01138	STMMW_10651	STMMW_10651	pseudogene	19	18	16	11	23	21	24	14	38	15	42	31	597	721	888	617	26	29	274	24	849	818	273	16	31	50	52	52	53	49	43	23	52	331	200	233	248	260	301	159	244	173	537	146	122	132
D37_01139	STMMW_10661	STMMW_10661	CDS	3	10	3	4	9	3	5	7	16	4	5	8	25	20	26	19	17	1	14	66	66	32	8	3	14	25	17	29	27	24	25	2	2	21	3	3	0	13	7	0	5	26	37	6	1	1
D37_01140	STMMW_10671	STMMW_10671	CDS	15.5	41	19	18	36.5	17.5	24	10	101.5	25.5	46	57.5	140	81.5	91.5	73.5	51	36.5	121.5	773	104	85	30.5	18	72	114	41.5	74	49	111.5	86	14.5	21	50.5	15	13.5	28	65.5	12.5	11.5	20.5	22	124	31	30	17
D37_01141	STMMW_10681	gtgE	CDS	157.5	525	155	227	339.5	192.5	357	111	1456.5	573.5	831	759.5	997.5	646.5	638.5	561.5	639	390	1326.5	4554	1114	911.5	258.5	136	991.5	924	336.5	365	405.5	932	988	235	123.5	566	202	203.5	255	147.5	221	182.5	221.5	197	2037	663	711	632
D37_01142	STMMW_10691	gtgF	CDS	27	19	13	6	14	19	31	44	35	10	24	9	17	7	5	7	39	42	43	107	19	20	7	24	113	38	11	7	16	195	38	609	40	31	12	14	20	8	19	10	43	42	61	11	11	6
D37_01143	STMMW_10701	pepN	CDS	446	1190	635	785	1015	1028	1198	424	1464	796	1185	898	1422	716	757	633	1093	1171	1681	238	3369	2555	645	422	435	1241	810	1009	953	1626	1282	705	577	1660	598	520	613	1276	1278	508	1170	661	3684	702	778	660
D37_01144	STMMW_10711	pyrD	CDS	210	61	118	92	169	74	479	242	224	168	368	301	363	265	340	273	265	179	209	14	392	302	48	228	58	751	472	631	540	105	217	55	242	148	71	49	65	186	111	46	454	462	579	69	85	70
D37_01145	STMMW_10721	ycbW	CDS	147	224	212	266	384	157	328	147	801	247	354	354	482	319	318	301	406	220	439	113	852	641	189	113	233	830	742	829	779	447	633	69	176	576	146	165	152	338	117	169	382	291	1711	251	236	243
D37_01146	STMMW_10731	STMMW_10731	CDS	89	43	69	46	129	56	190	89	147	17	32	26	292	168	184	131	185	127	155	14	411	273	56	70	68	395	219	242	300	120	177	29	94	102	66	48	69	137	38	28	241	168	329	32	33	31
D37_01147	STMMW_10741	rlmL	CDS	663.5	163	228.5	179	419	178	1270.5	1015	674	155.5	249	222.5	719	470.5	613.5	509	1093	814.5	711	38	1263	850	228.5	644.5	319.5	1527	973	1158.5	1241.5	314.5	859	90	847	286.5	396.5	171.5	246.5	452	201.5	83	2018	1707.5	1567	244	216.5	146.5
D37_01148	STMMW_10751	uup	CDS	572.5	136	219.5	147	344.5	161.5	1107	947	466.5	207.5	307	273	708.5	505.5	618	526	935.5	707	664	33	929	644.5	211	597.5	245	1375	956	1256	1251.5	262	678	127	778.5	247.5	182.5	163	343	376.5	233.5	65	1782	1602.5	1370	271	235.5	196
D37_01149	STMMW_10761	pqiA	CDS	369.5	103.5	119	107	213.5	107	580	437	241	196	276.5	229.5	418	287.5	384	296	445.5	371.5	700.5	46	620.5	488	134	289.5	197	719.5	490	606	553	408	310.5	96.5	351.5	213	117	87	165.5	303	119.5	94.5	895	543.5	770	196.5	221	199
D37_01150	STMMW_10771	pqiB	CDS	385.5	173.5	165.5	156.5	283.5	141	671.5	483.5	373	214.5	345.5	296	497.5	475.5	548	485.5	553.5	446	747	54	955.5	736.5	201.5	342	165	756.5	655	863	848.5	423	418	142.5	427.5	272.5	165	138.5	217.5	331	220	98.5	1181	701.5	994	240.5	228	246
D37_01151	STMMW_10781	ymbA	CDS	173	78	64.5	47.5	88.5	77.5	262	219.5	212.5	90.5	124	120	329	247	245.5	216.5	236.5	221	415.5	89	366	292	71	144.5	126.5	365	242	307.5	298.5	282.5	203.5	84	202.5	145.5	57	72	99.5	141.5	135.5	71	464	302	452	81	87	69.5
D37_01152	STMMW_ncRNA_74	STnc3390	ncRNA	2	23	3	3	4	30	6	6	12	8	10	10	15	3	6	11	7	5	588	1	18	15	3	0	7	10	7	9	2	41	7	14	9	13	5	6	14	6	104	20	7	7	26	9	14	15
D37_01153	STMMW_10791	rmf	CDS	35	1095	504	902	946	806	125	23	3963	2544	2224	1819	1766	1076	824	938	360	99	2399	6527	3960	2965	439	29	93	1192	1115	995	782	3584	492	2038	61	1713	336	537	276	1459	430	561	83	51	5593	1321	1106	1222
D37_01154	STMMW_10801	fabA	CDS	1412	128	518	519	807	197	1316	1627	729	123	169	148	1135	1315	1553	1285	894	1091	310	57	1228	1368	353	1246	267	2214	2525	3020	2752	188	1156	91	1407	331	467	349	359	1188	195	177	1764	2490	1550	204	211	183
D37_01155	STMMW_10811	lonH	CDS	854	133	342	217	530	122	999	909	633	92	153	132	606	541	631	536	858	630	167	19	1094	997	213	581	175	1294	1106	1341	1363	130	719	38	1021	292	276	126	191	847	110	55	1574	1504	1282	192	192	123
D37_01156	STMMW_10821	ycbG	CDS	242	176	186	242	220	323	367	143	564	328	446	374	247	134	156	141	289	255	233	108	326	224	99	108	229	404	273	319	252	420	202	541	245	360	229	251	281	441	606	191	364	281	933	255	298	271
D37_01157	STMMW_10831	ompA	CDS	5264	6187	4812	5180	8138	3967	11852.5	6568	11864	6070	7541	6234	20197	8941	8700	8909	8626	8105	11822	2795	30713	18479.5	2455	4903	4753	19119	12054	13322	12092.5	7790	17165	7097	5749	13337	4913	4396	4689	8477	7146	2981	15159	11021	33871	3788	3714	3706
D37_01158	STMMW_10841	sulA	CDS	183	88	94	76	136	82	183	140	155	110	228	137	183	140	149	155	141	127	241	104	830	495	280	115	322	248	236	249	263	894	138	7376	112	127	127	99	165	376	156	93	144	132	379	79	75	94
D37_01159	STMMW_10851	sxy	CDS	10	45	46	54	56	92	92	23	142	79	96	79	38	33	39	24	81	37	104	25	160	106	36	20	38	82	52	64	50	108	60	28	10	99	84	84	93	85	87	45	86	37	311	78	69	63
D37_01160	STMMW_10861	yccS	CDS	218	339.5	259	231	417	270	363	272	532.5	165	251	238.5	496	291	320	241	387.5	350.5	642.5	85	443.5	349	87.5	160	321	705	365	458	431	563.5	429	165	246	573.5	288	231	301.5	560.5	216	168	455	437.5	985	195	200	164.5
D37_01161	STMMW_10871	yccF	CDS	30	30.5	86	69	133	27	56	52	46.5	27	38	39.5	65	52	72	54	64.5	37.5	84.5	9	77.5	50	28.5	28	27	80	71	90	75	49.5	74	12	22	60.5	71	66	80.5	147	23	43	79	66.5	137	32	18	25.5
D37_01162	STMMW_10881	helD	CDS	176	522	253	308	448	422	558	262	788	290	456	347	682	341	411	321	498	461	1116	150	958	696	179	240	325	909	568	645	642	960	660	402	253	797	346	321	398	521	469	221	705	476	1906	335	383	316
D37_01163	STMMW_10891	mgsA	CDS	69	222	331	386	480	596	500	57	406	317	573	364	181	92	110	82	244	196	213	95	352	228	39	93	75	318	174	193	201	283	178	151	69	325	353	289	378	394	826	479	407	140	1169	225	311	322
D37_01164	STMMW_10901	yccT	CDS	8	42	12	10	15	12	20	5	108	59	67	55	48	24	13	21	37	29	123	166	52	28	14	7	22	39	23	21	22	199	54	37	6	54	15	11	10	25	40	22	15	28	130	32	38	37
D37_01165	STMMW_10911	STMMW_10911	CDS	29	111	109	112	155	118	212	47	223	179	216	194	255	150	175	160	109	95	686	73	384	290	73	54	59	212	180	173	154	211	152	88	32	197	117	100	105	100	126	101	163	72	545	132	168	144
D37_01166	STMMW_10921	yccV	CDS	146	131	112	98	135	171	397	192	267	182	308	229	426	139	153	129	193	529	446	138	630	344	120	263	1142	522	203	210	233	572	444	269	190	222	458	257	249	161	312	80	594	319	697	178	193	162
D37_01167	STMMW_10931	yccW	CDS	252	115	80	62	135	105	310	290	208	112	200	160	231	163	209	183	217	177	369	126	390	245	99	169	117	316	254	269	335	301	187	250	354	208	114	77	119	216	214	71	455	458	511	116	140	96
D37_01168	STMMW_10941	STMMW_10941	CDS	12.5	38	30.5	25	30.5	70.5	29	15	55	21.5	32.5	27.5	50	37	48	27.5	24.5	16.5	37.5	3	101	83.5	21	6.5	15	73.5	43.5	52.5	52.5	58	39	42.5	12.5	63	27.5	35	36.5	65.5	65	32	47	36.5	116.5	33.5	35	48
D37_01169	STMMW_10951	STMMW_10951	CDS	50.5	103	58.5	55	91.5	109.5	91	37	133	78.5	109.5	86.5	151	102	104	98.5	87	80.5	179.5	34	299	212.5	72	36.5	70	145.5	134.5	156.5	146.5	204	120	77.5	58.5	161	55.5	66	69.5	143.5	120	87	85	92.5	274.5	86.5	82	63
D37_01170	STMMW_10961	yccX	CDS	9	22	14	19	22	16	21	9	23	15	30	24	20	15	20	9	11.5	14	58	4	67	48	23	4	16	21	17	29	23	35	15	11	9	24	13	16	19	30	44	13	19	22	51	13	6	13
D37_01171	STMMW_10971	yccK	CDS	255	147	191	234	361	125	462	385	297	76	92	80	347	299	362	282	332	347	358	92	824	549	95	279	316	541	515	613	628	228	336	38	299	233	217	161	161	293	109	70	653	584	440	66	50	51
D37_01172	STMMW_10981	yccA	CDS	278	314	305	409	557	131	591	227	1040	622	834	587	1132	801	827	750	662	353	1535	651	4912	4236	733	293	290	1533	1021	1105	1041	187	854	291	267	651	220	245	240	575	172	163	805	394	2985	450	490	478
D37_01173	STMMW_10991	pipA	CDS	87	118	96	77	144	74	66	79	97	59	122	89	524	633	820	601	129	106	576	26	1449	1166	245	59	64	218	177	248	226	379	102	94	78	212	121	78	109	238	109	85	107	142	217	53	67	75
D37_01174	STMMW_11001	pipB	CDS	12	22	8	16	14	11	22	7	451	109	158	181	7357	5252	5848	4630	65	9	8098	20	13194	9993	2868	5	33	36	21	18	17	813	76	536	7	29	11	15	23	33	22	12	20	26	919	467	443	409
D37_01175	STMMW_11011	STMMW_11011	CDS	1	1	0	0	1	2	0	1	7	0	1	2	14	7	6	10	4	0	23	2	15	8	2	0	2	2	0	0	1	2	1	3	2	0	0	0	0	2	0	0	0	0	7.5	0	0	3
D37_01176	STMMW_11021	pipC	CDS	79.5	1451	362.5	351	528	33	70.5	48.5	11245.5	6841.5	7966	7057.5	87.5	67.5	64.5	61	1865	66.5	276.5	31	88	96	37.5	26.5	49.5	412.5	175	148	141.5	501	2878.5	159.5	123	1337	740	980	863.5	620	234	502	136	507.5	25465	10210.5	9863	10596.5
D37_01177	STMMW_11031	sopB	CDS	66.5	1095	359.5	301	570	28	74.5	44.5	14378.5	7843.5	11025	9538	70.5	32.5	63.5	42	2744.5	60.5	178.5	71	257	166	56.5	45.5	25.5	834.5	307	216	231.5	641	5771	111.5	95	1394	955	1203.5	1258.5	722.5	191	425	202	1178.5	46336.5	13092	14412	13822.5
D37_01178	STMMW_11041	pipD	pseudogene	77	281	182	167	284	302	252	55	504	361	584	453.5	342	225	263	219	189.5	52	343	66	4948	2281	628	42	34	175	113	192	197	155	114.5	241	79	471	221	254.5	347	516.5	393	432	339	118	1525.5	457.5	682	496
D37_01179	STMMW_11051	copS	CDS	73	54	47.5	62	97	45.5	124.5	87.5	98	39	93	51.5	131	112.5	132	97.5	79.5	106	148.5	10	439.5	292.5	50.5	65	43.5	197.5	155.5	228.5	186	125.5	67.5	19.5	86	124	35	37.5	62	205.5	80.5	33	121	106	186	41	55.5	43
D37_01180	STMMW_11061	copR	CDS	107	100	52.5	39	117	132.5	162.5	103.5	140	47	104	73.5	185	114.5	165	90.5	118.5	140	313.5	70	601.5	407.5	87.5	77	75.5	257.5	110.5	174.5	191	334.5	119.5	240.5	95	190	74	58.5	89	112.5	199.5	73	222	135	349	71	62.5	62
D37_01181	STMMW_11071	STMMW_11071	CDS	70	127.33	95	104	133	148	71	67	201	92	139	124	228	166	176	138	114	111	339	39	511	270	151	51	120	257	165	212	192	406	133.5	147	105	269	151	124	137	245	174	138	127	117	402	92	72	68
D37_01182	STMMW_11081	hpaC	CDS	5	16.5	5	9.5	18	17.5	8	9	33	8.5	25	16.5	29	12	10.5	9.5	37.5	24	40.5	18	37.5	26.5	5	15	11	30	25.5	21	14	50.5	27	26.5	10	37	13	13.5	18	21	16	17.5	12	22	66	11.5	19	10
D37_01183	STMMW_11091	hpaB	CDS	17	31.5	26	18.5	34	64.5	28	25	49	30.5	39	28.5	36	28	37.5	25.5	50.5	29	83.5	23	84.5	67.5	18	14	30	62	26.5	39	46	118.5	43	53.5	19	47	31	16.5	27	49	137	31.5	28	54	121	16.5	20	24
D37_01184	STMMW_11101	hpaR	CDS	53	19	37	46	51	25	71	28	40	28	53	36	44	23	22	16	42	43	44	11	84	65	21	32	13	43	30	51	44	36	30	10	73	48	32	25	52	127	44	24	58	51	118	16	27	28
D37_01185	STMMW_11111	hpaG	CDS	1	4.5	10	9	12	7	22.5	5	74	28	62	38	19	9	9.5	10.5	66.5	8	16.5	14	179	101	20	10.5	7	39.5	17.5	19.5	19	24	23	11.5	3	11	15.5	17	12	9	12	5	18.5	28	341	65.5	52.5	40.5
D37_01186	STMMW_11121	hpaE	CDS	4	18.5	12.5	12.5	7	7	13.5	4	61	46.5	76	52.5	35.5	20	15.5	15	44	5.5	56.5	16	174	124.5	29.5	7	7	41	16.5	29.5	30	23	19	30	4	16	12.5	13	14	17	17	9	17	30	320.5	85.5	67	66
D37_01187	STMMW_11131	hpaD	CDS	5	8	3	9.5	4	2	14	8	48	44.5	41.5	28	25	5	17	10.5	47	15	34.5	3	139.5	116.5	32	6.5	3	32	10	20	26	19.5	9	8	2.5	9	16	7	14.5	12	11.5	10	16.5	21.5	238.5	66	67	62.5
D37_01188	STMMW_11141	hpaF	CDS	0	5	2.5	3	7	6	9	2	50	22	20.5	11.5	14.5	3	8	6	29.5	9.5	21.5	3	59.5	44	4.5	5	3	21.5	8	11	11	13.5	9	10.5	1.5	4	7	3	9.5	2	4.5	1	5	9.5	126	52	31.5	28
D37_01189	STMMW_11151	hpaH	CDS	4	7	8.5	5	6	9	14	7	22	7.5	25.5	12	23	9	8	6	25	4	21.5	13	52.5	60.5	14.5	2	2	20	6.5	14	23	24	14	6	8	9.5	7	5	10	4	9	2	7	19	119	27	18	19.5
D37_01190	STMMW_11161	hpaI	CDS	4	4	4.5	5	4	5	8	3	27	5.5	19.5	12	14	6	18	7	20	9	23.5	6	37.5	40.5	11.5	2	3	15	17.5	12	12	18	9	5	2	15.5	1	5	6	8	5	0	9	13	82	25	22	13.5
D37_01191	STMMW_11171	hpaX	CDS	12.5	15	13.5	9	21.5	11	20.5	12	68	32	49.5	26	44	29	26.5	27	47	21.5	83	9	113.5	103.5	22.5	5	21	62.5	36.5	40	54.5	45	49.5	13.5	9	44.5	13	19.5	11	25.5	16	12	26.5	38	173.5	38.5	32	39.5
D37_01192	STMMW_11181	hpaA	CDS	2.5	4	6	5	12.5	3.5	11.5	6.5	35	14.5	17	10.5	24	16	15	14.5	29	4.5	18.5	1	64.5	64.5	9	8	4	42	23.5	20	28.5	21.5	21.5	5.5	8.5	10.5	5	6	2	13.5	8.5	5	15	31.5	110	13.5	18	10.5
D37_01193	STMMW_11191	STMMW_11191	CDS	45	54	27.5	30	63	59.5	48	46.5	116	39.5	52.5	42.5	122	41	65.5	53.5	80	62	180.5	35	138	88	18.5	37	36	129.5	63	74	94	132.5	93	45	37.5	73	48	21.5	38	77	57.5	20	41.5	82.5	214.5	22	26	25
D37_01194	STMMW_ncRNA_75	STnc1880	ncRNA	227	116	77	57	123	162	111	151	103	17	42	50	99	61	84	79	153	130	259	29	115	53	20	70	137	144	70	95	89	333	118	143	285	174	49	48	76	242	119	65	181	221	259	43	52	45
D37_01195	STMMW_11201	STMMW_11201	CDS	9	13	11	28	21	12	28	8	43	8	9	8	43	28	29	59	31	14	130	13	36	28	11	4	70	13	3	1	5	44	36	4	9	37	7	11	9	33	4	10	14	28	68	17	16	16
D37_01196	STMMW_ncRNA_76	STnc3400	ncRNA	9	15	2	5	5	5	8	7	26	4	5	5	35	9	16	15	17	13	108	17	18	22	7	6	22	18	9	15	17	31	26	12	6	16	7	4	6	6	2	5	12	21	49	3	8	1
D37_01197	STMMW_11211	yccD	CDS	54	358.5	159.5	232.5	262	276.5	121	42.5	305	180.5	226.5	158	160	73.5	85.5	80.5	88	114	332	117.5	199	168.5	46	61	96.5	195	118.5	129	125	345.5	182	100	47	623.5	276	245.5	231.5	354.5	362.5	217	119	59	628	135	187	146
D37_01198	STMMW_11221	cbpA	CDS	84	583.5	302.5	378.5	503	335.5	313	94.5	519	248.5	388.5	274	299	153.5	175.5	164.5	234	229	510	116.5	795	547.5	104	103	169.5	519	279.5	284	282	381.5	394	155	89	959.5	432	369.5	389.5	600.5	474.5	231	345	155	1290	270	311	262
D37_01199	STMMW_11231	STMMW_11231	CDS	0	2	0	1	1	0	2	0	0	0	0	0	1	0	0	0	1	2	0	0	1	1	1	1	2	4	2	0	1	2	3	0	0	3	2	2	1	0	0	1	4	1	2	0	0	0
D37_01200	STMMW_11240	scsA	CDS	220	130	173	89	269	110	366	227	336	75	128	90	541	244	300	254	362	325	812	162	791	655	109	174	303	687	332	442	473	591	424	155	151	215	228	229	329	208	150	110	644	283	653	138	124	92
D37_01201	STMMW_11241	scsB	CDS	54	18	16	9.5	32.5	18.5	48	65	57	11	29.5	14	77.5	45	64	32	78	36	60.5	12	210.5	121.5	39.5	39	23.5	99.5	45	66.5	53.5	102.5	49.5	11	65.5	47	24.5	20.5	20	56.5	25	15	76.5	149	152	10	10.5	8.5
D37_01202	STMMW_11251	scsC	CDS	13.5	8	5.5	3	16.5	4.5	20.5	19	17	8	20.5	10.5	34	13	23	23.5	17	15.5	33	2	72.5	54	27	12	7.5	35	21	22.5	23.5	38.5	13.5	8.5	14	10	12	12.5	14	18	10.5	3	32.5	21.5	51.5	10	12	8.5
D37_01203	STMMW_11261	scsD	CDS	19.5	13	8.5	5.5	8	8	8.5	21	22	7	19	9.5	32.5	21	16	14.5	20	8.5	19.5	2	37	28.5	19.5	6	5	22.5	28	13	21	39	11	5.5	21.5	14	11.5	11	11	16.5	4.5	3	17	37.5	48.5	11	9.5	11
D37_01204	STMMW_11271	agp	CDS	62	265	544	590	848	875	321	45	764	421	635	427	226	123	130	112	326	162	341	45	2261	1633	198	69	72	259	173	156	194	121	102	124	47	452	604	507	406	847	875	473	255	60	1600	365	451	355
D37_01205	STMMW_11281	yccJ	CDS	46.5	1003.5	300.5	363.5	415	1086.5	181.5	23	1025.5	506	614	450	446	200.5	162	281	192	121.5	2315	489	897.5	761	249	25.5	197	190	136	149	140	802	377.5	291.5	35.5	2172	328	284	211	902.5	959	839	115.5	46	1815.5	353.5	462.5	436
D37_01206	STMMW_11291	wrbA	CDS	51.5	1059.5	395.5	452.5	684	928.5	176.5	38	1188.5	769	1095	742	734	278.5	289	373	304	112.5	3475	568	1500.5	1101	383	34.5	368	259	155	195	202	773	526.5	286.5	25.5	1554	582	492	356	1192.5	836	1174	134.5	56	2260.5	750.5	893.5	775
D37_01207	STMMW_11301	ymdF	CDS	68	318	32	45	44	219	126	27	1138	575	495	461	493	178	169	210	194	83	12330	13199	1215	958	113	26	1756	216	107	137	122	791	115	631	82	537	48	105	68	71	139	370	169	55	2366	546	428	473
D37_01208	STMMW_11311	ycdC	CDS	94	61	64	35	98	62	153	133	130	25	43	36	148	87	108	76	140	108	223	63	358	246	75	83	179	233	106	133	167	134	126	57	100	127	71	45	74	103	47	44	246	203	245	32	30	19
D37_01209	STMMW_11321	STMMW_11321	CDS	107	148	160	134	271	160	425	157	353	112	163	122	518	240	272	212	765	328	572	48	354	282	85	171	161	614	280	297	364	355	394	64	81	219	243	229	311	133	84	169	504	182	2370	322	443	345
D37_01210	STMMW_11331	putA	CDS	129	105	54	68	103	90	1747	217	689	211	332	259	250	150	156	135	7588	681	185	40	2066	1184	274	358	233	466	235	269	299	133	1160	109	86	226	429	387	410	78.14	118	66	1196	255	27036	1283	4256	3003
D37_01211	STMMW_11341	putP	CDS	182	59	42	35	49	58	692	249	475	327	470	351	495	417	406	400	3351	301	393	32	909	665	173	154	124	756	524	542	488	192	255	131	153	89	95	95	112	54	66	38	607	374	8479	644	1712	1451
D37_01212	STMMW_11351	phoH	CDS	40	934	119	121	158	256	148	28	2521	1160	1484	1386	512	157	160	177	541	137	3225	1268	1732	1104	178	41	317	385	159	189	194	2438	658	305	31	1244	141	176	168	110	792	119	105	69	4235	819	1125	993
D37_01213	STMMW_11361	STMMW_11361	CDS	196	154	249	194	418	155	465	303	268	110	178	148	454	353	465	347	242	330	473	44	1085	796	188	236	100	669	452	593	533	374	296	57	224	349	168	142	191	528	128	94	520	398	568	103	102	94
D37_01214	STMMW_ncRNA_77	STnc500	ncRNA	53	2580	2376	1659	5510	372	115	63	1126	171	359	236	296	80	123	89	2757	117	375	646	199	121	40	69	104	553	147	179	198	651	1395	336	45	3223	858	412	359	1464	341	410	101	106	1658	114	172	129
D37_01215	STMMW_11371	STMMW_11371	CDS	12	49	1608	3098	2123	528	44	20	141	55	82	71	34	27	32	35	168	15	61	33	918	266	74	10	33	65	57	69	49	80	41	17	15	101	2254	1796	700	4975	374	907	60	53	316	109	93	74
D37_01216	STMMW_11381	STMMW_11381	CDS	4	56	992	1388	1254	663	68	5	97	37	69	57	9	6	8	6	88	5	20	12	718	133	17	2	2	23	7	10	9	18	4	7	1	63	1301	1451	937	3435	474	1022	48	13	185	45	67	49
D37_01217	STMMW_11391	STMMW_11391	CDS	11	90.5	2882.5	6044	4559.5	1362.5	24	10	195.5	71.5	77.5	87	10	8	6.5	8	326.5	8	35	93	966	282	43	3	28	34	15	23	19	56	19	21	7	62	2603	2630	1020.5	7062.5	451.5	1609.5	16	41	224	73	64	68.5
D37_01218	STMMW_11401	STMMW_11401	CDS	8	104.5	2888.5	5565	4747.5	1023.5	6	4	262.5	101.5	107.5	59	11	8	8.5	11	786.5	1	17	12	435	149	32	2	27	35	19	39	21	38	15	2	9	60	2113	1691	627.5	3775.6	276.5	932.5	14	26	200	78	66	76.5
D37_01219	STMMW_11411	STMMW_11411	CDS	15	167.5	1986.5	3065	3445	364.5	40	33.5	173	58.5	83.5	59.5	57	24	30	29.5	377	45.5	154.5	34.5	272	144.5	38	25	83	79	55	58.5	44.5	197	68	49	22.5	198	1456	1017.5	352.5	2121.5	175	424.5	49.5	125.5	329.5	57	81	65
D37_01220	STMMW_11421	STMMW_11421	CDS	153	480.5	4042.5	5279	7747	309.5	167	102.5	364	176.5	237.5	207.5	213	129	126	146.5	1032	169.5	334.5	47.5	376	263.5	90	84	114	277	207	254.5	237.5	304	200	85	140.5	610	1835	1228.5	587.5	3053.5	214	474.5	217.5	183.5	605.5	189	191	182
D37_01221	STMMW_11431	ycdW	CDS	145	60	88	79	135	56	452	188	226	191	257	196	325	212	207	195	288	243	174	7	365	310	114	158	156	860	586	588	686	158	306	76	134	126	86	76	119	119	70	44	516	258	770	141	169	147
D37_01222	STMMW_11441	ycdX	CDS	390	214	252.5	203.5	374.5	212	711.5	358.5	584	257.5	411.5	369	636.5	373.5	459.5	404.5	459.5	316	863.5	127.5	709	645	236	250	319	1048.5	738	919	922.5	560	443	209	372	392.5	259	194.5	249.5	362	321.5	185.5	779.5	533	1163	313	272.5	231
D37_01223	STMMW_11451	ycdY	CDS	107	103	110.5	96.5	178.5	78	298.5	148.5	279	121.5	181.5	136	287.5	201.5	209.5	186.5	175.5	143	418.5	50.5	405	374	123	125	116	440.5	343	397	459.5	201	219	52	150	220.5	117	85.5	98.5	225	132.5	50.5	387.5	242	650	128	125.5	129
D37_01224	STMMW_11461	ycdZ	CDS	512	180	240	201	282	652	465	548	280	48	99	70	409	183	208	171	300	467	930	46	451	487	163	360	200	420	258	304	315	443	256	74	840	664	182	125	265	425	172	98	1177	745	674	74	78	70
D37_01225	STMMW_11471	csgG	CDS	12	25	11	13	15	46	30	17	74	20	32	39	57	29	28	23	50	28	113	65	63	49	15	22	32	86	50	61	53	144	42	57	12	43	19	7	15	28	61	27	50	31	140	28	27	21
D37_01226	STMMW_11481	csgF	CDS	0	1	1	0	0	0	0	0	13	3	1	0	7	6.5	8.5	3.5	4	3	8.5	0	9.5	7	1	1.5	2	15.5	5.5	11.5	15	27.5	1.5	0	0	3	1	0	0	0	0	0	0	4.5	22.5	2	1	1
D37_01227	STMMW_11491	csgE	CDS	3	2	2	1	0	0	1	5	26.5	1.5	5	6	29.5	11.5	7.5	12	6	4	16.5	1.5	17	4	6.5	3.5	5	48.5	17	15	21.5	60	12	0	1	8	1	3	1	0	0	0	0	5.5	40	10.5	1.5	5
D37_01228	STMMW_11501	csgD	CDS	4	3	0	8	6	6	11	4	49.5	7.5	8	17	62.5	23	31	44.5	12	17	51	4.5	50.5	28	7.5	4	9	106	48.5	35.5	39.5	238.5	20.5	7	2	9	0	2	7	6	11	2	8	11	54.5	13.5	8.5	5
D37_01229	STMMW_11511	csgB	CDS	1	3.5	1	0	2	0	1	1	7	5	7	5	4	1	2	1	4	3	14	1	9	13	8	2	18	7.5	3	9	8	10	3	3	2	5.5	6	0	2	1	3	2	2	9	26	7	4	8
D37_01230	STMMW_11521	csgA	CDS	1	3.5	3	2	4	4	2	4	19	10	8	6	12	4	4	6	5	2	14	7	18	15	5	2	10	9.5	7	14	5	15	9	2	1	8.5	1	5	0	4	2	1	9	19	44	7	3	4
D37_01231	STMMW_11531	csgC	CDS	80	68	189	154	344	44	214	120	230	216	349	288	56	37	47	42	195	204	102	16	47	11	14	102	85	291	243	318	282	118	142	23	44	113	204	173	251	86	73	82	187	111	619	171	279	253
D37_01232	STMMW_11541	ymdA	CDS	42	44	103	90	190	30	168	121	235	112	122	127	18	18	24	24	134	160	47	3	52	31	8	93	47	226	165	235	212	57	178	28	38	135	97	92	137	68	48	31	183	110	487	77	94	44
D37_01233	STMMW_11551	STMMW_11551	CDS	105	205.5	140	101.5	234.5	105	259.5	127	425	165	234	197	161	88.5	104	86	236	216	368.5	96	457.5	276.5	84.5	135	84.5	418	207.5	306	290	265	341	121.5	113.5	387.5	133.5	124.5	176	140	186.5	61.5	254	169	898	172	175.5	138.5
D37_01234	STMMW_11561	ymdC	CDS	160	454.5	366	285.5	587.5	219	415.5	221	994	499.5	740	555.5	357	278.5	318	271	465	392	711.5	184	1120	776.5	261.5	214.5	210.5	679.5	525.5	669	623	588	821.5	200	177.5	872.5	304.5	266.5	423	624.5	427.5	213.5	460	281	1919	469	501.5	402.5
D37_01235	STMMW_11571	mdoC	CDS	169	89	116	137	195	98	226	151	110	64	82	99	182	170	190	202	141	180	285	68	262	226	75	110	175	228	234	281	273	291	127	35	147	200	98	77	98	453	115	96	321	195	250	44	56	46
D37_01236	STMMW_11581	mdoG	CDS	701	579.5	626	575.5	1086.5	489.5	2132	1288.5	1530.5	537.5	813	707	1236.5	791	854	745	1407	1359	1268	368.5	2234.5	1941	390.5	931.5	766	2326.5	1259.5	1473	1489	853	1374.5	259	781	1139	723.5	556	599	1007.5	435.5	319	2527	1968	3136.5	451	503	473.5
D37_01237	STMMW_11591	mdoH	CDS	948	717.5	885	863.5	1514.5	543.5	2618	1743.5	1575.5	985.5	1372	1261	1768.5	1423	1478	1461	1763	1617	1823	246.5	1705.5	1538	555.5	1212.5	794	2838.5	2285.5	2695	2494	1028	1757.5	270	1068	1154	886.5	612	924	1765.5	492.5	294	3412	2389	3768.5	866	862	739.5
D37_01238	STMMW_11601	yceK	CDS	19	5	22	10	36	6	32	50	15	9	28	18	32	39	38	33	23	27	27	5	62	28	12	29	14	37	52	58	72	6	21	3	25	12	14	13	12	68	11	2	32	52	36	5	6	1
D37_01239	STMMW_11611	msyB	CDS	42	164	68	61	121	89	157	29	459	352	480	406	461	199	183	237	243	69	1574	271	601	441	145	26	91	238	125	135	133	568	339	126	23	287	129	99	94	125	87	120	84	47	1348	415	448	426
D37_01240	STMMW_11621	yceE	CDS	40	55	45	51	88	64	88	63	53	47	65	53	58	29	50	33	79	82	118	64	122	92	18	42	77	98	74	95	102	179	47	76	41	121	77	49	73	219	149	48	101	125	144	31	24	31
D37_01241	STMMW_ncRNA_78	STnc3040	ncRNA	14	18	3	4	6	31	11	6	51	8	11	6	13	6	4	6	24	18	65	99	12	9	2	11	69	28	9	9	7	153	30	57	25	37	5	5	7	15	30	10	20	16	60	4	19	3
D37_01242	STMMW_11631	htrB	CDS	288	243	232	248	392	283	497	427	346	102	177	163	442	319	373	278	436	396	525	49	889	684	156	250	374	650	366	497	437	563	328	65	329	516	205	173	223	419	160	117	849	625	762	104	101	68
D37_01243	STMMW_11641	yceA	CDS	798	29	25	23	37	61	909	1133	156	43	63	44	924	685	1099	642	531	799	566	29	701	712	158	581	160	1469	1484	1539	1639	280	421	58	1197	81	77	42	52	38	64	18	1538	1882	323	39	46	22
D37_01244	STMMW_11651	yceI	CDS	33	23.5	6	13	20	22	107.5	41.5	89.5	47	50.5	40.5	103	65	68.5	46.5	53	87.5	112.5	135	152.5	127	28	44.5	35	360	316	281	292.5	119	54.5	87	21.5	21.5	12	11.5	11	20.5	58	8	62	59.5	135.5	28.5	23	20.5
D37_01245	STMMW_11661	yceJ	CDS	23	7.5	16	10	8	5	86.5	34.5	30.5	22	32.5	23.5	49	37	45.5	39.5	31	63.5	55.5	48	104.5	96	45	35.5	31	259	212	251	292.5	51	41.5	14	11.5	8.5	5	10.5	7	12.5	14	4	57	50.5	85.5	18.5	29	21.5
D37_01246	STMMW_11671	yceO	CDS	2	9.5	8.5	21.5	25	20.5	11	4	10	6	5.5	9.5	13.5	10.5	18	15	11.5	9	28	3	14.5	9.5	1	2	9.5	18	20.5	15.5	22.5	30.5	5	1	4	13	7	9	13.5	85.5	21.5	11	13.5	13	19.5	7	6.5	4.5
D37_01247	STMMW_11681	solA	CDS	93	229.5	167.5	188.5	260	228.5	328	133	305	100	179.5	119.5	395.5	188.5	214	178	181.5	238	371	47	358.5	273.5	80	113	338.5	599	291.5	359.5	369.5	630.5	271	260	66	378	159	146	169.5	265.5	383.5	142	330.5	197	711.5	106	123.5	82.5
D37_01248	STMMW_11691	bssS	CDS	400	1107	265	210	379	1911	407	278	957	327	446	330	497	106	140	128	440	673	1055	478	755	289	114	268	4896	622	170	171	211	4075	586	1504	430	2177	522	579	595	1222	2501	893	535	515	1447	172	221	143
D37_01249	STMMW_11701	dinI	CDS	514	127	103	77	196	183	681	356	427	120	249	182	744	278	347	268	628	539	467	51	748	501	229	419	515	1355	418	480	527	1336	502	3199	451	237	150	98	149	199	216	53	656	517	1047	110	111	97
D37_01250	STMMW_11711	pyrC	CDS	225	246	200	155	358	158	832	232	659	315	600	498	1241	667	687	579	593	530	967	17	785	622	90	377	167	2120	974	1083	1101	224	570	229	191	358	177	97	116	323.12	171	57	665	425	2124	208	200	173
D37_01251	STMMW_11721	yceB	CDS	857	963	448	449	591	1120	886	598	1624	583	883	679	1105	562	608	615	1024	959	1588	904	1286	1049	252	590	949	1588	887	1099	960	3005	908	1049	1064	1693	469	394	506	1126	1773	422	1182	1073	2724	462	514	481
D37_01252	STMMW_11731	grxB	CDS	152	842	332	330	507	491	736	89	1575	635	990	785	1450	395	363	368	505	448	2691	795	2090	1400	209	158	777	1244	386	355	423	1162	755	310	119	1584	499	393	467	332	385	292	526	225	3749	562	677	643
D37_01253	STMMW_11741	yceL	CDS	65	328	162	179	276	166	107	64	171	80	115	88	219	126	157	118	131	97	320	27	283	199	63	50	55	171	121	120	146	290	138	61	47	598	146	141	149	366.41	115	151	95	100	324	55	76	59
D37_01254	STMMW_11751	rimJ	CDS	175.5	215	287	372.5	411	482.5	754	129	617	511	766.5	559	240.5	175.5	177	156	342.5	183	289.5	106	894	681	164	115.5	121	449.5	338	373.5	397.5	332.5	179	120	106.5	321	416	485	537	665	897.5	406.5	762	195	1321	423	490	462
D37_01255	STMMW_11761	yceH	CDS	118.5	189.5	286.5	328	385.5	498	568.5	120	663.5	376.5	551	476	208.5	135	159.5	131.5	348.5	162.5	251.5	46.5	785.5	719.5	150.5	121.5	113.5	329.5	323.5	410.5	379.5	262.5	147.5	56.5	101	247	424.5	423	465.5	526	884	337.5	625	155	1251.5	400.5	476.5	448
D37_01256	STMMW_11771	mviM	CDS	137	180.5	215.5	264.5	328.5	381.5	467.5	127	516.5	240.5	344.5	276	202	127.5	186.5	117.5	341	202.5	272	30.5	664.5	585.5	87.5	125	80.5	394	281.5	305	294	241	179.5	59.5	108.5	292	400.5	291	333.5	582.12	538.5	204	668	175	1075.5	218.5	252.5	195
D37_01257	STMMW_11781	mviN	CDS	255	164	153	154	296	126	279	295	319	86	145	110	350	268	356	298	303	251	381	42	603	515	159	149	120	622	458	542	526	389	308	73	328	332	190	111	157	568	121	109	467	546	606	93	89	73
D37_01258	STMMW_11791	flgN	CDS	643.5	1807.5	1055.5	785	1874.5	1486	1765	911	4160	1279.5	2001	1582	248	171	155	136.5	1493.5	1630.5	810.5	158	192.5	109	39	1039	2352.5	3190.5	2455.5	2496.5	2889	3460.5	1884	1307	518	2891.5	1608.5	1953	2231	1134.5	1514	833.5	1844.5	775	5951	912.5	1055	920.5
D37_01259	STMMW_11801	flgM	CDS	436.5	1067.5	1009.5	823	1590.5	1078	1339	644	3022	1400.5	1827	1383	200	126	116	110.5	974.5	1056.5	566.5	90	172.5	117	32	688	1677.5	2136.5	2065.5	2053.5	2153	2794.5	1251	1190	319	1818	1725.5	2297	2392	1167.5	1206	861.5	1124.5	632	3950	730.5	827	698.5
D37_01260	STMMW_11811	flgA	CDS	599	415	858	557	1409	240	1426	938	1451	488	686	654	249	180	189	153	1131	1577	396	10	100	74	11	1039	262	1861	1463	1833	1694	125	1182	176	550	713	821	717	950	458	190	192	1481	920	2922	446	505	336
D37_01261	STMMW_11821	flgB	CDS	902	411	1354	808	2376	188	2504	1237.5	1742	881	1449	1246	303.5	343.5	357	312.5	1466	1337	386.5	4	151.5	141	27	947.5	325.5	2639	2845	3963.5	3802	120	1687.5	117	814.5	691.5	931.5	783.5	1321	670.5	164	298	2331.5	945	3720.5	996	1149	909.5
D37_01262	STMMW_11831	flgC	CDS	415	328.5	527.5	375.5	912.5	107.5	1282	690	1318	457	828.5	572	177	156.5	135.5	122.5	876.5	894	175.5	6	68.5	110	17	571.5	196.5	1523	1401.5	1872	1789.5	89.5	1030	70	487	496.5	440.5	380	538	349	195	96.5	1365	593.5	3287.5	533.5	605	455
D37_01263	STMMW_11841	flgD	CDS	508.5	380.5	1012.5	648	1605	127.5	1898.5	883.5	1320.5	849	1221	1013.5	218.5	255	245.5	206.5	1248	1145.5	180.5	6	139.5	179.5	30	774.5	203.5	2316	2392.5	3119.5	2938	108	1646.5	68	497.5	580.5	806	639	1047	504	261.5	150.5	2041.5	786	3551	871.5	1018.5	781.5
D37_01264	STMMW_11851	flgE	CDS	773	672.5	1321	1006	2270	229	3399.5	1322	2536.5	1550	2259	1619.5	510	416.5	389.5	312	1920.5	1813.5	468.5	19.5	351	329	50	1265.5	523.5	3793	3145	4260.5	3992.5	197	2651.5	330	828.5	1116.5	1177.5	1044	1534.5	961.5	519.5	219.5	2979	1168	7921	1419	1609	1275.5
D37_01265	STMMW_11861	flgF	CDS	771	720.5	1222.5	869	1980.5	221.5	3133	1168.5	2342	1159.5	1907	1414.5	310.5	343.5	284.5	244.5	1878.5	1918.5	278	7.5	173.5	157.5	47.5	1280.5	246.5	3193.5	3149	4272	3973.5	150	2400	164.5	978.5	1137	1170	1068	1646.5	739.5	286.5	204	2980.5	1166.5	6324.5	1444.5	1673.5	1259.5
D37_01266	STMMW_11871	flgG	CDS	745.5	574	1001.5	627.5	1748	155.5	2875	1139.5	2127	773.5	1427.5	954.5	309.5	316	243	253	1815.5	1619.5	296	15	247	220	25.5	1180.5	246.5	3375.5	2349	3343.5	3043.5	166.5	2218.5	142.5	784	914	861.5	724.5	1229	630.5	277.5	161.5	2753.5	1064	6371.5	902.5	962	742
D37_01267	STMMW_11881	flgH	CDS	532.5	258.5	593.5	321	1005.5	85	1720	868.5	1247.5	435	843	652.5	177	212	208.5	157	981	962	177.5	4	153	137	21.5	742.5	186	2000.5	1861.5	2793	2692	94	1301	58	580.5	491	449	367.5	601.5	475	219.5	89	1932.5	727	3101.5	535.5	660.5	443.5
D37_01268	STMMW_11891	flgI	CDS	542.5	309.5	657.5	479.5	1146	126.5	1459.5	1019	1371.5	564	890.5	641.5	239	294.5	264.5	274.5	1034.5	977	310	4.5	189.5	196.5	45.5	670.5	242	1938	2327.5	3417.5	3020	165	1311	84.5	661.5	601	520	484.5	756.5	748	250	158	1745.5	841.5	2951.5	505.5	644	489
D37_01269	STMMW_11901	flgJ	CDS	423	288	355	293.5	740.5	87.5	987.5	690.5	1125	371	524.5	424	165	174.5	162	145.5	697.5	702	256.5	2.5	142.5	130.5	28	524	133	1392.5	1431	2049.5	1772	139	923	72.5	516	488	374	296	471	482	242.5	111	1332	631.5	2022	362	388.5	267.5
D37_01270	STMMW_11911	flgK	CDS	1460.5	2839.5	1708.5	1291	3307	2627	4867.5	2394	9237	2454	3789	3046	371.5	326	357.5	260.5	3925	3265.5	1662	85.5	597	257	82.5	2101.5	3205.5	7907	6169	6688	7611	7861	4722.5	1071	1331.5	3897.5	2827.5	2381.5	3433.5	2535	1575	1573.5	5203.5	1704.5	11560.5	2165.5	2327	2009.5
D37_01271	STMMW_11921	flgL	CDS	784.5	1719	1099	1068	1938	1470.5	2199.5	1256.5	4765	1756	2484.5	2013	281	206	199.5	178	2186.5	1853.5	1012.5	45.5	422	179	60	1215.5	1536.5	4106	3646.5	3661.5	4262.5	4242.5	2535	697	745.5	2165	1926	1855.5	2001	2199	712	947.5	2155	910	6852.5	1277.5	1318	1135
D37_01272	STMMW_ncRNA_79	STnc840	ncRNA	128	455.5	43.5	47	63	408.5	136	232.5	1878	44	64.5	49	81.5	7	7	3.5	573.5	173	707.5	503	39	26	0.5	198	770	1740	137.5	120.5	139.5	1957.5	378.5	966	115	569.5	27.5	19	19.5	218	404	19	105.5	122.5	1843	27	17	24.5
D37_01273	STMMW_11931	rne	CDS	2169	1360	1268	1210	2120	1121	3253	2593	2725	929	1394	1191	2166	1884	2237	1689	2814	2733	1806	50	4079	3838	1012	1625	408	4435	3745	4382	4531	2524	2819	295	2673	2392	1696	1470	1678	3283	594	614	4842	4189	6583	1160	1070	902
D37_01274	STMMW_11941	STMMW_11941	CDS	1	1	0	0	0	1	3	0	6	1	0	0	5	1	2	2	1	3	5	4	5	2	0	0	9	1	1	0	2	6	2	1	3	0	1	0	0	1	0	1	1	4	8	1	3	0
D37_01275	STMMW_11951	rluC	CDS	873	134	167	110	305	175	939	1076	330	41	84	64	465	284	389	274	822	830	311	51	415	367	73	678	134	1041	555	662	703	257	504	39	1068	301	164	104	136	310	102	82	1350	1363	498	58	59	57
D37_01276	STMMW_11961	STMMW_11961	CDS	120	106	144	169	254	185	159	162	152	91	144	102	78	134	141	132	143	67	88	8	331	232	71	72	43	171	162	213	216	137	78	37	174	138	174	219	263	523	136	217	221	216	412	122	179	139
D37_01277	STMMW_11971	STMMW_11971	CDS	29	48	39	32	48	66	58	57	54	22	29	31	35	37	23	16	47	31	40	11	102	64	12	25	11	62	47	72	47	67	46	19	25	53	37	40	38	106	70	38	43	39	125	33	40	25
D37_01278	STMMW_11981	maf-a	CDS	47	118	97	90	138	105	148	60	151	102	118	89	252	147	169	127	119	117	316	26	330	210	80	47	106	337	238	243	298	332	150	89	36	229	145	120	140	188	82	110	149	104	442	78	89	85
D37_01279	STMMW_ncRNA_80	SraB	ncRNA	357	714.5	147.5	71	301.5	474.5	315	576	650	46.5	103	71	589.5	228.5	304.5	241	721.5	475.5	1073.5	67	358.5	245.5	54.5	409.5	216	823	291.5	372	402.5	1294	684	306.5	528	1216	125	91.5	172.5	195.5	134	62.5	540.5	899.5	1028.5	94.5	89.5	65.5
D37_01280	STMMW_11991	yceD	CDS	15296	1350.5	1816.5	1211	3008.5	1507.5	8132	17037	4365	1228.5	1971	1240	6706.5	4388.5	5290.5	4241	9379.5	8439.5	2937.5	88	7590.5	5034.5	1610.5	8948.5	4985	14065	8551.5	9841	9933.5	1637	6958	469.5	16916	2895	2322	1900.5	3507.5	4048.5	2831	736.5	14750.5	27242	11883.5	1386.5	1386.5	1135.5
D37_01281	STMMW_12001	rpl32	CDS	5766	654	549	363	937	589	5090	7147	1988	683	945	612	2871	1510	1769	1363	3798	3663	1418	35	3089	2470	653	3581	2288	5870	3349	3857	3638	668	2765	367	6215	1107	951	960	1678	1138	1220	242	7043	9374	4648	834	989	789
D37_01282	STMMW_12011	plsX	CDS	2513	555	411	263	720	421	2006	3739	1801	192	321	277	1651	882	1085	825	2812	2079	856	44	2230	1852	384	2112	860	4053	2160	2868	2884	528	1889	165	5438	1060	405	199	392	1286	621	124	3965	6771	3573	299	270	214
D37_01283	STMMW_12021	fabH	CDS	1476.5	371	427.5	366.5	703	329	2154	2508	875	221	392.5	281	1108	813.5	915.5	736	1400.5	1246	641	30	2286.5	1870.5	486.5	1029.5	524.5	2495	1819	2456.5	2264.5	412.5	1250.5	123.5	2329.5	591	373.5	277.5	380.5	1060	323	149.5	3616	3520	2000	341.5	329	206
D37_01284	STMMW_12031	fabD	CDS	1692.5	441.5	686	460.5	1139	322	2367	2412.5	967	445	730.5	608.5	1613	1340	1573	1204.5	1727.5	1415	1638.5	35.5	4129.5	3055.5	1240	1276.5	586.5	2533	2030.5	2757.5	2556	498	1279.5	214	2405.5	787.5	668	585	931	1200	301.5	250	3546.5	3733.5	2683.5	673	688.5	527
D37_01285	STMMW_12041	fabG	CDS	5450	1262.5	1190.5	822	1719	1106	5615	6520.5	3105	1239	1954	1568.5	3264	2113.5	2441.5	2008.5	4566	4145	2513.5	375.5	5706	5524	1401.5	3967	1574	6100	4193.5	5384	5009.5	1446.5	3231	594.5	7281	2145.5	1080.5	1142.5	1671.5	2082	1251.5	524.5	9550.5	10318.5	8573.5	1700.5	1777.5	1416
D37_01286	STMMW_12051	acpP	CDS	15629	5755	13527	13765	20297	4460	16020	12933	11760	7773	10931	10301	14492	12723	13393	12510	12490	15086	8992	1835	10857	9100	2648	9354	6303	18264	21387	23627	20376	8210	11550	4775	16942	12108	12991	14639	18566	17480	4239	9007	22358	26845	28912	6344	6877	5249
D37_01287	STMMW_12061	fabF	CDS	4016	1779	1776	1632	3193	942	7010	4923	2807	840	1340	979	3100	2042	2243	1809	4527	4270	1404	85	5514	4675	1574	4072	1523	5391	3701	4549	4087	1233	4328	529	5812	3100	1712	1552	2205	3609	882	341	10944	9142	7859	1244	1358	839
D37_01288	STMMW_12071	pabC	CDS	303	109	119	78	196	86	334	448	311	115	152	128	269	207	213	175	300	233	298	27	645	441	129	207	238	520	376	482	466	215	279	88	325	241	151	98	160	235	114	75	518	490	612	119	157	116
D37_01289	STMMW_12081	yceG	CDS	213	190	151	107	263.5	140	353.5	334.5	352	128	181	188.5	339.5	241.5	285.5	241.5	304.5	252	521.5	44.5	598	448	130	205	235	577.5	378	477.5	462	426.5	320.5	78.5	327	318.5	166	141.5	172	290.5	135.5	128	538.5	475	680	137	143.5	111.5
D37_01290	STMMW_12091	tmk	CDS	187.5	118.5	108	96.5	168	88	345	253.5	297.5	109	151.5	133.5	236.5	197.5	221	166.5	221.5	193	309	15.5	483.5	372.5	105	163	141	432	371.5	402.5	372	213	280	42.5	221	223	121	101	108.5	242	81	60.5	495	377.5	589.5	129	142.5	108.5
D37_01291	STMMW_12101	holB	CDS	266.5	171.5	158	100.5	249.5	124	369.5	423	361	89.5	160	129.5	356	242	291	189.5	337.5	275.5	349	8	530	391	144	241.5	117	578	405.5	503	556.5	289	372	24.5	298.5	290	216	151	165	378	121.5	81.5	566.5	640.5	666	146.5	145.5	124
D37_01292	STMMW_12111	ycfH	CDS	223	265	127	101	213	140	318	341	521.5	213.5	310.5	184.5	467	308	371.5	324.5	340.5	201.5	1697.5	647	620.5	369.5	108	187.5	326	526.5	443	510	453.5	940.5	518.5	228.5	279.5	448.5	155	133.5	170.5	355	158	115	533	544	1139.5	280.5	317.5	241
D37_01293	STMMW_12121	ptsG	CDS	974	1042	591	733	1169	825	1899	2654	4332	2287	2592	2058	4691	4817	4650	4517	2982	529	1853	325	5982	5276	1908	644	187	12301	10298	12551	10291	1081	601	6610	972	2162	392	390	441	1218	1322	357	1828	4365	9232	1720	2105	1662
D37_01294	STMMW_12131	fhuE	CDS	34	31	17	11	25	28	829	73	46	8	39	15	46	21	26	22	30	1889	91	98	750	656	236	48	37	122	104	206	160	100	41	49	213	43	16	12	17	27	75	15	43	101	107	20	20	11
D37_01295	STMMW_12141	ycfF	CDS	155	298	267	270	436	169	573	182.5	426.5	295	352	297	674	363.5	384	334.5	409	320	738	99.5	1272	866	200.5	162	275	704	430.5	471	453.5	408	464.5	121	156	536	322.5	281	314	290.5	125.5	144	526.5	292	1240	243.5	224.5	194.5
D37_01296	STMMW_12151	ycfL	CDS	140.5	319.5	214.5	182.5	354.5	140.5	595.5	203	431	208.5	309	264.5	464.5	243	268	229	368.5	326.5	472.5	63	883	681.5	157	195.5	186.5	696	375	375.5	442	320	480.5	45	174	557.5	217.5	196.5	214.5	267	114.5	104	757.5	325	1187	221	241.5	192
D37_01297	STMMW_12161	ycfM	CDS	189	275.5	183.5	144	322	170	547	175	425	251.5	381	297.5	454	245	278.5	222.5	329	265	623	53.5	848.5	705.5	146	174.5	196.5	634.5	376.5	459.5	476	466	437.5	80	184	455.5	222	168.5	193.5	211	132	95.5	667.5	330	1113.5	235	275	231
D37_01298	STMMW_12171	thiK	CDS	152	209.5	165.5	127.5	293.5	177	379.5	157	278.5	135	239	173.5	267	172.5	193.5	151	250	204.5	409	114	484.5	370	108.5	170.5	165.5	450	304.5	349.5	409	302.5	315	97.5	128.5	326	180.5	158	192.5	285	215	83	383	222	567.5	132.5	157	121.5
D37_01299	STMMW_12181	nagZ	CDS	129	464.5	288	291.5	502	473	554.5	171.5	820	283.5	510	444	548	277.5	353	272.5	431	366.5	851.5	97	707	531	195	219	293	636	481.5	552	545	574	449	170.5	198	785.5	371	350.5	368	571.5	399	391	565	373	1738	410	414.5	369
D37_01300	STMMW_12191	ycfP	CDS	163.5	587	299.5	318.5	474	570.5	454.5	176	899	387.5	454	393.5	573.5	216.5	221	223.5	393.5	355.5	1322	99	608	427	110	199.5	280.5	571.5	343	342.5	359.5	890.5	421.5	274	211.5	1002.5	383.5	405.5	361.5	593	320	380.5	477.5	299	2000	277	368.5	244
D37_01301	STMMW_12201	ndh	CDS	1304	444	744	589	1144	221	820	990	368	221	339	179	415	220	256	223	191	1195	824	164	1537	895	783	1196	1372	860	686	772	769	877	1268	681	2040	891	1840	1085	1785	1160	385	187	950	1528	787	177	242	215
D37_01302	STMMW_12211	ycfJ	CDS	86	108	56	50.5	100.5	68	234	75.5	378	112	198.5	118.5	216	52	39.5	70.5	197.5	131	263	1414.5	370	175	264	52.5	625.5	259	75	96	83	307.5	444	258.5	121	225.5	107.5	63	66	54.5	121	45	329.5	131.5	813	89	105	88.5
D37_01303	STMMW_ncRNA_81	STnc1090	ncRNA	13	34	37	24	56	41	33	16	39	33	54	40	47	21	27	35	28	34	141	16	58	34	33	13	28	53	61	63	67	122	34	24	12	51	26	35	35	51	40	23	34	33	90	15	25	17
D37_01304	STMMW_ncRNA_82	STnc850	ncRNA	47	37	7	7.5	11.5	34	51	23.5	232	14	31.5	16.5	115	6	7.5	13.5	58.5	46	147	1307.5	91	64	6	19.5	276.5	122	9	12	12	206.5	164	112.5	63	95.5	1.5	0	2	7.5	62	4	111.5	51.5	413	6	11	8.5
D37_01305	STMMW_12221	ycfQ	CDS	215	392	254	213	446	313	549	238	537	310	441	363	497	223	245	227	491	489	962	261	876	407	163	276	280	789	368	446	424	894	479	601	171	543	331	256	281	235	403	195	788	430	1238	265	268	198
D37_01306	STMMW_12231	ycfR	CDS	63	68	54	65	70	22	77	160	29	34	32	29	420	221	214	221	32	356	2202	77	2213	1075	2358	54	943	69	72	81	64	770	405	1260	133	221	60	54	55	163	25	33	59	252	95	22	25	25
D37_01307	STMMW_12241	ycfS	CDS	47	43	22	29	36	39	82	59	233	79	88	75	73	61	52	82	178	46	126	298	323	447	51	33	59	269	143	182	165	71	195	36	75	78	28	29	26	76	41	16	150	83	621	113	94	80
D37_01308	STMMW_ncRNA_83	STnc3410	ncRNA	39.5	151	23.5	22	44	113	29.5	28	174	12.5	23.5	16	147	38.5	39	34	110	108.5	270	70	30	20.5	2.5	70.5	43.5	124.5	22	32	33.5	274.5	113.5	125	105	264.5	19	20.5	24	26.5	70.5	16.5	47.5	143.5	312.5	25	18	13.5
D37_01309	STMMW_12251	mfd	CDS	474.5	830	449.5	370	737	547	1089.5	627	1308	333.5	597.5	460	1076	534.5	587	517	968	824.5	1822	441	1189	860.5	217.5	588.5	448.5	1613.5	978	1260	1231.5	1468.5	1110.5	449	552	1265.5	532	450.5	586	864.5	440.5	292.5	1311.5	1149.5	2616.5	459	504	348.5
D37_01310	STMMW_12261	ycfU	CDS	643	269.5	399.5	258.5	719	265.5	862.5	700	730	120.5	220.5	169.5	972.5	658	743.5	632	769.5	777	864	76.5	1065	949	256	504	678	1431.5	983	1283.5	1345.5	905.5	649.5	97.5	708	568	335.5	252	345	747	188.5	184	1404.5	1308.5	1152.5	206	233	154.5
D37_01311	STMMW_12271	lolD	CDS	282.5	114.5	146.5	124	224	80	340	308	280	78	155.5	105	307	247.5	332	231.5	312	324.5	269	7.5	248	276	84	198	135.5	530	439.5	577.5	547.5	213	248.5	29.5	321	135.5	158.5	73	104.5	344.5	44	31	555	464	579	138.5	153.5	114.5
D37_01312	STMMW_12281	ycfW	CDS	384	172.5	298.5	245.5	446	140	721.5	512	465.5	178	237.5	201	497	511.5	561.5	538.5	495	502.5	376.5	9	589.5	536.5	211.5	362.5	157.5	984	860	1097.5	1059.5	261	454.5	50.5	446.5	285.5	299.5	207.5	280	673.5	143.5	103.5	1102.5	693.5	1140.5	201	244	188
D37_01313	STMMW_12291	ycfX	CDS	397	312.5	277.5	252	494	219.5	692.5	478.5	532	210	271	245	641	513	589.5	476	584.5	518	739	32.5	1516	1263.5	328	365	225	1121.5	749	951	964	505.5	520	210.5	499.5	484	310.5	277	382	781	130	209	885.5	742.5	1376.5	268	309.5	287
D37_01314	STMMW_12301	cobB	CDS	435.5	440	326	301	579	287	821.5	439.5	1010.5	257.5	384.5	311.5	826.5	493	542.5	441	711	699	1077.5	70.5	1344.5	1013	340.5	458.5	213	1186	742.5	903.5	856.5	705	589.5	279	572	756	231	209.5	377.5	553.5	239	183.5	1067.5	761.5	2028.5	330.5	325	254
D37_01315	STMMW_12311	potD	CDS	528	171	224	224	305.5	132.5	1060	704.5	492.5	271.5	372.5	280.5	4808	2692.5	2888	2578.5	662.5	564.5	1743.5	30	3062	3278.5	439	409	171.5	1524.5	1072.5	1218.5	1219.5	387	645	311.5	591	206	238	189.5	254.5	409.5	116.5	101.5	1406.5	970.5	1610	451.5	460	384.5
D37_01316	STMMW_12321	potC	CDS	490	121	142	106	207.5	130.5	436	544.5	319.5	63.5	123.5	96.5	2555	1292.5	1396	1192.5	444.5	331.5	1289.5	31	2040	2125.5	252	300	197.5	826.5	549.5	620.5	554.5	483	350	306.5	661	248	147	99.5	104.5	458.5	114.5	62.5	661.5	883.5	941	192.5	214	165.5
D37_01317	STMMW_12331	sifA	CDS	69	52	25	24	33	50	89	96	223	97	163	142	3777	1658	1750	1516	75	173	2251	1475	3319	3135	633	61	365	192	83	101	93	828	194	172	43	73	135	92	59	52	191	33	177	105	632	387	392	370
D37_01318	STMMW_12341	potB	CDS	265.5	36	74	74.5	99	54	264	535	127	50.5	68	57.5	262.5	238	254.5	254.5	252	235.5	155.5	7.5	149	124	45.5	203.5	42.5	466	449.5	562	476	122.5	202	31	316.5	50	140	61	79	250	57	21.5	416	665.5	226.5	46	46	30.5
D37_01319	STMMW_12351	potA	CDS	390.5	73	121	112.5	164	108	454	781	338	61.5	85	59.5	368.5	387	391.5	382.5	448	336.5	289.5	38.5	526	524	126.5	265.5	118.5	846	853.5	915	891	182.5	448	17	619.5	180	137	64	81	385	100	58.5	898	1275.5	502.5	72	82	61.5
D37_01320	STMMW_12361	pepT	CDS	64	760	662	734	992	2246	247	53	1009	548	602	565	221	125	148	143	187	116	382	74	434	303	72	50	46	261	159	204	166	337	209	84	51	956	402	446	423	1251	2341	1050	215	116	2064	604	740	573
D37_01321	STMMW_12381	STMMW_12381	CDS	116.75	104.7	65.75	63	129.62	116.75	174.62	124.62	178.62	53.12	91.12	70.25	94	68.88	77.38	72.25	128.5	144.5	196.25	61.25	203.25	162.75	78	79.62	121.5	211.25	151.5	193.25	188.12	227	142.25	127	259.25	189.62	74.25	70	77	222.88	135.62	69.5	258.25	231.5	354.38	87.5	102.25	87.38
D37_01322	STMMW_12371	STMMW_12371	pseudogene	107.38	157.5	115	108.5	212.38	255	121	160.12	275.5	75.75	118	78.75	163.5	66.38	87.5	83.62	169.38	191.12	325	120.88	168.88	104.75	50.25	115.25	137.12	252.62	121	178.25	155.5	469.5	200.75	175	116.38	285.25	117.88	96.88	108.88	279.12	214.5	144.25	226.25	174	419.38	89.25	96.62	70.88
D37_01323	STMMW_12391	ycfD	CDS	355	383	298	277	538	235	624	458	793	281	452	364	964	759	914	659	545	563	1244	142	1336	1220	241	354	245	991	722	990	966	630	622	344	377	638	284	220	276	697	301	133	678	538	1462	257	292	260
D37_01324	STMMW_12401	phoQ	CDS	674	1176	671	628.5	1128.5	512	1982	1030	3985	1081.5	1667	1324.5	4720.5	3081	3665	2944.5	1853.5	1421	7256	234	10411.5	7632	1468.5	972.5	1169	3907	2773.5	3379.5	3409.5	2312	2248	1558.5	895	2559	600	567	849.5	1309.5	360	422.5	3176.5	1827.5	9359.5	1288	1424.5	1135.5
D37_01325	STMMW_12411	phoP	CDS	635	1262	892	708.5	1375.5	594	2103	852	3129	2189.5	3296	2594.5	4734.5	3555	4397	3431.5	1806.5	1027	7133	228	13641.5	9635	2906.5	719.5	1364	3341	2676.5	3267.5	3427.5	1666	2081	1879.5	692	2248	1078	1050	1310.5	1021.5	553	1109.5	2711.5	1344.5	8179.5	2662	2947.5	2868.5
D37_01326	STMMW_12421	purB	CDS	374	100	204	148	370.5	63	921.5	466.5	405	112.5	201	171.5	1854.5	1184	1293.5	1084.5	460	425	1155	17.5	906.5	1043.5	244.5	465	134	1822	1553.5	1992	1815	143	539	186.5	422	187	194.5	150	170.5	304	114	60	1034	816.5	1983.5	151	164	119
D37_01327	STMMW_12431	ycfC	CDS	350	125	126	74	243.5	76	430.5	387.5	391	68.5	128	114.5	822.5	431	507.5	407.5	445	402	797	11.5	610.5	517.5	109.5	327	113	890	537.5	674	705	235	416	47.5	453	200	231.5	92	134.5	241	81	49	642	715.5	880.5	90	88	63
D37_01328	STMMW_12441	mnmA	CDS	1230	358	485	366	817	259	1241	1385	1219	170	322	234	1617	1014	1289	946	1267	1065	1936	62	1678	1344	317	817	649	2126	1603	1986	2075	676	1101	263	1599	921	476	301	379	918	289	142	2017	2140	2133	217	221	167
D37_01329	STMMW_12451	ymfB	CDS	24.5	47	42	42	68	32.5	67	51.5	91.5	43.5	58	46	69	60.5	50	43	58	51	106	12	110	97.5	15	31.5	36.5	92.5	70.5	84.5	81	74	78.5	9.5	29.5	85.5	39	31	37	94.5	32.5	14.5	73.5	73	197.5	27	30.5	21.5
D37_01330	STMMW_12461	STMMW_12461	CDS	18.5	42	31.5	22.5	65	39	77.5	60	89.5	33.5	60.5	45.5	63.5	38	54.5	43.5	55	54.5	110	20.5	126	126	16.5	36	44.5	77	51.5	67	78	83.5	68.5	16	42.5	78	34.5	24.5	26.5	54.5	23.5	13.5	85	72.5	184.5	38	36	29
D37_01331	STMMW_12471	rluB	CDS	156	154	146.5	97.5	228	153.5	203.5	201.5	299	93	183.5	153.5	214.5	153.5	197.5	178.5	239	223.5	634	244.5	383	247.5	40.5	148.5	433	295.5	188	262.5	254	635.5	222	177.5	158	334.5	140.5	109.5	146.5	178	228	110	321.5	327.5	523	121	146.5	82.5
D37_01332	STMMW_12481	icdA	CDS	1644	1117	816	1333	1078	826	4057	998	6118	4766	5852	4390	6587	4197	4179	3857	6748	3401	3741	1118	8667	7403	1705	1748	3187	10007	6459	6755	6119	7995	5218	3669	1601	2151	1430	1374	1184	1636	825	579	3675	1654	13506	2622	2658	2490
D37_01333	STMMW_ncRNA_84	STnc150	ncRNA	109	90	39	61	65	53	82	49	116	77	108	82	249	271	301	304	72	81	683	172	603	418	164	29	96	131	138	200	145	242	83	96	95	127	32	36	31	100	51	63	92	48	225	81	67	99
D37_01334	STMMW_12491	STMMW_12491	CDS	129	184	47	51	91	33	188	121	4030	594	957	824	558	482	564	583	1034	190	824	520	380	384	73	78	517	694	358	345	327	1172	1540	69	106	365	91	82	87	57	31	18	250	222	4450	1181	1113	1007
D37_01335	STMMW_12501	envF	CDS	9	7	6	2	14	17	5	37	53	9	9	31	38	28	23	28	49	15	42	14	188	107	134	7	203	62	43	59	55	129	53	27	15	24	10	6	13	14	25	10	8	41	105	31	23	22
D37_01336	STMMW_ncRNA_85	IsrC	ncRNA	8	19	10	8	19	19	12	8	42	2	11	7	24	9	18	15	18	6	24	13	73	40	154	2	41	24	14	18	22	33	45	20	12	44	13	4	12	12	6	14	16	21	69	7	11	6
D37_01337	STMMW_12511	msgA	CDS	227	154	250	260	437	161	478	315	484	142	182	180	396	297	339	320	394	501	367	46	649	592	329	293	299	692	469	577	507	887	489	540	236	295	365	345	410	225	97	168	542	576	534	139	116	98
D37_01338	STMMW_12521	envE	CDS	156	82	64	40	91	16	59	188	485	106	176	148	520	441	453	400	258	79	299	13	1496	1395	479	70	143	443	373	382	291	184	503	18	143	85	57	54	52	108	19	28	41	298	786	140	148	142
D37_01339	STMMW_12531	cspH	CDS	254	19	48	18	53	17	33	138	38	4	26	17	107	144	142	108	100	51	85	8	833	291	80	67	10	102	102	155	174	19	65	1	335	39	21	18	20	233	13	14	72	255	59	12	7	12
D37_01340	STMMW_12541	pagD	CDS	0	7	3	0	1	1	2	0	84	75	88	77	268	275	294	241	20	2	682	12	1523	888	309	1	10	25	17	29	16	13	21	130	0	5	3	1	3	1	0	1	1	4	140	134	111	104
D37_01341	STMMW_12551	pagC	CDS	41	216	97	117	143	18	40	36	5555	2431	3069	2646	11194	7567	7446	7092	686	48	10804	310	29451	19046	9344	35	326	1145	764	872	792	665	890	1955	21	132	51	199	193	45	13	26	20	252	10774	4390	4689	5120
D37_01342	STMMW_ncRNA_86	STnc3420	ncRNA	15	27	10	7	10	33	24	6	34	16	39	31	38	8	10	13	37	11	65	55	33	9	6	8	25	43	14	24	26	76	19	38	11	41	22	15	20	33	41	29	36	14	102	27	33	32
D37_01343	STMMW_ncRNA_87	STnc520	ncRNA	166	1605	242	420	445	318	309	134	5777	747	1248	816	390	135	93	97	1150	396	305	111	296	225	37	176	398	529	105	99	89	500	3211	566	426	3193	163	186	279	344	585	88	465	1338	12773	668	848	896
D37_01344	STMMW_12561	pliC	CDS	326	765	529	655	932	383	282	213	2223	912	995	788	1080	818	814	757	760	345	1295	77	2888	1995	566	130	1494	693	308	371	325	753	1216	392	228	1159	452	570	585	799	283	573	184	253	3211	838	854	978
D37_01345	STMMW_12562	STMMW_12562	CDS	269	849	148	166	249	339	142	79	1186	423	681	441	438	249	289	273	474	154	3075	484	756	894	695	74	232	277	139	167	154	670	532	286	290	883	163	133	138	233	159	376	178	151	2450	1125	1534	1275
D37_01346	STMMW_12571	STMMW_12571	CDS	16	37	14	32	41	28	7	19	69	17	28	26	33	45	57	58	37	7	175	25	217	151	172	5	43	34	30	36	20	81	53	16	23	51	14	13	9	101	15	35	6	31	86	45	37	23
D37_01347	STMMW_12581	STMMW_12581	CDS	198	442	107	183	166	557	480	172	857	498	501	598	794	371	313	338	267	807	1735	373	1283	688	664	261	2359	664	207	156	202	13512	837	940	218	602	1672	1965	983	1163	3237	786	687	390	1503	562	472	455
D37_01348	STMMW_ncRNA_88	STnc1760	ncRNA	34	70	14	12	24	74	21	39	101	18	19	21	55	19	22	20	56	60	99	239	20	9	9	31	19	57	18	19	15	130	63	150	57	104	16	12	14	24	93	20	31	52	165	25	32	22
D37_01349	STMMW_ncRNA_89	STnc1210	ncRNA	33	75	1	1	0	161	8	12	393	6	12	14	74	4	7	2	82	130	166	408	105	63	8	60	167	142	7	6	7	606	60	78	177	99	16	8	4	11	308	2	14	236	270	7	7	3
D37_01350	STMMW_12591	STMMW_12591	CDS	57	102	54	32	78	117	61	54	204	76	113	89	326	172	242	189	147	121	731	177	1949	1233	514	56	79	202	97	130	143	169	185	160	54	130	61	48	58	93	115	52	100	126	455	109	112	81
D37_01351	STMMW_12601	STMMW_12601	CDS	43	201	101	75	146	30	230	37	140	111	184	153	5505	3514	4285	3741	172	93	4520	28	582	492	157	46	115	509	265	298	265	4090	309	4749	22	162	71	68	78	240	33	55	231	85	404	144	172	170
D37_01352	STMMW_ncRNA_90	STnc1990	ncRNA	279	161	64	42	138	217	441	191	296	66	139	125	333	141	182	211	380	320	489	178	121	85	44	135	442	431	127	144	172	966	313	234	286	208	80	70	127	119	169	212	537	290	553	162	155	103
D37_01353	STMMW_ncRNA_91	STnc3430	ncRNA	14	41.5	6	11	7	49.5	59	41.5	76.5	7	7	6	80	18.5	28.5	19	45.5	53.5	154	35	123.5	126.5	39	19	52.5	47.5	8	12.5	8.5	167.5	53	90	14.5	63	4	14	12.5	33	155	9.5	85.5	84.5	127	18	12	21
D37_01354	STMMW_12611	STMMW_12611	CDS	47	73.5	40	63	67	108.5	217	174.5	126.5	52	48	41	177	119.5	118.5	125	106.5	196.5	379	45	634.5	619.5	326	85	224.5	101.5	53	74.5	61.5	209.5	114	102	58.5	125	89	144	131.5	182	609	91.5	326.5	304.5	325	190	181	210
D37_01355	STMMW_12621	STMMW_12621	CDS	52.5	91	129	115.5	186.5	1797.5	181.5	60	490.5	352	403.5	469	101.5	75	77	61.5	188.5	77.5	182.5	29	457	284.5	105.5	48	44	187	134	144	141	133	103.5	66	41.5	177.5	123.5	106	95	211	1197.5	1049	277.5	136	1678	403.5	496.5	423.5
D37_01356	STMMW_12631	STMMW_12631	CDS	24.5	21.5	44.5	32	63	308.5	62	25	108	98	128.5	126	29.5	31	29.5	21	57.5	26.5	47.5	4.5	186	112.5	47	19.5	6.5	67	45	46.5	62.5	58.5	23.5	10.5	15.5	59	33	33.5	23.5	111	239.5	183.5	114	91.5	485.5	110.5	140.5	84
D37_01357	STMMW_12641	STMMW_12641	CDS	11	22.5	28.5	24.5	52.5	191.5	39.5	34	103	48	71.5	72.5	42	27.5	24.5	31	57.5	33.5	61	9.5	90.5	78	33	29.5	10.5	66	34	55.5	41	40	30	7.5	21.5	36.5	33.5	18	21.5	79	137.5	129.5	59.5	64.5	315.5	47.5	52	61
D37_01358	STMMW_12651	STMMW_12651	CDS	13.5	25	20.5	11.5	51.5	172	40.5	24	59.5	54	66	65.5	23.5	19	30	20	45.5	21.5	44	4.5	119	72	29	16	6	55.5	34.5	43	38.5	15.5	27.5	9	12.5	54	30.5	25.5	29	45.5	113	106	58	48.5	282	39	75	50
D37_01359	STMMW_12661	STMMW_12661	CDS	6.5	17	13.5	12.5	26.5	123.5	17.5	13	52	25	44.5	50	15.5	12.5	13	15.5	33	26	31	4.5	70.5	35	16.5	7	2	25.5	27.5	30	36	13	15.5	4	20	25	19.5	13	12	55.5	78.5	94	36	41.5	210	22.5	46	29.5
D37_01360	STMMW_12671	STMMW_12671	CDS	46	71	52	41	80	55	111	52	261	79	108	77	411	251	266	347	178	96	473	255	275	310	40	42	355	295	172	227	201	295	295	120	42	146	60	50	82	84	71	52	98	92	526	104	81	86
D37_01361	STMMW_12681	STMMW_12681	CDS	29	38	28	40	39	35	107	47	244	122	109	94	129	57	45	61	165	91	298	264	160	127	30	24	418	84	30	43	29	115	219	33	27	160	61	62	59	72	24	51	105	67	727	172	152	172
D37_01362	STMMW_ncRNA_92	IsrD	ncRNA	0	2	0	0	0	0	0	0	0	0	0	0	0	0	0	0	0	0	0	0	0	0	0	0	0	0	1	2	2	1	0	0	0	0	0	0	0	0	1	0	0	0	1	0	0	0
D37_01363	STMMW_12691	STMMW_12691	CDS	60.5	48	41	68	53.5	45	199.5	167	262.5	48	64	49.5	237.5	124	3561	87	181	173	307	247.5	689	284	306.5	120.5	164.5	358.5	3955.5	933.5	3534	227	152.5	32	71.5	98.5	45.5	51.5	70.5	100.5	55.5	28.5	263	307	583.5	58	48.5	42.5
D37_01364	STMMW_ncRNA_93	STnc3440	ncRNA	5.5	22	3	3	0.5	11	27.5	9	97.5	0	2	3.5	132.5	4	69	5	52	16	228	216.5	34	21	3.5	6.5	16.5	45.5	106.5	18.5	55	124	49.5	10	7.5	43.5	0.5	0.5	0.5	1.5	7.5	0.5	32	21	163.5	1	0.5	1.5
D37_01365	STMMW_12701	aadA	CDS	79	84	85	74	108	67	90	64	195	88	144	111	191	116	233	97	137	107	278	72	239	182	60	50	40	236	230	280	326	248	142	58	61	134	103	81	102	118	69	91	130	124	375	103	123	85
D37_01366	STMMW_12711	STMMW_12711	CDS	32	39	3	6	7	14	46	11	124	22	36	35	73	71	40	83	71	18	216	139	199	143	24	4	101	65	29	42	45	633	122	6	22	113	1	3	2	23	11	6	19	21	120	42	18	19
D37_01367	STMMW_12721	STMMW_12721	CDS	881	124	146	109	254	251	379	263	214	58	122	78	623	573	898	601	344	295	523	64	780	615	125	158	236	702	659	878	858	758	325	81	763	252	131	115	135	495	142	237	447	279	436	72	95	59
D37_01368	STMMW_12731	STMMW_12731	CDS	319.5	575.25	90.5	96.5	160.75	104.25	1150.75	103	1690.5	673.75	873.75	918.75	2416.25	1285.75	884.5	1712.25	1723.75	724.75	1159.25	207.08	452.25	395	52.5	130.75	1769	1096.25	366.08	510.25	396.5	977.5	5258.5	64.2	115.75	1291.25	85.75	68.75	68.5	64.5	40.25	79.25	439.25	178.5	3085	686	573.25	579
D37_01369	STMMW_12741	STMMW_12741	CDS	8	5	2	4	6	5	7	7	68	12	14	9	12	6	9	5	22	8	24	138	50	59	10	6	18	69	23	42	25	47	14	3	4	10	4	3	3	1	10	6	7	3	151	36	27	18
D37_01370	STMMW_12751	aroQ	CDS	182	98	163	105	174	15	190	81	500	138	234	213	6843	4701	5487	4547	418	66	5358	17	3920	3193	953	135	83	2895	2044	2625	2431	1115	480	383	97	114	81	49	59	344	19	24	192	132	979	246	289	257
D37_01371	STMMW_12761	yeaS	CDS	481	450	427	458	711	281	826	509	492	207	331	271	2083	1815	2073	1678	508	510	2210	78	1997	1757	479	359	446	1712	1320	1600	1582	1051	660	203	437	703	404	342	393	1254	185	358	857	559	1004	312	319	267
D37_01372	STMMW_12771	yeaR	CDS	33.5	57	26	24	41.5	99.5	83.5	38.5	96	50	51	53	95.5	48.5	68	58	68.5	129.5	136	6	924.5	559.5	369	36	68.5	82	58	60.5	64.5	2483	38	131	47.5	99.5	61	63	69.5	80.5	128	58.5	75.5	80.5	247	31	49.5	37
D37_01373	STMMW_12781	yoaG	CDS	37.5	57	20	27	30.5	82.5	76.5	32.5	94	28	40	41	86.5	28.5	36	36	63.5	85.5	123	35	651.5	554.5	162	29	55.5	101	32	28.5	37.5	2445	47	156	45.5	86.5	19	26	38.5	59.5	106	41.5	78.5	57.5	196	26	21.5	27
D37_01374	STMMW_12791	STMMW_12791	CDS	24	25	25	32	45	64	45	35	51	21	37	27	22	32	23	36	48	41	52	57	163	131	56	17	63	43	51	48	37	40	40	15	25	75	39	52	56	72	64	50	93	87	127	28	22	23
D37_01375	STMMW_ncRNA_94	RyhB-2	ncRNA	149	37	4	12	22	54	1312	219	89	9	19	18	40	11	10	10	47	5054.5	33	32246	6849.5	6054	332	107	127	571	108	143	155	1005	80	6653	387	40	14	8	18	10	111	7	245	215	104	6	12	5
D37_01376	STMMW_12801	STMMW_12801	CDS	21.5	148.5	29.5	49.5	45	51.5	74	12.5	367.5	235	259	242	132	102.5	76.5	140	111.5	48.5	754	47	112	100	60.5	13	154	110	60.5	77	45.5	541.5	184	41.5	22.5	170.5	62.5	59	46	38	47.5	82	59.5	26.5	492.5	339	296	358
D37_01377	STMMW_12811	yeaQ	CDS	113.5	606.5	81.5	225.5	151	186.5	358	59.5	1688.5	983	870	840	750	461.5	356.5	585	535.5	260.5	3559	305	375	371	221.5	55	831	569	319.5	327	204.5	2733.5	838	235.5	103.5	908.5	138.5	170	129	252	120.5	218	193.5	102.5	2390.5	997	777	1141
D37_01378	STMMW_12821	yaoF	CDS	36	189	82	46	147	151	113	29	301	140	230	150	269	105	136	91	79	62	903	21	2102	1303	623	30	136	62	38	55	66	142	171	275	27	254	128	96	160	102	198	72	110	69	910	163	203	178
D37_01379	STMMW_12831	STMMW_12831	CDS	192	279	153	123	241	331	235	198	332	150	301	187	346	170	213	135	214	242	680	123	1527	1113	239	123	131	380	211	290	313	567	224	390	150	453	187	156	240	299	721	193	394	181	772	141	158	161
D37_01380	STMMW_12841	yeaO	CDS	75	85	89	79	143	70	137	106	162	68	92	101	89	69	83	57	111	136	184	35	178.5	127	59	94	82	170	112	158	144	166	126	119	73	142	106	96	94	104	86	81.5	195	157	328	69	74	31
D37_01381	STMMW_12851	yeaN	CDS	42	8	14	11	35	6	96	57	37	4	16	9	52	35	35	32	52	86	37	10	65	64	29	41	60	133	115	150	139	37	46	11	36	23	18	12	9	37	7	4	118	101	89	16	13	7
D37_01382	STMMW_12861	yeaM	CDS	37	37	39	27	61	66	121	72	110	50	81	64	69	40	56	36	108	142	158	149	331	172	76	55	426	199	103	114	132	223	114	135	52	105	68	47	64	59	49	49	115	135	315	49	55	53
D37_01383	STMMW_12862	yeaL	CDS	33	117	62	53	95	38	61	24	78	23	46	31	132	62	76	60	67	35	133	6	120	102	29	23	21	94	63	73	87	81	62	30	38	162	46	45	38	138	23	35	84	47	164	32	38	21
D37_01384	STMMW_12881	yeaK	CDS	31	75	50	38	78	34	54	31	160	63	119	72	147	104	95	81	100	33	204	9	329	286	57	25	42	93	79	59	69	53	85	21	21	112	65	41	48	121	33	34	104	55	317	53	81	66
D37_01385	STMMW_12891	yeaJ	CDS	117	283	209	174	361	190	128	103	707	248	349	330	494	328	357	384	504	141	768	38	1011	663	166	90	147	315	149	194	213	399	356	33	83	606	231	180	185	367	170	200	198	162	1212	245	262	224
D37_01386	STMMW_ncRNA_95	STnc1480	ncRNA	55	240	116	81	187	142	36	31	1415	634	990	829	3934	2677	3118	2662	288	51	24645	201	18132	11881	2908	30	145	221	145	167	179	410	223	915	56	425	143	126	162	126	109	197	74	78	3407	962	1237	1007
D37_01387	STMMW_12901	yeaH	CDS	96	630	182	184	303	575	373	89	1942	439	681	509	836	337	327	327	454	274	1899	759	2010	1457	233	111	218	705	322	427	387	1785	791	367	99	1279	216	261	244	303	451	279	342	187	2822	494	556	422
D37_01388	STMMW_12911	yeaG	CDS	126	635	139	133	199	401	347	75	2898	1076	1378	1124	1150	425	432	575	698	260	3984	2135	5229	3716	530	94	371	660	316	400	431	1847	1389	974	82	1417	217	185	192	317	517	268	305	170	4837	957	1144	1054
D37_01389	STMMW_12921	mipA	CDS	729	1995	1363	1398	2207	799	2795	826	3551	2533	3497	2744	3505	1754	2038	1746	2410	1488	4552	155	3039	2774	524	908	623	2862	1846	2184	2089	1274	3880	690	693	3509	1307	1274	1448	1807	740	593	2268	1456	10701	2834	3245	3235
D37_01390	STMMW_12931	STMMW_12931	CDS	9	32	23	10	28	12	32	47	74	27	28	28	75	42	41	27	61	37	128	15	135	85	18	21	32	79	41	56	56	88	64	29	23	62	30	20	14	48	29	10	39	93	162	16	21	14
D37_01391	STMMW_12941	STMMW_12941	CDS	31	138	84	105	167	92	163	53	187	111	148	115	152	67	87	72	139	142	200	24	266	162	97	53	111	224	127	152	146	270	154	104	44	202	149	125	151	150	105	69	200	100	481	112	123	101
D37_01392	STMMW_12951	yeaD	CDS	69.5	122.5	160	143	239	193	275	155.5	143	94	138	92.5	384.5	189.5	196.5	181	108	213.5	493	47	562	408	126.5	136.5	66.5	324.5	244.5	251	289	129.5	89	100	151.5	175	183.5	151	202	319.5	132	173.5	210	271.5	377	70	85	75.5
D37_01393	STMMW_12961	STMMW_12961	CDS	33.5	60.5	47	44	75	102	109	68.5	96	22	34	20.5	130.5	53.5	56.5	52	55	140.5	107	3	207	150	50.5	91.5	15.5	185.5	79.5	87	95	23.5	61	10	53.5	117	62.5	59	82	102.5	94	51.5	135	160.5	204	17	42	19.5
D37_01394	STMMW_12971	gapA	CDS	2594	2876	5006	6424	7869	6873	11403.5	6845	5627	3068	3912	3135	13781	7805	7719	7664	3020	7088	8927	715	12689	11238	2620	5393	2375	15324	12019	11611	11473	2716	3704	1815	2859	5659	6725	6731	6975	9657	8480	7279	10853	13068	14531	2603	3086	2909
D37_01395	STMMW_12981	yeaA	CDS	453.5	248.5	142.5	163	246	296.5	1085	460	1775	865.5	1371.5	990.5	938.5	653	760.5	649	1568.5	342	998	131.5	1027	637.5	221	431.5	764.5	1511	1071	1189	1236	980.5	952	679	211.5	406.5	375.5	303.5	318	152.5	476	189	807	660.5	3768.5	570	556	480.5
D37_01396	STMMW_12991	yeaC	CDS	187.5	200.5	114.5	88	139	264.5	675	311	903	661.5	1033.5	815.5	623.5	361	403.5	353	918.5	294	632	84.5	701	548.5	125	336.5	309.5	1027	621	654	696	635.5	534	242	114.5	287.5	254.5	232.5	252	83.5	375	141	853	476.5	1783.5	487	485	499.5
D37_01397	STMMW_13001	nam	CDS	144.5	72.5	73.5	55	133.5	39.5	253.5	174	141.5	71	114	69.5	168.5	109	141.5	116.5	163.5	163.5	177.5	19	182.5	207	68	124.5	55	274.5	203	301.5	241.5	99.5	183	27.5	138.5	120	103.5	73	108.5	143.5	38	32	352.5	221	407.5	71.5	92.5	63.5
D37_01398	STMMW_13011	ansA	CDS	169.5	122.5	103.5	97	210.5	123.5	427.5	214	254.5	83	145	116.5	243.5	170	179.5	164.5	239.5	290.5	281.5	89	397.5	351	78	180.5	108	494.5	346	365.5	386.5	209.5	281	83.5	187.5	195	104.5	88	123.5	210.5	209	53	495.5	345	585.5	105.5	120.5	77.5
D37_01399	STMMW_13021	sppA	CDS	336	214	260	275	377	174	857	425	499	157	294	247	584	338	373	338	508	585	403	39	701	602	173	324	210	958	717	849	765	322	462	117	351	380	275	243	265	389	139	142	1016	658	1074	238	236	176
D37_01400	STMMW_13031	ydjA	CDS	124	133	105	107	159	144	359	183	306	171	268	180	257	170	198	174	202	237	310	134	523	300	160	139	238	524	374	435	471	275	296	215	115	241	196	147	178	209	248	122	377	205	763	125	172	153
D37_01401	STMMW_13041	selD	CDS	300.5	382	249	255	476.5	352.5	760.5	423.5	555.5	258	381.5	263.5	372	172	231	173.5	555	653	323.5	44	696	545.5	117	375	292	697	394	499.5	494	448	846	112	302	793	316.5	227	299.5	438.5	420	147	1025	670	1504	248.5	300.5	261
D37_01402	STMMW_13051	topB	CDS	507.5	662	459	422	809.5	429.5	1389.5	725.5	1074.5	371	575.5	489.5	442	302	379	307.5	830	1059	401.5	48	925	616.5	198	686	502	1084	722	879.5	947	585	1270	132	593	1123	540.5	455	552.5	947.5	525	227	1740	1158	2369	477.5	524.5	382
D37_01403	STMMW_13061	gdhA	CDS	150	257	158	144	204	349	386	159	362	163	261	173	1739	833	1054	768	197	453	701	42	572	542	165	99	385	2176	1477	1487	1653	2468	246	462	162	454	137	160	162	405	137	146	611	241	732	143	165	114
D37_01404	STMMW_13071	STMMW_13071	CDS	208	688	315	204	661	999	574	247	1710	610	977	754	99	42	59	42	543	452	516	226	196	107	31	224	697	1535	844	593	1024	3130	593	759	137	998	773	732	1401	292	1162	856	459	218	2210	386	393	350
D37_01405	STMMW_13081	STMMW_13081	CDS	28	12	12	20	17	12	47	25	30	11	23	13	45	36	29	26	33	21	48	2	87	49	10	24	6	75	45	59	57	22	31	72	30	48	18	13	15	54	16	4	49	51	76	9	5	7
D37_01406	STMMW_13091	xthA	CDS	165	125	139	125	192	148	407	174	261	172	272	239	313	215	247	224	231	272	377	126	557	403	158	182	105	493	372	391	393	309	329	735	180	315	234	186	238	341	147	130	434	292	714	174	197	160
D37_01407	STMMW_13101	argDa	CDS	6	11	0	0	11	10	42.5	11.5	228	297	451	232.5	23	10	12	11	456.5	24	30	812	121	107.5	26	9	30.5	22	16.5	17.5	18	31.5	188.5	84	8.5	20.5	18	12.5	12	12.5	16.5	8	35.5	29	631.5	110.5	68.5	77.5
D37_01408	STMMW_13111	astA	CDS	6	3	6	1	5	8	25.5	6.5	202.5	282.5	468	284.5	15	11	7.5	9	509.5	24	22	696.5	82.5	74	14	9.5	17.5	15	15.5	21.5	22	52.5	178.5	53.5	11.5	14.5	5	14.5	13	14.5	12.5	2	32.5	26	595.5	164.5	91.5	104.5
D37_01409	STMMW_13121	astD	CDS	9	15	13	13	20	16.5	27.5	8.5	264.5	247.5	407	250.5	23	15.5	22.5	18.5	595	19.5	39.5	862.5	108.5	78	24	10	16.5	27	20.5	31.5	30	97.5	221.5	46.5	9	29	21	15	20	26.5	14	11.5	45.5	42.5	680	187.5	124	107.5
D37_01410	STMMW_13131	astB	CDS	8	28	12	13	23.5	21.5	41.5	14.5	384	234.5	433.5	268.5	50.5	26.5	23	24.5	504	41	97.5	697.5	139	126	38	12.5	18.5	59	33	42	56	104	228.5	35.5	10	44.5	24	20.5	16.5	18.5	21	12.5	44.5	59.5	788	252.5	145.5	182
D37_01411	STMMW_13141	astE	CDS	11	10	9	6	22.5	13	21	13	160	87.5	125.5	97	26.5	21	23	25	243	21.5	61	165.5	97	41.5	17	10	6	22	24.5	27.5	23	60.5	120	11.5	8	40.5	9	13.5	9.5	24	24	11	16	42	273	82	62.5	48.5
D37_01412	STMMW_13151	STMMW_13151	CDS	33	60	15.5	22.5	32	43.5	76.5	23.5	360.5	198.5	246.5	168.5	196.5	83	72	83.5	199	80.5	354.5	206	583	446	117	28	248	135.5	63	71.5	60	214.5	129.5	52.5	39	137.5	29.5	24	19.5	60	36	33.5	171	43.5	973.5	181	159	159.5
D37_01413	STMMW_ncRNA_96	STnc1640	ncRNA	46	414	23.5	15.5	48	272.5	14.5	13.5	809.5	30.5	74.5	45.5	124.5	7	11	9.5	308	102.5	149.5	804	138	93	12	56	98	112.5	3	2.5	8	261.5	318.5	106.5	79	671.5	15.5	8	14.5	28	232	15.5	32	64.5	1403.5	21	41	33.5
D37_01414	STMMW_13161	STMMW_13161	CDS	97	99	83	63	136	62	155	104	205	109	145	147	261	155	201	142	174	109	264	71	742	422	244	79	202	382	291	362	374	503	193	748	75	160	95	76	100	167	124	41	172	113	414	101	102	79
D37_01415	STMMW_13171	nadE	CDS	165	405	412	380	567	459	821	202	565	260	410	298	622	321	321	264	316	522	827	199	979	720	185	224	693	606	408	420	417	653	443	366	184	872	376	330	386	673	463	314	765	297	1553	301	367	330
D37_01416	STMMW_13181	osmE	CDS	420	1594	730	1266	1020	1133	828	180	5939	4418	3912	3315	1487	870	728	1093	1333	732	3106	1044	1587	1380	557	222	3416	1873	1311	1330	954	3775	2575	1356	248	3722	995	1068	706	1801	505	1243	468	329	8224	1865	2048	2239
D37_01417	STMMW_13191	celA	CDS	121	207	269	288	372	328	226	82	326	194	252	200	86	68	82	83	232	81	137	30	786	427	331	44	134	97	77	67	74	91	50	150	96	330	265	321	240	734	258	207	186	105	659	137	167	189
D37_01418	STMMW_13201	celB	CDS	99	294	353	511	583	494	151	84	621	161	203	152	128	77	96	98	485	67	370	67	594	449	219	53	112	150	99	110	94	183	98	90	97	521	283	258	192	805	366	250	185	170	1078	145	209	160
D37_01419	STMMW_13211	celC	CDS	41	48	151	219	246	94	52	36	163	60	82	57	88	40	51	60	90	39	186	17	176	147	84	22	28	70	51	65	55	106	46	34	16	97	167	137	115	285	79	70	71	43	287	78	87	71
D37_01420	STMMW_13221	celD	CDS	44	83	174	227	300	170	98	41	309	56	73	63	117	46	58	55	148	59	244	46	210	184	95	25	65	122	62	62	69	177	85	34	38	193	195	156	119	388	112	89	138	89	467	87	84	99
D37_01421	STMMW_13231	celF	CDS	39	75	166.5	163.5	274	80.5	56.5	39	259.5	39	65	49.5	90.5	37	44.5	36.5	161.5	54	153	786.5	347	159	122.5	31.5	68.5	184	94	105.5	98.5	211.5	127	69	41	122.5	124.5	93	85.5	247	85	66.5	58.5	78	425	62	68	62.5
D37_01422	STMMW_13241	celG	CDS	58.5	134.5	116	140.5	283	117.5	93.5	44.5	314.5	81.5	136.5	79	215.5	60.5	62.5	73.5	213	97.5	259	117.5	230.5	117.5	85.5	51.5	49	220	123	102.5	88.5	319	183.5	77.5	61.5	264.5	149.5	77.5	83	204.5	104.5	75.5	132.5	136.5	637	101.5	104.5	86.5
D37_01423	STMMW_ncRNA_97	STnc2010	ncRNA	16.5	58.5	20.5	41	55	31	39	12.5	132	24.5	44.5	27.5	105	17.5	21	24	69.5	26.5	111	93	45.5	24.5	14	14	17.5	84	24	22	20	169.5	54.5	30.5	19.5	118	19	12.5	12.5	53.5	42.5	13	56	34.5	283	19.5	24.5	20
D37_01424	STMMW_13251	katE	CDS	49	840	120	114	243	295	348	25	1869	797	1157	880	672	207	216	260	698	162	1623	886	697	588	89	59	307	464	159	245	232	545	1415	109	35	1721	158	114	74	184	152	140	184	87	5845	687	870	803
D37_01425	STMMW_13261	cedA	CDS	44	50	76	68	137	33	138	91	92	61	71	67	104	71	80	55	104	84	190	70	178	126	40	70	51	115	128	143	101	95	102	60	51	106	69	58	75	106	52	58	207	130	180	56	60	34
D37_01426	STMMW_13271	ydjN	CDS	249	124	92	113	148	136	286	293	232	328	622	536	5612	4868	4928	5125	160	233	4599	74	550	498	462	159	2393	10018	8202	9012	8220	2441	146	2019	578	211	95	113	124	227	135	100	444	510	2337	227	181	186
D37_01427	STMMW_13281	ydjM	CDS	30	24.5	13.5	17.5	32	21.5	49.5	43	31.5	12.5	17	13	54	39	47.5	31.5	34.5	38.5	45	11.5	154.5	111	29	29	72	87.5	36	61.5	51	88.5	37.5	108	41.5	54.5	22.5	12	22	61.5	39.5	6.5	77.5	69	97.5	7	8	7.5
D37_01428	STMMW_ncRNA_98	STnc3570	ncRNA	217	437	86.5	49.5	140.5	557.5	212.5	285.5	353	51.5	115	64.5	441.5	118.5	158.5	145	335	578	741	48	194.5	199.5	44.5	208	252	481	110	180	160	1299.5	247.5	954	517.5	543.5	94	59.5	137.5	92	583.5	87	441	442.5	715	93	113	78.5
D37_01429	STMMW_13291	yniC	CDS	81	100.5	146	167	252.5	73	268	117.5	262.5	157	198	164.5	380.5	271.5	331	303.5	198.5	148.5	367	51.5	749	694.5	285.5	115	86	300.5	313	315.5	342	194	171	107	69	147	155.5	146.5	146.5	178.5	110	67.5	276.5	181.5	755.5	125	183	181
D37_01430	STMMW_13301	yniB	CDS	269	156	118	143	179	136	335	165	417	183	276	201	329	192	180	224	313	262	701	218	330	335	79	122	603	509	323	316	316	678	330	213	264	307	150	156	175	222	158	167	397	263	808	181	189	183
D37_01431	STMMW_13311	STMMW_13311	CDS	51	305	209	226	280	430	274	40	585	293	433	333	203	100	94	79	209	132	391	167	1034	596	67	38	123	245	131	123	146	393	251	175	28	482	243	293	359	465	1098	301	289	76	950	357	440	342
D37_01432	STMMW_13321	ydiZ	CDS	17	88	48	64	73	60	62	14	137	77	98	85	78	49	73	58	41	48	172	28	172	130	39	19	53	110	97	99	103	137	111	69	17	119	64	47	55	64	91	48	53	22	265	71	101	69
D37_01433	STMMW_13331	pfkB	CDS	61	439	210	199	329	262	293	71	556	266	399	301	414	185	193	173	296	233	661	156	639	469	101	127	122	555	277	267	281	369	624	166	39	669	251	186	202	342	386	158	246	127	1516	257	240	207
D37_01434	STMMW_13341	ydiY	CDS	250.5	87.5	126.5	84	217	71	338.5	514.5	125	36.5	56.5	58	291	289.5	306	255	296.5	269.5	266.5	88	261	157.5	73	283.5	133	383.5	273	364.5	275.5	262.5	292.5	151.5	342.5	151.5	126.5	54.5	88	277.5	100	75.5	535	702	201	38	33	33.5
D37_01435	STMMW_ncRNA_99	STnc3460	ncRNA	74.5	41.5	45.5	35	66	28	82.5	73.5	55	28.5	47.5	39	70	82.5	96	90	64.5	51.5	146.5	80	96	60.5	29	52.5	58	92.5	88	104.5	87.5	125.5	53.5	129.5	88.5	54.5	36.5	16.5	28	89.5	46	38.5	118	126	88	25	19	22.5
D37_01436	STMMW_ncRNA_100	STnc4210	ncRNA	5	417	13	11.5	21	20.5	5.5	4	1953	234	365	277	175	30	26.5	38.5	280.5	18.5	303	992	118.5	131.5	16.5	5	30	64	21.5	16	20	276	774	95.5	12.5	517	10	15.5	20	5.5	15.5	5	9.5	52	4306.5	292.5	279.5	258
D37_01437	STMMW_13351	lpxR	CDS	38	1259	146	97.5	209	37.5	29.5	33	6513	1771	2832	2303	626	257	259.5	267.5	1959.5	70.5	884	977	1789.5	1336.5	310.5	48	78	417	208.5	147	197	467	5898	157.5	25.5	1597	212	288.5	315	37.5	30.5	37	31.5	271	16392.5	3341.5	3786.5	3336
D37_01438	STMMW_13361	STMMW_13361	CDS	4	111	18	9	32	7.5	15.5	14.5	448.5	128.5	292	209	341.5	179	236.5	235	126.5	15.5	1403	31.5	1185.5	514.5	283.5	7.5	43	89	35	55.5	51.5	75	253	221	6	114	22.5	20	31	3.5	7	7.5	21.5	43.5	1076	214	364.5	315
D37_01439	STMMW_13371	STMMW_13371	CDS	54	319	80	46	150	94.5	97.5	78.5	679.5	342.5	544	482	1025.5	471	602.5	465	241.5	105.5	2351	310.5	4078.5	2309.5	822.5	72.5	321	322	175	221.5	210.5	563	658	589	77	363	102.5	98	133	102.5	70	102.5	74.5	157.5	1618	467	582.5	494
D37_01440	STMMW_13381	STMMW_13381	CDS	22	42.5	29	18	40	34.5	46.5	23	58	20.5	45	34.5	49	73.5	70	68.5	38	37	50	5	206	118	91	22.5	46.5	76	36.5	71	51.5	86	35.5	22	42.5	71.5	31	25	36.5	37.5	103	24	80	65.5	117.5	34.5	32	40.5
D37_01441	STMMW_13391	rfc	CDS	1032	568	320	396	524	477	1599	584	793	305	438	404	550	481	549	535	857	1003	710	60	431	493	92	494	812	1317	589	801	696	1420	564	82	1230	823	216	255	293	916	549	179	1606	785	941	369	262	278
D37_01442	STMMW_13401	thrS	CDS	4164	3956	3549	3267	5459	2517	6665	5318	5346	2329	3326	2836	5033	4157	5201	4057	4884	4093	3710	341	9946	8298	1983	3679	2527	8844	7386	8359	8255	4703	4571	1179	5228	6885	3240	2754	3194	7300	4979	1549	9436	9678	10589	1956	2096	1759
D37_01443	STMMW_13411	infC	CDS	24993	6977	5411	3553	8917	4407	21154.5	33074	14031	4690	7374	5768	22912	14314	17394	14438	20363	19458	12428	928	19190	14602	4716	18086	14883	37894	26839	33730	31705	8713	20048	7733	31671	12706	5702	5049	9714	7177	7588	2209	40895	54172	32330	8525	8541	6493
D37_01444	STMMW_13421	rpl35	CDS	9228	2203	2954	2249	4395	1102	8678	13303	3544	1573	2098	1688	9175	8159	8679	8180	7220	6621	3019	57	11970	8790	3290	6228	5778	14649	15407	16332	13902	2433	8021	2418	10858	3916	2578	2698	4668	4629	2131	602	14181	24199	9762	1627	1548	1234
D37_01445	STMMW_13431	rpl20	CDS	12299	3457	2814	2240	4289	1867	13788	17966	5849	1785	2304	1840	14952	9847	9732	9716	10913	10352	5295	140	9927	7870	2496	9427	8779	21542	15053	16019	13507	3930	10404	4207	17785	6033	2171	2281	4041	5046	3805	600	22535	36493	14462	2237	2291	1626
D37_01446	STMMW_13441	pheS	CDS	444.5	143	296	279	555.5	149.5	1076	769.5	562	254.5	423	311	980.5	699.5	818.5	619.5	703	462.5	377.5	17	972	962.5	300	488	165.5	1680	1308.5	1514	1422.5	257	711.5	231	461	279	274.5	173	288.5	586.5	165	68	1551	1337	1506.5	226.5	251.5	197.5
D37_01447	STMMW_13451	pheT	CDS	2196	1774.5	1459.5	1436.5	2460.5	1148	3839	3177.5	4149	2450	3411.5	3016.5	5665	4607	5124	4544	3466	2614	5538.5	584	14285	12847	3992.5	1930.5	2632	6983	5656	6573	6187	3235.5	5278	2095	2513.5	3308.5	1405	1405	1978	2787.5	997.5	1064	5771	5367.5	10714	2746.5	2999	2390
D37_01448	STMMW_13461	himA	CDS	2130.5	2272.5	868.5	944.5	1329	1432.5	3021	2096	5706	1809.5	2382.5	1946.5	4405.5	2331.5	2512.5	2268.5	3180	2721.5	5170	2065	7524	7562	1746.5	1581.5	3287.5	4472	2632.5	3110	2636.5	4600.5	4401.5	2059	2830.5	4395.5	875.5	1131	1198.5	2153	780.5	1016	4260	3972.5	11344.5	2071	2097.5	1772.5
D37_01449	STMMW_ncRNA_101	STnc540	ncRNA	179	407	19	35	16	273	228	167	1188	47	70	52	559	60	44	50	372	254	522	585	457	437.5	26	145	210	466	43	56	37	694	404	345	427	821	7	4	9	64	123	9	483	599	2166	30	29	25
D37_01450	STMMW_13471	btuC	CDS	221	80	127	117	205	79	270	211	195	70	120	83	191	161	179	131	215	207	220	14	319	257	69	151	60	328	253	326	325	102	184	14	209	148	104	85	110	333	47	70	352	304	397	62	89	49
D37_01451	STMMW_13481	btuE	CDS	74	69.5	97	64	147	46	198	82.5	195.5	95	148.5	100	222.5	107.5	133.5	132.5	135.5	116.5	436	136.5	584.5	421.5	87	72	95.5	191	112.5	167.5	150.5	184.5	232.5	33	64	172	93	65.5	85.5	150.5	57	48.5	229	134	526	86.5	97.5	96
D37_01452	STMMW_13491	btuD	CDS	54	45.5	67	52	74	31	160	75.5	147.5	63	85.5	78	118.5	87.5	83.5	82.5	116.5	98.5	246	25.5	321.5	283.5	51	54	43.5	152	104.5	122.5	113.5	78.5	196.5	7	48	125	58	45.5	61.5	104.5	41	21.5	190	115	410	84.5	59.5	60
D37_01453	STMMW_13501	nlpC	CDS	107	65	55	73	106	120	183	136	260	104	187	169	795	480	610	511	186	167	977	56	800	664	224	106	219	847	289	326	318	989	205	268	80	129	152	150	184	91	234	178	259	249	622	178	203	170
D37_01454	STMMW_13511	ydiV	CDS	33	68	26	42	55	22	70	73	261	71	141	148	432	289	325	321	155	59	555	545	866	537	190	45	72	327	150	162	166	388	241	19	43	145	35	41	38	62	48	28	53	146	617	133	133	127
D37_01455	STMMW_13521	ydiU	CDS	386	112	57	43	100	110	475	283	329	171	322	204	550	551	628	472	281	376	1037	227	2101	1723	510	235	389	994	1205	1544	1549	902	423	251	355	236	55	61	75	76	248	66	706	328	715	159	177	167
D37_01456	STMMW_13531	ydiE	CDS	261	9	11	9	29	6	778	482	13	4	7	7	21	28	50	25	19	1087	12	526	343	106	222	212	187	536	567	892	846	104	77	1334	459	17	18	12	10	19	14	9	98	608	19	4	0	4
D37_01457	STMMW_13541	aroH	CDS	157	273	138	112	246	147	399	175	327	73	131	94	638	222	259	232	267	389	709	48	1495	1743	286	197	89	760	329	374	398	599	410	155	196	505	137	92	129	220	175	67	452	309	620	83	99	78
D37_01458	STMMW_13551	ydiA	CDS	106	125	76	88	180	92	301	66	280	130	209	136	161	76	92	85	214	185	272	95	362	262	57	100	115	229	153	157	182	338	223	84	80	220	100	88	113	162	144	71	259	107	628	112	144	133
D37_01459	STMMW_13561	pps	CDS	1466	2512	1862	1606	2993	550	6993	171	4786	3286	4697	4193	3335	2260	2320	2129	6279	3719	1486	324	4137	3230	766	2314	1017	3529	2176	2385	2257	4501	8494	1158	1743	4057	1619	1162	1201	1872	740	461	5407	282	17116	3234	3351	2578
D37_01460	STMMW_13571	ydiD	CDS	21	41	23	34	36	42	29	31	76	36	44	51	82	45	57	60	47	35	137	41	126	79	63	24	37	106	65	102	94	94	51	51	33	80	31	36	45	64	65	30	45	68	159	36	38	18
D37_01461	STMMW_13581	ydiT	CDS	4	3	1	5	4	6	4	3.5	2.5	4	2.5	7	6	3.5	4	3	13	8.5	14.5	2	16.5	11	11.5	2	1	11	16.5	8	12.5	13	4	4	5.5	5	3.5	5	7.5	7	8	4	8	5	18.5	4	7	1
D37_01462	STMMW_13591	ydiS	CDS	11	16	6	5	12	13	16	13.5	18.5	7	20.5	12	37	14.5	30	18	20	19.5	38.5	6	116.5	98	40.5	6	9	26	40.5	51	37.5	24	25	9	20.5	21	14.5	11	7.5	30	19	8	25	44	73.5	9	10	4
D37_01463	STMMW_13601	ydiR	CDS	41	14	22.5	13	42	12	40	45	83	23	43	35	401.5	680.5	818	620	80	32	200.5	16	1356	870	306	26	62	294	462.5	677	589	46	95	5	133.5	86	35	31.5	53	134	21	28	134	203	349.5	69	67	63.5
D37_01464	STMMW_13611	ydiQ	CDS	3	1	2.5	4	1	3	2	0	4	0	1	4	7.5	5.5	3	2	5	2	4.5	0	8	5	7	0	0	16	5.5	3	6	5	7	1	2.5	2	0	1.5	4	6	3	4	4	10	9.5	1	2	2.5
D37_01465	STMMW_13621	ydiP	CDS	9	9	6	18	17	18	18	17	20	4	3	5	23	8	6	14	19	11	23	5	29	13	19	6	32	32	9	22	18	30	20	8	7	20	13	10	12	36	14	18	13	37	55	8	17	8
D37_01466	STMMW_13631	ydiO	CDS	63	65	55.5	47.5	65	101	145	110	216	93.5	128.5	123	113	71	78	42	180.5	103	234	96	157.5	86	49	53.5	119.5	260	138.5	149.5	161	341	172	141	103.5	110	74	85.5	101.5	84	136.5	103	204	180	472.5	122	119	79.5
D37_01467	STMMW_13641	ydiF	CDS	8	9	9.5	2.5	10	12	16	14	25	8.5	8.5	1	17	11	17	16	13.5	30	37	23	56.5	25	16	9.5	14.5	52	31.5	29.5	42	54	22	10	3.5	12	7	7.5	11.5	10	19.5	7	20	38	67.5	6	7	15.5
D37_01468	STMMW_13651	aroD	CDS	61	63	71	74	100	71	131	66	159	58.5	75.5	63	198.5	117	96	103	80	134	174	20.5	228	200	60	41	30	259	162	150	164	267.5	95	86	39	120	83	75	68	108	90	45	165	118	321.5	49	64	57
D37_01469	STMMW_13661	aroE	CDS	33	38	18	27	35	57	64	19	88	21.5	44.5	28	87.5	39	57	35	44	53	108	34.5	74	65	18	36	39	124	59	55	64	168.5	61	78	21	68	54	33	51	40	56	43	65	57	179.5	36	42	31
D37_01470	STMMW_13671	ydiN	CDS	0	1	0	1	1	3	0	2	5	3	0	3	1	0	2	2	6	0	4	5	12	5	6	1	8	9	4	2	4	9	4	3	2	5	2	4	3	4	4	4	3	45	47	8	1	1
D37_01471	STMMW_13681	ydiM	CDS	6	18	5	7	13	19	8	5	25	7	10	16	33	10	21	9	17	7	38	26	33	16	6	4	18	39	16	12	17	88	23	36	271	184	99	78	92	109	170	142	205	280	462	97	96	102
D37_01472	STMMW_13691	ydiL	CDS	1	7	14	28	19	16	20	1	22	7	13	14	9	13	8	11	10	6	11	4	30	13	10	0	8	6	9	9	7	16	2	0	5	9	16	29	33	20	3	50	16	9	47	29	18	15
D37_01473	STMMW_ncRNA_102	RprA	ncRNA	1353	1265	248	204	510	737	2000	183	5841	579	1404	790	2275	310	382	516	1409	572	1734	43143	332	341	176	409	10165	6038	582	870	825	3550	2294	2685	1121	2973	121	74	108	168	2172	175	3157	859	10217	623	718	779
D37_01474	STMMW_13701	ydiK	CDS	141	132	116	112	157	106	227	162	314	113	223	174	230	157	179	163	193	143	351	111	355	293	90	97	92	318	238	281	232	387	232	144	126	222	109	115	127	275	126	87	274	250	611	134	111	122
D37_01475	STMMW_13711	ydiJ	CDS	293	647.5	384.5	324.5	657.5	388	777.5	237	1054	312.5	458	427.5	1572	908.5	1174	792	594	709	1311	36	1410.5	1259.5	354.5	309.5	173.5	2865.5	1915	2352.5	2356.5	840.5	1111.5	389	273	1096.5	332	228	277.5	637	314.5	207.5	785	481	3125	485.5	486	401
D37_01476	STMMW_13721	STMMW_13721	CDS	40	118.5	60.5	52.5	112.5	69	94.5	40	162	45.5	61	46.5	249	181.5	219	187	85	77	242	3	323.5	257.5	109.5	54.5	22.5	401.5	245	316.5	318.5	115.5	141.5	35	54	209.5	43	41	42.5	66	51.5	31.5	115	89	490	57.5	77	62
D37_01477	STMMW_13731	ydiH	CDS	203	890	431	272	833	254	272	147	716	274	452	383	1169	729	883	769	267	170	1351	59	756	685	288	113	175	987	936	1040	1150	621	368	723	119	1522	343	223	296	470	279	370	199	189	1248	262	351	278
D37_01478	STMMW_ncRNA_103	RydB	ncRNA	118	525	12	25	18	210	26	75	768	45	43	42	688	96	83	100	243	201	1192	267	668	1003	11	77	53	886	105	150	136	1176	199	472	296	746	7	10	8	67	190	9	77	329	978	16	19	20
D37_01479	STMMW_13741	STMMW_13741	CDS	29	30	39	41	66	34	253	43	194	192	260	249	164	94	92	92	153	91	212	38	121	80	29	37	58	269	165	147	131	142	68	65	29	79	54	56	60	117	47	34	153	101	371	92	95	62
D37_01480	STMMW_13751	sufA	CDS	26	14	3	7	7	7	348	91.5	45	23	27	24	46	21	10	21.5	24	940.5	107	328.5	1194	728	229.5	72.5	58.5	206	163	243.5	258	87	62	5033.5	40	37.5	9.5	10	10	9	2	1	91.5	131.5	109.5	13	16.5	16
D37_01481	STMMW_13761	sufB	CDS	69.5	79	22	14	36	52	1213	229	201	55	89	77.5	155	61	72	72	84.5	3005.5	387	220.5	4730	3548.5	461	197.5	154	808.5	476	684.5	740.5	279.5	245	3770	132	188	34.5	18	37.5	56	49.5	28	406.5	356.5	485	64	72.5	67.5
D37_01482	STMMW_13771	sufC	CDS	31.5	44	10.5	20	28	30.5	440	99.5	152	29.5	54.5	40.5	91.5	51.5	39.5	60.5	35.5	1199	243.5	154	2431.5	1852.5	384.5	75.5	58	336	281.5	351.5	340.5	224.5	124.5	1518	69	96	21	23.5	19.5	28.5	47.5	8.5	167	155.5	266	39.5	60.5	26.5
D37_01483	STMMW_13781	sufD	CDS	74.5	112.5	31.5	28.5	54	40.5	942	197	231.5	61	91.5	57.5	198	93.5	85.5	94	84	2445	390	194	4627	3730.5	577	171.5	97	679	651.5	744.5	830	408	203	1464	165	168.5	29	25	28	42	50	18.5	380	279	461.5	68.5	68.5	60
D37_01484	STMMW_13791	sufS	CDS	52	53.5	26	17	48	40.5	529	120.5	133.5	36	69	53.5	141.5	61	74.5	77	91.5	1218.5	290	122	3700	2879.5	617.5	102.5	66.5	444.5	383.5	491.5	512.5	301	157	257.5	100	111	53	46	31	57.5	63	30.5	191.5	179	290.5	47.5	60	57.5
D37_01485	STMMW_13801	ynhA	CDS	19.5	17	4	8.5	20	17.5	155	68.5	55	17.5	27	23	57	37	44.5	42	23.5	456.5	101.5	39	1379.5	870	167.5	26.5	34	159	139.5	194.5	225.5	134	53.5	77	31	52	14	11.5	13	26.5	30	14.5	50.5	82.5	118.5	24.5	12	17.5
D37_01486	STMMW_13811	ynhG	CDS	68	164	52	57	85	123	348	110	396	153	212	153	333	161	122	145	146	665	925	575	2074	1419	298	78	164	334	241	309	321	676	256	247	98	256	94	83	96	136	144	73	212	180	678	150	198	133
D37_01487	STMMW_13821	lppB	CDS	83	210	121	124	160	68.5	47.5	62.5	96.5	74.5	68.5	54.5	121	68.5	51	64	74.5	53.5	103.5	66	61.5	62.5	20	49	53.5	56	29	35	29	52	82	29.5	104	490.5	50	71	68	581.5	73	46	69	167	176	36	19.5	29
D37_01488	STMMW_13822	lpp	CDS	61162	51713	78104	139212	108019	65483.5	116318	44457.5	91885.5	118824	126936	99074.5	85822	112180	112252	119190	88569.5	75009.5	90370.5	8468	47257.5	37488.5	15476	43179	41365.5	70615	123294	125919	95739	63925	45304	58697.5	70758	73693.5	71332	89893	75747	160840	108776	103432	95043	71227	125618	63854	62451.5	71721
D37_01489	STMMW_13831	pykF	CDS	670	744	770	707	1370	687	1058	1660	892	319	493	341	1543	787	840	774	437	643	3147	142	2690	3096	387	560	265	1690	1054	1384	1091	704	813	242	739	1343	504	537	712	1474	568	418	1322	2741	2157	294	318	314
D37_01490	STMMW_13841	orf48	CDS	12	22	29	41	59.5	30	23	28	72	36	60	57	46	42	46	39	53.5	22	99	13	105.5	102.5	32	10	23	67	45	43	45	87	43	27	6	39	51.5	41.5	62	76	23	13	28	62	236.5	42.5	58	44
D37_01491	STMMW_13851	orf32	CDS	8	6	10	5	17.5	5	4	11	39	21	37	19	9	6	6	8	34.5	9	15	7	68.5	24.5	7	5	13	22	12	16	25	22	12	10	9	13	21.5	12.5	17	19	16	7	8	22	152.5	26.5	25	20
D37_01492	STMMW_13861	orf245	CDS	3	15.5	19	41.5	38	12	6	2.5	103	58	69.5	66	5	8	3	4	46.5	4.5	9	13	58	66.5	12.5	3	12.5	24	9	8	6	19	12.5	8	1	15	64	40	37	27	11.5	20	4	17	289	58	81.5	60.5
D37_01493	STMMW_13871	orf408	CDS	3	6.5	11	18.5	23	25	38	2.5	126	57	93.5	86	14	6	6	6	46.5	5.5	14	36	59	27.5	6.5	1	15.5	11	7	4	8	18	8.5	4	2	13	59	58	48	11	35.5	35	19	26	344	79	87.5	63.5
D37_01494	STMMW_13881	ttrA	CDS	13	50.5	22	33	47	44	22	19	60.5	20	40	26	44	20.5	31.5	25	45	32	77.5	38	86	46	18	32.5	18	49	28	42	32.5	61.5	42	37	16	83	40	22.5	34.5	39.5	63	30.5	29.5	81	173.5	37	34.5	29
D37_01495	STMMW_13891	ttrC	CDS	3	15	8	5.5	10	16	4	3	13.5	5	7	3	6	3.5	2.5	2	11	7	12.5	2	15.5	8	1	1.5	1	8.5	5	4	1.5	8	2	4	3	17	7	4.5	5.5	8.5	3	12.5	3.5	35.5	44.5	0	7.5	3
D37_01496	STMMW_13901	ttrB	CDS	0	7.5	10	6.5	6	11	3	0	13	5	5	3	6	3	1	4	6	1	11	2	21.5	15	3	1	5	3.5	3	4	4	10.5	1	9	2	17	5	3	4	13	15	8	5	19.5	21	3	4	6
D37_01497	STMMW_13911	ttrS	CDS	162.5	434	328.5	345	577.5	694.5	655.5	100	851.5	329.5	586.5	470.5	181.5	114	141.5	99.5	480.5	235.5	250	33	1012.5	646.5	136.5	144	75.5	419	231	297.5	295.5	257	293.5	89.5	124.5	710.5	505.5	465	516.5	755.5	795	317.5	765.5	178	2136.5	386	482	339.5
D37_01498	STMMW_13921	ttrR	CDS	28.5	113	101.5	106	170.5	205.5	145.5	26	196.5	102.5	135.5	116.5	71.5	44	50.5	41.5	104.5	85.5	96	17	191.5	130.5	31.5	49	34.5	125	77	83.5	65.5	77	91.5	16.5	23.5	160.5	151.5	101	131.5	199.5	217	103.5	185.5	48	513.5	107	137	84.5
D37_01499	STMMW_13931	orf70	CDS	261	88	66	98	154	170	245	213	226	86	130	99	178	123	156	100	260	175	116	30	248	141	69	99	291	546	392	436	498	123	142	30	244	113	120	121	123	127	148	76	370	274	475	128	105	104
D37_01500	STMMW_13941	orf319	CDS	73	309	110	111	186	171	340	88	736	405	537	463	349	171	190	278	366	232	1077	453	883	676	186	91	207	738	465	605	554	1486	650	268	65	623	102	95	136	276	258	80	332	163	1544	285	238	234
D37_01501	STMMW_13951	orf242	CDS	53	110	58	47	98	86	117	76	238	87	135	105	854	419	442	381	118	108	1012	38	1149	744	126	77	165	253	133	165	163	323	170	95	61	199	55	48	84	107	94	45	140	119	619	168	186	124
D37_01502	STMMW_13961	ssrB	CDS	29.5	48	24	34	37.5	26.5	62.5	25	911.5	285.5	399.5	336	2891.5	1568.5	1633	1470	132	60	4252.5	58.5	3582	2611.5	705.5	15.5	931.5	231.5	100	109.5	91	663	193.5	570.5	19	90.5	34.5	42	43	28.5	25.5	38	52.5	64.5	1813	513	596	614
D37_01503	STMMW_13971	ssrA	CDS	37.5	130	32	29	66.5	77.5	122.5	72	1760.5	548.5	750.5	694	4459.5	2714.5	2923	2615	292	106	9943.5	158.5	4107	2932.5	691.5	32.5	1545.5	288.5	98	144.5	134	1223	482.5	1440.5	42	193.5	69.5	109	94	38.5	73.5	74	172.5	182.5	3558	1244	1337	1276
D37_01504	STMMW_13981	ssaB	CDS	3	2	2.5	0.5	3	3.5	3	1	58	15	33.5	27.5	2313.5	1751	2109.5	1703	2	4	2657	15	2773	2001	338.5	3	7.5	5.5	1.5	4	4.5	306.5	5.5	237	0	9.5	2	1	5	2	3	1	5.5	11.5	162.5	122.5	132.5	93
D37_01505	STMMW_13991	ssaC	CDS	8	10	2.5	6.5	10	2.5	10.5	16	261.5	51	94.5	73.5	6604	4539	5115	4480	27	9.5	5177	76	6984	6494.5	1153	4.5	60	47.5	24	21.5	35.5	961	47.5	121.5	9	27.5	9	7	20.5	15	15	6	11.5	49	551	378	400.5	338.5
D37_01506	STMMW_14001	ssaD	CDS	26.5	14.5	9	7.5	13.5	13.5	23	22	193.5	46.5	80.5	56.5	6072.5	4604.5	5143	4636.5	41	26.5	3719	50.5	6903	6770	1994.5	9	51.5	107	47	53	70	607.5	56	69	10	42	16.5	17	22	25.5	21	8	30	106.5	578.5	304	344	292.5
D37_01507	STMMW_14011	ssaE	CDS	8.5	28.5	2	3.5	9.5	12.5	25.5	13	470	78.5	170.5	111.5	7859	3306.5	4502.5	3386.5	19	37	14012	77.5	4775	3663.5	955	5.5	43	71	28.5	27.5	26	1813	33	5630.5	12	46	11.5	11	12.5	10.5	12	9	22	43	1735	320.5	476	390
D37_01508	STMMW_14021	sseA	CDS	10	25.5	13	11.5	7.5	8.5	28.5	14	488	135	191.5	163.5	8821	4264	4434.5	4102	35	26.5	12332	140.5	17373	12267.5	2786	2.5	37.5	71.5	43	26.5	39	2304	55	3921	5	31.5	12.5	19	23.5	7.5	32	9.5	25	39	1261	879.5	925.5	934.5
D37_01509	STMMW_14031	sseBa	CDS	18.5	25.5	16.5	10.5	18.5	17.5	38	27.5	628.5	183	249	229	13314.5	10131	11621	9955.25	44.5	48	13351	567.5	25597.5	22144	6165	24	54	149	90.5	92	131.5	2181	81.5	4073.5	22.5	60.5	16	37	39.5	19	32.5	21.5	45.5	76.5	1601.5	1166.5	1284	1259.5
D37_01510	STMMW_14041	sscA	CDS	15.5	10	8.5	2	12	11	32.5	18.5	278.5	62.5	104	100	5796.5	3951.5	4219.5	3539.75	24.5	33.5	6816.5	105.5	12683	12101	1748	13.5	31	88	46.5	45.5	72.5	1030	60	973	18	38.5	12	15.5	22.5	16	18.5	8	49.5	54.5	850.5	419	542	389
D37_01511	STMMW_14051	sseC	CDS	91.5	67	46	48	91	53.5	113.5	72	848.5	324	436.5	415.5	19143.5	17801.5	20442	17931.5	114.5	116	30907	95	42543.5	39659	12973	58.5	98.5	319	256	266.5	278	4642	175	2829	78	146.5	80.5	79.5	116	91	102	54.5	120.5	179	2193	1702.5	2029	1846
D37_01512	STMMW_14061	sseD	CDS	7.5	12	14	6.5	22	19.5	20.5	17.5	193.5	47	79.5	75	5102	3037	3488	2800	37	31.5	6543.5	22.5	10535	8575	1282.5	14	18.5	72.5	38	29.5	62	1007	39	335.5	12.5	39	22	12	22.5	12.5	17	17.5	28	40.5	744	327.5	366.5	350.5
D37_01513	STMMW_14071	sseE	CDS	11	5	5	10.5	12	4	25	9.5	97	35.5	51.5	44	2929.5	1757	2044	1653.5	28.5	7.5	3189	16	6253	5639.5	931.5	4.5	11.5	50	32	29	33	447	30.5	90	2	21	7	11	4	7	6	5	20.5	28.5	397	219	265	243.5
D37_01514	STMMW_14081	sscB	CDS	39.5	13	5	7	18	14	18.5	18.5	119	41.5	67	49.5	3088	1903.5	2234	1796	37.5	29	5502	104.5	4651	3744.5	611	12	18.5	71.5	31	44	69	828	32.5	93	35.5	38	8.5	10	12	19	16	10	24.5	25	465.5	244	273	243
D37_01515	STMMW_14091	sseF	CDS	8	12.5	16	7	12	11	20	19	77.5	9	23.5	27	1563	916	993.5	856	22	23.5	1869	16	2631	1988.5	293	8.5	8	69.5	22.5	27	44.5	468.5	33	29.5	8	18	10	18	11.5	9.5	17.5	15.5	12.5	69.5	279.5	57.5	83	74
D37_01516	STMMW_14101	sseG	CDS	28.5	48.5	30	18	42	90	35.5	35.5	90.5	18.5	54.5	36.5	1031	634.5	782.5	659	44.5	39.5	1051	21.5	1307	1385	155	21.5	36.5	70	32.5	58	41.5	330.5	46.5	88.5	22.5	71	40.5	20	49.5	40.5	139.5	44.5	57	57.5	238	80.5	89	78
D37_01517	STMMW_14111	ssaG	CDS	3.5	16	3	2	7	9	7.5	9	335	88.5	123.5	99	8466.5	3620	3812	3440	20	12.5	11007	40.5	7435.5	4835.5	1062	3	9	35	14	12	19.5	2111	20	2377.5	6	24.5	2.5	10	9	2.5	9.5	3.5	4	26	879	444	475	444
D37_01518	STMMW_14121	ssaH	CDS	4.5	8.5	2.5	3.5	1	2.5	4.5	6.5	208.5	44	63.5	67	6305.5	2594.5	2780.5	2524.5	5	12.5	6941.5	21.5	6026.5	4747.5	1053	1	7	17.5	7	3	14	1441.5	24	1126	2	21.5	3	9	7	4.5	14	2.5	2	25.5	578.5	318.5	355	295.5
D37_01519	STMMW_14131	ssaI	CDS	0	8.5	4.5	1.5	3	3	6.5	8.5	175	55	79	83	6860	3851	3915.5	3630	4.5	4.5	6841	10	7958.5	6099.5	1630	0	4	24.5	15	11.5	12.5	1422	6.5	969	2	19.5	0.5	10	12	3.5	5.5	2	0	19.5	478.5	415.5	423.5	437
D37_01520	STMMW_14141	ssaJ	CDS	6	15	4	7	7	3.5	6.5	17.5	569.5	141.5	228.5	226	16013.5	10443.5	11156	9859	13.5	10.5	15322	32	23306	18208.5	3371	6	15.5	69.5	38	26.5	56.5	2981.5	25.5	1350.5	3	31.5	4	10	19	22	15	4	9	63.5	1367.5	926	1007.5	887.5
D37_01521	STMMW_14151	STMMW_14151	CDS	9.5	13	8	5	14.5	11	13	20	281.5	66.5	97	86	5980	4714	4837	4373.5	23	16	5119	31	9221	8477.5	1408	10	33	63.5	37.5	39	44	1058	43	250.5	9	29	8	14.5	18	14.5	19	8	23	60.5	619.5	339	403.5	333.5
D37_01522	STMMW_14161	ssaK	CDS	5	11	0.5	5	16	6	8	7	281.5	44.5	70	73	6400.5	3879.5	4514.5	3840.5	11.5	7	6854.5	19.5	10141	9494.5	1202	3	10.5	39	23	15.5	31	1486	25.5	250	6	18.5	2.5	9.5	9.5	7	22	8.5	7.5	22	576	441.5	497	471
D37_01523	STMMW_ncRNA_104	STnc1220	ncRNA	0	7	0	2	2	7	8	1	31	15	12	10	13	4	10	11	9	1	107	228	5	9	6	0	45	5	2	5	3	85	10	14	0	13	10	0	5	1	21	3	1	2	85	18	30	20
D37_01524	STMMW_14171	ssaL	CDS	46.5	74	43.5	29	87.5	52	50	75.5	333	115	172.5	166	9488	8350.5	8911.5	7874.5	78.5	60	8458	72.5	15138.5	13888	3751	37	64	167	121.5	143.5	175.5	1857	120.5	272.5	46	148.5	51.5	40	74.5	100.38	66	34.5	88.5	118	960	702.5	740.5	748.5
D37_01525	STMMW_14181	ssaM	CDS	7.5	2	0.5	2	5.5	7	3.5	17.5	117.5	38.5	42	49.5	4741	3702.5	4039.5	3749	11	5	4579	20	5596.5	4713.5	941	1	5	27.5	18	12	22.5	817	15	259.5	2.5	12	2.5	3.5	7.5	2	7	2	7.5	28.5	391	269.5	274	242.5
D37_01526	STMMW_14191	ssaV	CDS	21.5	33.5	14	18.5	30	30	48	35.5	328	122	188	139	9550.5	8236.5	9065	7960.5	67.5	53	10329.5	32.5	12777.5	11554.5	2378.5	26	31.5	146.5	77	92.5	108	1973	69.5	91.5	20.5	62	45.5	50.5	46	38	47.5	31	57.5	153	1003.5	685	753.5	718.5
D37_01527	STMMW_14201	ssaN	CDS	36	30	47.5	30	45	15.5	97	60	266	126	167.5	138	6400.5	4459	5225	4253.5	77.5	62.5	6225.5	12	11012.5	9729	2190.5	48.5	16.5	167	135.5	132.5	168.5	800.5	94.5	95.5	41.5	46	50	55	57.5	48.5	31	22.5	80.5	164.5	893	508.5	618	558.5
D37_01528	STMMW_14211	ssaO	CDS	15.5	9	7.5	7	19.5	11	41.5	22.5	109	35	45	46	1964.5	1166	1405.5	1147.5	25	42.5	1687.5	11	3094.5	2648.5	355.5	24	7	96.5	38	42	44	252	57	15	14	29	25	21.5	22.5	12.5	20.5	11	59	42.5	303.5	146.5	180	155
D37_01529	STMMW_14221	ssaP	CDS	12.5	16.5	12.5	8	21	18.5	44	24.5	92	38.5	48	71.5	1497	1278.5	1401.5	1262.5	37	33	1629	33.5	2281	1960.5	313.5	21.5	10.5	90	41.5	44	64.5	266.5	64	32	6.5	40	26.5	24	17.5	15	28.5	25	43	61.5	267	130.5	161	115.5
D37_01530	STMMW_14231	ssaQ	CDS	43	71	39	32.5	80	56	136	47	209.5	81	124.5	125	2607.5	2125.5	2470.5	2023	105	90	2452.5	160	4758	3735	671	54	50.5	181.5	104	163	139.5	390	126	65.5	34	116	87.5	66.5	93	103	141.5	48.5	129.5	158	584	230	260.5	230
D37_01531	STMMW_14241	ssaR	CDS	10	17	19.5	14	24	11	27	32.5	225	76.5	101.5	101	8662.5	6652	7988	6689	40.5	28.5	11631	37	12316	10369	2396.5	12	15	62	24	53.5	57	1556.5	43	1565	12.5	53	19	16	19	50.5	26	7	34	56.5	750	360	525	430
D37_01532	STMMW_14251	ssaS	CDS	3	3	2.5	2	3	0	6	6	24.5	8.5	13.5	9	1464	1116.5	1206.5	1112.5	9.5	5	1716.5	0.5	2556.5	2048.5	313	3	3.5	9.5	5.5	5.5	16	245	4.5	26.5	2	4.5	2.5	1	3	9.5	3.5	0	10	14	108.5	62	71	62.5
D37_01533	STMMW_14261	ssaT	CDS	10.5	9	13	11	26.5	9	28	20	135.5	27	72	58	5517.5	4567.5	5310.5	4485	25.5	21	6979	31.5	5237	4402	992	16	27.5	56	30	38	40	1282	30.5	37.5	7.5	17	14.5	11	13.5	36.5	23.5	7	28	41	372	200.5	200.5	206.5
D37_01534	STMMW_14271	ssaU	CDS	14.5	19	10	19	33.5	17	42	30.5	135	51	39	59	2846	3420	3950	3457.5	28.5	37.5	2504.5	111	2801.5	2533.5	684.5	23	100	64.5	34.5	43	54	657.5	55	40	16	31.5	42	22	32.5	37.5	13	22	42	74.5	297.5	119.5	146.5	144
D37_01535	STMMW_14281	norM	CDS	211	190	157	141	253	114	286	308	698	160	217	191	289	223	269	232	545	178	530	435	376	327	129	119	99	341	310	385	372	411	593	61	296	361	250	133	165	386	72	123	394	437	1366	255	285	244
D37_01536	STMMW_14291	ribE	CDS	405	244	290	307	423	257	635	333	530	239	314	240	874	656	702	635	405	473	1197	58	2347	2270	634	302	290	605	509	539	527	512	378	199	412	417	244	236	258	466	137	290	695	562	956	239	293	236
D37_01537	STMMW_14301	cfa	CDS	139	1251	443	396	812	654	1735	400	1914	625	906	692	2145	892	790	891	711	843	3832	1169	2130	1525	265	352	1322	2596	1124	1095	1194	3746	1682	532	162	2619	486	383	451	802	306	328	2406	763	3123	547	648	519
D37_01538	STMMW_14311	ydhC	CDS	44	40	38	29	54	35	72	322	72	95	180	141	87	58	48	36	82	52	82	34	1728	1024	141	36	40	78	46	70	57	391	66	37	266	65	37	53	205	107	15	16	127	305	134	29	33	30
D37_01539	STMMW_14321	ydhB	CDS	32	42	53	24	76	34	110	62	101	56	74	68	85	45	65	43	67	62	109	27	137	94	57	40	82	129	75	85	105	119	70	92	36	56	69	62	72	54	61	50	139	103	257	58	84	49
D37_01540	STMMW_14331	purR	CDS	691	163.5	153	100	235	132	603	620.5	859	58.5	112	87	1476	705	847	693.5	701	636	627	103.5	662	667	255	456.5	169.5	2306.5	1550	1831.5	1806	252	748	394.5	769.5	165	179.5	75	114.5	334	81	47.5	843	952	2103	116	139.5	88
D37_01541	STMMW_ncRNA_105	STnc4220	ncRNA	221	101.5	39	35	68	94	122	178.5	458	27.5	42	38	756	169	209	177.5	306	305	392	95.5	98	62	46	193.5	94.5	755.5	237	283.5	276	197	293	329.5	194.5	73	48.5	26	35.5	57	35	18.5	139	286	726	25	25.5	17
D37_01542	STMMW_14332	ynhF	CDS	966	1257	1515	2122	2363	1508	1234	757	3280	3113	4455	2845	3688	2921	2936	2873	1517	834	7277	375	2551	1582	1046	536	1688	1957	1279	1310	1209	3000	1567	2986	350	1823	2815	2335	2995	1871	1832	3343	711	762	5941	1739	2122	2064
D37_01543	STMMW_14341	sodB	CDS	761	3545	2891	3790	3910	2658	954	996	6853	3778	4399	2893	2317	1351	1207	1187	1985	175	3178	46	755	497	373	736	1668	1179	1026	1042	784	560	3496	534	395	7394	3532	4316	3718	6522	2441.5	2199	1466	1229	11274	1933	2257	2134
D37_01544	STMMW_14351	ydhO	CDS	270	242	262	218	480	167	577	261	348	102	194	162	494	327	376	287	388	337	698	81	1139	599	105	245	194	459	266	401	382	382	407	33	307	505	185	211	269	333	117	145	609	361	681	117	134	114
D37_01545	STMMW_14361	ydhD	CDS	2705	554	567	511	836	593	2406	2275	1900	857	978	780	2988	2213	2373	2095	2244	953	2691	439	2063	1804	798	1511	1471	5337	4596	4537	3978	1974	1582	1185	2272	1074	428	463	533	1054	764	340	2897	3414	3911	597	600	605
D37_01546	STMMW_14371	rnt	CDS	360	148	288	202	526	118	499	578	404	86	154	139	435	424	497	419	412	374	502	33	700	540	196	275	285	774	779	877	839	350	436	76	451	379	256	186	239	558	120	109	851	761	774	121	125	89
D37_01547	STMMW_14381	gloA	CDS	223	347	285	304	437	376	714	260	609	279	419	362	635	404	365	347	393	392	838	231	558	497	129	249	408	917	525	595	614	941	495	544	244	590	311	329	332	544	443	261	779	478	1454	309	379	292
D37_01548	STMMW_14391	nemA	CDS	77	216	183	180	384	207	396	133	191	146	190	143	163	105	122	90	163	175	212	6	311	202	45	83	205	191	121	145	153	394	179	42	99	333	230	170	199	393	192	81	561	190	705	144	138	132
D37_01549	STMMW_14401	ydhM	CDS	89	157	113	55	180	222	204	102	171	44	86	64	126	56	91	59	123	152	281	62	239	117	74	69	355	143	98	101	108	590	168	278	152	334	173	131	190	353	192	155	330	196	448	87	109	79
D37_01550	STMMW_14411	ydhL	CDS	17	84	18	27	44	71	68	29	107	81	118	95	113	51	72	88	69	49	609	317	126	90	48	16	117	70	49	52	69	338	134	101	7	79	61	43	54	41	61	63	63	28	267	100	118	83
D37_01551	STMMW_14421	ydhF	CDS	339	158	204	182	338	410	590	234	348	153	232	196	260	106	129	114	289	321	258	183	280	209	58	210	213	350	177	228	251	317	232	101	283	321	225	221	268	489	321	266	626	385	798	145	212	148
D37_01552	STMMW_14431	sodCb	CDS	117	212	105	95	170	148	187	73	457	311	370	262	290	153	177	192	198	103	784	413	384	333	91	79	110	270	200	245	212	364	263	130	121	333	92	70	106	167	118	109	179	129	1033	311	353	291
D37_01553	STMMW_14441	STMMW_14441	CDS	91	69.5	55	57.5	119	60	181	173.5	142.5	40.5	73.5	58	187	156	198	151	117	157.5	286.5	14	370.5	298.5	122.5	137.5	51.5	263	187.5	265.5	262	136	132	16	100	115	74.5	47.5	75	186.41	36	48	235.5	261	312.5	56.5	60	36.5
D37_01554	STMMW_14451	ydhJ	CDS	68	47.5	48	47	96.5	44	131.5	135.5	91	25.5	44	47.5	167.5	142.5	169	135.5	88	102	225	15	475.5	393	117	84.5	42	203.5	109	171.5	171	134.5	91	25	73.5	89	50	36.5	51.5	93.5	38.5	33.5	168.5	208.5	203	32	27.5	32
D37_01555	STMMW_14461	ydhI	CDS	43	20	29	38.5	38.5	32	54.5	56	37.5	16	20.5	14.5	54.5	53.5	85	63.5	33	55.5	110.5	20	99	73.5	71.5	31	35.5	65.5	59.5	101	67	55.5	38	11	15.5	35	23.5	20	29.5	59.5	27.5	15.5	68	95.5	68.5	20.5	7.5	5.5
D37_01556	STMMW_14471	slyA	CDS	1369	2051	1305	1232	1888	954	948	482	5325	1735	2309	1824	2159	1195	1346	1358	1572	1347	4555	546	6424	4595	1563	588	530	1315	902	847	853	1326	2519	481	1590	3943	802	907	1019	1533	521	859	735	1249	8448	1618	1789	1618
D37_01557	STMMW_14481	slyB	CDS	901	917	665	676	1106	897	4703	1498	2780	1682	2962	1768	6629	3646	4250	3321	2116	1878	4661	3486	6256	6237	1229	1234	1775	5946	3576	4627	4626	2500	1792	1565	970	1651	891	834	943	1300	1711	900	6584	2372	7795	1953	2573	2283
D37_01558	STMMW_14491	anmK	CDS	80	109	89	80	117	74	118	88	161	83	99	81	239	150	150	130	104	109	247	18	339	264	107	58	30	245	153	187	186	164	169	61	83	170	93	85	91	184	88	61	151	120	386	69	86	67
D37_01559	STMMW_14501	mliC	CDS	94	143	139	118	209	158	177	77	230	111	153	117	192	105	145	120	161	169	175	25	227	136	97	81	329	252	156	174	188	256	185	83	111	247	162	134	187	234	154	112	195	175	384	90	85	89
D37_01560	STMMW_14511	pdxH	CDS	195	421	350	286	514	290	592	265	352	120	243	183	598	311	401	293	372	364	657	27	658	524	201	229	138	657	427	579	491	435	383	102	260	763	339	270	356	554	235	217	609	429	807	146	192	122
D37_01561	STMMW_14521	tyrS	CDS	1064	974	939	803	1471	645	2315	1446	1564	368	538	529	2055	1504	1637	1478	1423	1402	1266	88	2055	2168	591	930	597	3108	2644	2836	2684	886	1712	409	1327	1397	890	536	680	2119	375	416	2852	2618	2765	645	604	439
D37_01562	STMMW_14531	pdxY	CDS	314	270	274	174	418	157	705	226	254	76	158	97	444	257	341	282	278	451	296	8	290	315	61	269	53	493	320	370	367	144	367	47	334	456	156	104	115	387	99	57	533	368	523	91	100	75
D37_01563	STMMW_14541	gst	CDS	72	391	270	308	467	490	256	71	662	360	515	320	283	86	90	91	256	177	519	177	248	174	45	105	133	536	234	234	282	447	310	148	78	668	382	340	309	485	852	216	221	131	1636	197	240	206
D37_01564	STMMW_14551	tppB	CDS	1225	214	415	441	659	267	1868	1052	1296	613	825	660	172	86	89	83	1792	1386	1033	46	630	363	226	781	427	182	145	173	145	265	917	73	1385	500	384	312	370	967	268	231	2904	1797	3344	798	718	564
D37_01565	STMMW_14561	nth	CDS	305.5	123	54.5	31	84.5	78	242	339	261.5	54	110	73	460	193.5	249.5	182	270	203	550	190	716.5	429	135.5	160.5	70	555	291	425	354	407.5	282.5	101.5	450.5	125.5	30.5	37.5	71.5	108	55.5	18.5	442	589	376.5	51	39	37
D37_01566	STMMW_14571	rnfE	CDS	304	66.5	77.5	51.5	126.5	71.5	264.5	459.5	120.5	77.5	120	101	502	330	380	299	296.5	182.5	316	27.5	847	537.5	263.5	160.5	57.5	558	467	618.5	566.5	165.5	262	100.5	392	116.5	47	57	87	166	64.5	59.5	501.5	608	386	70.5	89	73
D37_01567	STMMW_14581	rnfG	CDS	192	43	40	30.5	96.5	40	213.5	311.5	78.5	50.5	77	67	297.5	219	260	202	200	126.5	225	21.5	597	345.5	155.5	135.5	66.5	456.5	314	477.5	442	98	186	65.5	238.5	69	29.5	35	56.5	125.5	59.5	25	382	491.5	278	60	47	34
D37_01568	STMMW_14591	rnfD	CDS	303	42	57	45	134.5	23.5	264.5	544	65	70	118	97.5	383	420	554	376.5	295.5	186	247	6	474	358	191.5	153	64	582.5	570	951	774.5	88.5	226	29.5	366	48	53.5	44.5	96.5	219	43	24.5	486.5	611	248.5	77.5	46	56
D37_01569	STMMW_14601	rnfC	CDS	943.5	134	189	109	351	118	842.5	1710.5	445.5	104.5	229.5	218.5	1029.5	1158	1585.5	1130	843	590.5	603.5	4.5	1123.5	878	520	528.5	168	1750.5	1817.5	2625.5	2565.5	329	709.5	68	1566.5	214.5	253	133	253.5	567	129	39	1686.5	2311.5	928	185	144	123.5
D37_01570	STMMW_14611	rnfB	CDS	350	56.5	71	30.5	104.5	53.5	261	609	311.5	41	105	68	552.5	432.5	604	431.5	376	286	354	9.5	571.5	542	117	220.5	112	762	619.5	826.5	780	239.5	327.5	32.5	700	111.5	108.5	47.5	51	216.5	54.5	30.5	503	983.5	390	34.5	47.5	34.5
D37_01571	STMMW_14621	rnfA	CDS	337	47	86	69.5	162.5	53.5	372	780.5	226.5	53.5	116.5	90	618.5	783	924	757	462	325.5	416.5	20	1265.5	1136	286	230.5	230	1053.5	1239	1420	1484.5	293	312.5	49.5	544.5	142	68	55.5	51	308	80	38	668.5	885.5	347	53.5	61.5	47
D37_01572	STMMW_14631	ydgK	CDS	411	146	278	155	490	120	300	634	298	81	183	141	827	1018	1117	949	421	342	747	49	1528	1291	252	322	282	930	957	1146	1215	341	360	162	409	285	229	155	249	763	290	124	553	856	603	69	83	57
D37_01573	STMMW_14641	ydgT	CDS	235	73	120	120	261	81	223	354	284	61	91	98	801	980	1094	869	249	243	606	57	1532	1258	524	176	108	713	727	899	809	267	216	27	208	150	141	129	144	308	85	82	332	517	434	65	80	71
D37_01574	STMMW_14642	blr	CDS	187	109	170	107	289	111	506	235	156	18	48	52	367	199	279	231	314	264	356	4	422	257	92	168	243	607	243	307	370	292	324	15	209	239	136	124	150	152	94	81	663	635	227	60	39	34
D37_01575	STMMW_14651	ydgJ	CDS	180	256	192	172	370	234	545	215	518	221	326	268	798	356	444	368	316	309	922	46	1091	971	264	190	139	814	496	599	632	548	381	252	171	466	254	221	307	256.5	346	176	568	361	1082	214	268	206
D37_01576	STMMW_14661	add	CDS	347	139	197	137	321	116	657	259	426	145	276	159	414	280	335	292	393	421	375	65	2015	1446	258	354	333	656	463	570	582	213	352	121	237	269	107	69	104	438	109	50	678	438	903	141	153	124
D37_01577	STMMW_ncRNA_106	STnc3500	ncRNA	11	41	11	10	14	32	20	6	31	17	27	24	32	15	23	27	20	12	127	83	21	11	11	3	42	31	13	22	29	132	23	107	17	47	9	9	17	19	12	29	22	12	63	22	17	17
D37_01578	STMMW_14671	ydgA	CDS	407	364	249	204	400	176	1050	483	931	282	397	317	903	808	826	800	731	517	783	453	2482	2041	441	379	390	1257	1058	1381	1288	434	972	253	477	569	258	251	273	410	162	172	1255	759	2288	417	486	460
D37_01579	STMMW_14681	manA	CDS	243	282	296	241	474	252	719	253	475	178	261	214	618	269	326	223	310	420	662	44	790	718	121	235	235	835	447	574	573	446	394	78	210	475	271	191	228	338	145	162	731	416	1101	183	225	183
D37_01580	STMMW_14691	fumA	CDS	358	441	411	450	598	877	1881	281	1887	1905	2875	2067	804	539	611	452	2734	352	552	129	3666	2299	434	620	596	1835	1326	1676	1592	778	1170	489	212	635	655	621	542	855	1837	213	1425	340	5556	1194	1250	992
D37_01581	STMMW_14701	fumC	CDS	129	342	181	207	307	466	485	141	1211	683	1186	923	506	262	306	278	978	231	819	146	2116	1500	229	167	266	818	578	653	696	586	592	234	98	483	344	305	330	437	991	240	640	213	2578	561	580	495
D37_01582	STMMW_14711	tus	CDS	74	42	43	26	61	41	96	58	116	47	72	69	88	60	48	35	95	84	98	130	126	106	40	46	383	174	76	77	89	118	159	80	56	54	34	30	44	72	57	21	112	77	269	45	27	26
D37_01583	STMMW_14721	rstB	CDS	58	30	32	44	87	31	113	55	91	29	50	21	196	144	144	127	60	96	142	21	173	171	40	37	58	303	225	272	261	83	92	15	57	75	48	34	43	82	28	32	157	103	168	33	33	14
D37_01584	STMMW_14731	STMMW_14731	CDS	4	12	4	2	7	14	7	11	19	8	12	10	36	14	13	10	17	7	81	56	60	54	15	7	7	22	14	11	20	41	18	9	7	19	6	6	6	6.07	6	3	10	48	77	11	13	13
D37_01585	STMMW_ncRNA_107	STnc3510	ncRNA	9	31	8.5	8	19.5	33.5	26.5	10	70	8.5	8	11	43.5	7.5	9.5	9.5	66	34	30.5	55	15.5	10.5	1	10	22	66.5	12.5	13.5	12	71	47	19.5	19	41	2.5	8.5	5	11	16	3.5	26	34	93.5	9	7.5	3.5
D37_01586	STMMW_14741	ompN	CDS	15	44	30.5	34	57.5	64.5	61.5	32	132	34.5	32	30	97.5	38.5	53.5	44.5	102	52	64.5	83	136.5	101.5	25	22	76	123.5	43.5	57.5	34	147	80	42.5	27	66	29.5	35.5	34	75.5	46	30.5	69	96	270.5	37	30.5	29.5
D37_01587	STMMW_14751	rstA	CDS	582	789	617	574	1315	538	1191	917	1588	323	553	469	3787	2835	3297	2614	1466	1042	3537	361	5079	3863	526	682	633	3759	2813	3569	3499	1807	1287	430	637	1623	455	511	642	1315	268	434	1672	1354	3290	669	777	524
D37_01588	STMMW_14761	ydgC	CDS	111	48	30	17	48	20	82	53	97	19	21	11	39	38	47	30	76	89	50	19	39	27	28	33	46	170	113	147	173	137	67	5	66	76	36	33	40	63	15	16	68	71	95	14	13	17
D37_01589	STMMW_14771	ydgI	CDS	459	32	32	24	43	42	106	890	114	30	62	46	138	132	143	152	256	52	257	126	189	143	74	102	61	151	151	194	203	112	126	26	853	65	33	20	38	114.5	42	27	364	1046	289	40	40	29
D37_01590	STMMW_14781	ydgH	CDS	1033	547	639	661	941	583	1502	646	1307	536	826	646	1004	602	714	607	1039	904	876	192	1317	1260	276	627	286	1527	1056	1217	1135	822	826	255	1205	939	611	564	670	1079	541	343	1840	1174	2838	570	682	587
D37_01591	STMMW_14791	pntA	CDS	396.5	744	624	736.5	1008.5	618	1307.5	819.5	1205	554.5	720.5	579.5	1118	987	1005.5	922	635.5	1007.5	503	58.5	2744	2565.5	506	463	229.5	3384	2227	2176	2249.5	651	1065.5	289	468.5	1223	664	649.5	790	1097.5	537	522.5	1670.5	1435.5	3279.5	592.5	694.5	569.5
D37_01592	STMMW_14801	pntB	CDS	399.5	709	680	885.5	1102.5	552	1388.5	894.5	1054	740.5	782.5	632.5	1065	1251	1309.5	1220	631.5	1014.5	459	83.5	2483	2106.5	506	534	256.5	3264	2385	2409	2307.5	724	945.5	382	458.5	1146	755	731.5	809	1398.5	446	504.5	1861.5	1387.5	3188.5	727.5	852.5	670.5
D37_01593	STMMW_14811	tqsA	CDS	85	87	52	49	105	83	87	86	144	41	75	66	95	44	47	70	104	75	173	65	211	99	66	38	168	169	92	129	129	264	128	43	40	125	47	36	59	122	51	72	71	110	249	62	71	48
D37_01594	STMMW_14821	ydgF	CDS	41	93	151.5	239.5	287	129	247	98.5	165	78	168.5	114.5	11	14	21	15	166	105.5	54.5	15	134.5	87.5	37.5	65.5	575.5	175	110	160.5	126.5	53	316	5	29	177	249	208	178	459.5	104.5	142.5	187	153.5	310	70	68	54.5
D37_01595	STMMW_14831	ydgE	CDS	12	41	83.5	127.5	196	47	77	52.5	103	48	75.5	92.5	7	7	13	6	72	50.5	6.5	4	50.5	18.5	26.5	26.5	201.5	63	50	83.5	47.5	8	155	2	13	81	163	104	99	247.5	44.5	67.5	63	41.5	159	49	53	33.5
D37_01596	STMMW_14841	STMMW_14841	CDS	30	158	54	67	57	101	121	38	367	294	417	288	120	138	144	118	140	75	225	199	4277	2002	560	36	115	164	66	80	79	309	309	131	36	291	86	91	110	120	259	91	110	84	960	230	292	260
D37_01597	STMMW_14851	asr	CDS	15	13	25	10	24	17	28	13	32	13	26	13	4905	2791	3688	2764	13	24	861	22	25973	12682	5825	11	40	105	62	97	95	244	13	363	12	43	22	25	27	68	53	24	26	23	80	22	16	9
D37_01598	STMMW_ncRNA_108	STnc3480	ncRNA	406	47	34	23	32	60	68	111	163	29	53	37	80	37	30	32	177	125	86	26	58	34	19	102	41	110	79	89	66	103	90	41	946	87	21	14	28	27	35	18	139	185	237	35	27	14
D37_01599	STMMW_14861	ynfM	CDS	43	242	75	68	129	39	82	57	149	78	113	88	269	212	232	239	88	67	388	69	949	839	284	33	138	228	180	307	232	1299	135	69	48	352	59	48	65	978	71	60	86	96	335	69	71	78
D37_01600	STMMW_14871	ynfL	CDS	26	40	20	25	47	31	64	39	89	37	55	43	66	30	48	28	65	68	82	12	161	100	45	19	84	122	48	65	78	147	79	25	44	87	29	30	26	55	19	32	94	62	230	41	46	24
D37_01601	STMMW_14881	mlc	CDS	310	385	228	234	370	555	788	381	985	520	738	630	859	455	559	480	495	274	843	75	492	343	255	135	193	1560	955	1172	1212	1373	171	360	160	767	257	319	358	760	748	410	771	598	2340	638	634	531
D37_01602	STMMW_14891	bioDb	CDS	47	963	322	387	534	1255	127	107	837	348	505	401	152	115	105	96	115	48	180	50	286	210	91	46	32	289	184	242	227	203	65	50	32	1498	152	211	208	1042	1213	875	169	173	1746	493	614	492
D37_01603	STMMW_14901	clcB	CDS	90	64	45	41	94	60	67	72	100	23	38	41	122	110	124	107	81	92	248	18	216	211	50	35	126	143	110	125	131	216	80	62	77	113	50	60	62	115	48	51	157	142	180	32	31	19
D37_01604	STMMW_14911	STMMW_14911	CDS	29	62.5	16	20	32	36	81	19.5	192	76	130.5	81	215.5	79	83.5	105	100.5	57	569	50	425.5	329	115	12	1273	157	94.5	131.5	82.5	227	305	55.5	29	131.5	30.5	21.5	46.5	31.5	50	13.5	75.5	58	420.5	71.5	75.5	68.5
D37_01605	STMMW_14921	STMMW_14921	CDS	7	20.5	7	6	13	8.5	20.5	5.5	42	21.5	58	38.5	39.5	20	18.5	33.5	24	13	109.5	21.5	67	67	28	9	597.5	53.5	25	34.5	34.5	60	113	26.5	6	30.5	9.5	9.5	10.5	14.5	19.5	7	19.5	12	138.5	35.5	23.5	32
D37_01606	STMMW_14931	STMMW_14931	CDS	8	12	1	1	3.5	4.5	28	5	41	36.5	50	48	47	19	21	22	40.5	11	105	15.5	93	84	37	6.5	1124	43	25	40	35	44.5	157	13	9	25	5.5	7	5	2	6.5	3.5	26	14	147	31	26	29.5
D37_01607	STMMW_14941	STMMW_14941	CDS	7	9	3	7	6.5	7	26.5	4	54	40	54.5	59.5	52	23	29	37.5	38	12	184.5	168	83.5	71	56	3.5	1253.5	44.5	37.5	38	30	76.5	172	28	1	36	11.5	6	6	15	10	10	10	22	165	35	18	18
D37_01608	STMMW_14951	ynfI	CDS	68.5	222.5	145.5	137	255	111.5	236	112	187	60.5	77	67	187	105.5	142.5	126	119	112.5	192	33	361	387	139	85	82.5	258.5	181.5	191	223.5	164	162.5	56.5	79	281.5	136.5	122.5	159	317.5	99	84	269.5	215.5	356.5	93	88	71.5
D37_01609	STMMW_14961	STMMW_14961	CDS	43.5	223.25	154.75	167	266	132.5	100.5	128	200.25	48.75	91.25	67.75	140.5	108.25	109.25	84.75	105	97.5	256	14.5	637	337.25	124	63	74	193	129.25	164.5	152	150	148	123.5	44	239.75	172	125.75	174.75	274.58	176	80	126.25	165.75	346.5	53.5	62.25	40.25
D37_01610	STMMW_14971	STMMW_14971	CDS	3	124.5	83.5	111	139.5	66.25	4	3.75	44.5	17.25	13.25	18.5	7.5	6.5	1.75	4.25	3.25	0.5	10.25	1	13.75	13.75	4.75	1	6	5.25	7	9.5	5	4.5	6.5	4.5	0.5	144.5	106	81	85.5	175	53.5	70.75	2.25	10.5	66	15	21.5	22.25
D37_01611	STMMW_14981	dmsA2	CDS	17	379.75	255.75	230	381	120.75	18	17.25	185.25	35.5	49	53.75	23	24.25	23	19	26.25	13	63.75	14	60.75	44.5	20.25	13	9.5	55.25	17.75	39	19	41	45.5	19	10	469.75	301	244.75	230.75	378.75	70.5	145.75	33	27.25	168	43.5	83.25	58.5
D37_01612	STMMW_14991	dmsA1	CDS	30	449	275	272	379	247	32	41	349	137	183	129	43	24	30	24	52	31	103	33	156	76	39	23	60	89	41	47	52	77	55	46	30	519	264	195	181	467	147	359	43	58	331	135	201	169
D37_01613	STMMW_15001	ynfD	CDS	35	73	65	63	121	92	140	68	183	143	214	137	168	71	87	81	113	95	351	238	328	237	66	51	125	218	141	152	145	180	175	127	43	137	122	95	122	113	92	110	106	60	435	116	128	143
D37_01614	STMMW_15011	ynfC	CDS	115	163	105	131	205	181	246	94	313	161	259	187	209	122	159	127	216	190	261	590	311	221	87	78	139	355	199	205	218	513	233	256	141	272	151	130	197	281	266	147	279	204	747	162	179	169
D37_01615	STMMW_15021	speG	CDS	323.5	575.5	487.5	408.5	819.5	371	1106.5	418.5	765	396	602.5	492.5	382	272	305.5	244.5	786	740	460	30	870.5	571	138	534	312.5	861.5	454	553	621.5	535	680	261.5	359.5	1188.5	700.5	668.5	742.5	576.5	528	372.5	1128	877	1767.5	395.5	497	401.5
D37_01616	STMMW_15031	ynfB	CDS	168.5	259.5	329.5	284.5	486.5	177	548.5	249.5	434	299	395.5	372.5	261	225	234.5	188.5	409	307	367	55	718.5	496	167	255	129.5	493.5	388	441	446.5	260	362	248.5	148.5	471.5	414.5	378.5	473.5	403.5	365	203.5	665	447	985.5	243.5	299	247.5
D37_01617	STMMW_15041	ynfA	CDS	19	15	16	19	29	9	40	13	32	14	31	20	39	25	33	33	38	32	29	2	55	54	19	13	25	50	44	46	41	54	23	20	13	34	17	19	22	48	7	19	35	39	83	11	17	15
D37_01618	STMMW_15051	rspA	CDS	12	7	19	23	20.5	7.5	92	18	87.5	56	46.5	48.5	11	13	17	4	88	11	18	6	38.5	32.5	11	18	14	41.5	19	35	26	11	7	7	4	16	19.5	19	32.5	16	23.5	14	116.5	35.5	351	47.5	68.5	44.5
D37_01619	STMMW_15061	rspB	CDS	4	6	24	22	22.5	11.5	80	9	85.5	51	40.5	44.5	15	5	14	7	82	25	32	16	44.5	23.5	10	25	17	38.5	24	17	25	22	13	10	6	17	27.5	10	32.5	12	13.5	13	92.5	28.5	293	42.5	78.5	51.5
D37_01620	STMMW_15071	ydfJ	pseudogene	18	33	39	36	44	145	46	18	174	67	103	73	40	13	19	9	138	27	72	66	108	63	35	29	48	70	35	37	40	113	41	36	9	46	48	45	52	37	221	34	97	43	510	108	98	69
D37_01621	STMMW_15081	ydfI	CDS	45	96	63	46	113	63	112	43	176	62	103	63	203	117	119	99	109	78	304	37	549	409	177	60	38	178	93	107	107	202	104	58	43	120	77	62	81	76	82	56	171	107	426	96	82	53
D37_01622	STMMW_15091	ydfZ	CDS	14	521	233	334	416	200	29	45	475	224	178	164	94	38	50	35	40	11	97	5	167	63	30	21	25	53	36	41	63	65	106	43	14	881	551	694	639	485	104	322	32	61	935	122	169	144
D37_01623	STMMW_15101	ydfH	CDS	121	193	170	157	301	136	269	135	216	94	178	127	326	309	400	287	168	181	438	32	1353	869	279	115	124	404	364	456	488	312	224	73	107	321	154	118	169	403	148	67	294	188	458	121	117	75
D37_01624	STMMW_15111	ydfG	CDS	421	751	460	476	632	688	916	226	817	436	736	488	1501	775	900	711	546	487	2144	673	1413	1203	331	252	662	1599	986	1172	1184	1394	784	733	306	1187	532	489	498	824	826	436	720	370	2124	431	525	447
D37_01625	STMMW_15121	dcp	CDS	105	251	178	182	231	257	406	155	321	135	189	167	548	206	236	192	213	287	550	68	898	797	166	121	125	656	362	370	419	397	303	227	104	441	186	187	211	298	294	147	427	299	983	170	190	159
D37_01626	STMMW_15131	STMMW_15131	CDS	11	33	7	12	8	24	41	12	488	202	171	159	256	142	119	173	138	30	877	7700	175	151	47	8	406	159	99	117	90	234	87	72	17	58	4	21	8	21	11	14	15	28	1095	302	215	307
D37_01627	STMMW_15141	ydeJ	CDS	15	41	15	7	19	16	21	10	177	55	84	73	59	20	32	38	42	17	117	195	66	44	13	6	176	49	16	28	20	86	101	22	7	104	24	17	12	13	13	16	19	22	399	66	83	60
D37_01628	STMMW_15151	ydeI	CDS	7	72	15	19	34	25	41	7	360	200	268	191	136	48	69	68	78	20	400	229	182	156	49	7	199	88	61	55	42	116	169	45	8	127	35	29	17	20	20	37	26	20	678	195	204	213
D37_01629	STMMW_ncRNA_109	MgrR	ncRNA	5570	4556	619	502	1181	3118	5235	4075	11312	789	1637	1016	13093	2339	2941	2571	6667	3754	16949	7355	7655	7319	72	2479	4090	17354	2622	3452	3281	18849	3423	13789	7845	8205	236	139	359	1240	6514	472	10114	6568	15562	811	1049	788
D37_01630	STMMW_15161	ydeE	pseudogene	44	61	38	34	55	62	59	26	77	43	65	65	99	58	65	46	69	44	145	40	127	111	22	26	47	154	116	129	154	269	96	35	41	114	45	42	55	125	139	46	74	75	213	42	48	38
D37_01631	STMMW_15171	ydeD	CDS	76	51	40	33	56	44	123	49	107	46	61	45	139	114	120	106	112	92	148	11	165	113	42	47	58	265	160	211	181	237	127	29	57	77	44	36	33	99	41	20	126	103	261	63	56	49
D37_01632	STMMW_ncRNA_110	STnc2170	ncRNA	15.5	19	1.5	2	7.5	28.5	114	21	20	2	2	4	19	0.5	6	0.5	13	42.5	64	10	27.5	9	1.5	13.5	66.5	30.5	3.5	2.5	3.5	157.5	13.5	26.5	16	58.5	3	3.5	1	28	39.5	2	422.5	42	44	1	1	1.5
D37_01633	STMMW_15181	marB	CDS	20.5	28	18	16	24.5	44.5	168	51.5	27	12	7.5	12	36.5	11	19.5	8.5	21	89.5	87	13	134	38	13	29.5	127	46.5	19	14.5	20	217.5	25.5	30	23.5	83.5	20.5	17	20.5	127	45.5	14.5	655.5	95.5	71.5	2.5	3.5	3.5
D37_01634	STMMW_15191	marA	CDS	14.5	17.5	36.5	34.5	61	49.5	232.5	89.5	38.5	19	29	20.5	49.5	29.5	35	22	37	93.5	87	0.5	288.5	119.5	26.5	45.5	273.5	57	34	50.5	40	167	24	7.5	29	48	87	56.5	77.5	151	30	37	901	126	82.5	27	24.5	14.5
D37_01635	STMMW_15201	marR	CDS	29.5	30.5	53	25.5	90	78.5	205.5	124	34.5	5	18.5	14.5	48	33	37.5	22	42	162.5	111	14.5	277	162.5	13	52.5	414	71	33.5	46.5	41.5	272	34	7	32.5	92	102.5	62	94	243	33	66.5	742	137.5	64	13.5	16	14.5
D37_01636	STMMW_15211	marC	CDS	95	161	70	69	134	178	218	132	413	124	165	144	731	395	523	418	218	210	1379	196	2264	1575	545	84	292	442	273	316	335	460	254	207	123	282	87	77	115	119	246	106	306	210	749	149	150	109
D37_01637	STMMW_15221	sotB	CDS	104	95	45	28	85	21	76	143	73	10	27	17	546	386	521	390	78	143	983	12	373	360	76	70	69	500	380	506	512	724	179	114	186	219	57	31	59	84	42	21	107	250	133	15	21	9
D37_01638	STMMW_15231	yneJ	CDS	32	25	21	18	50	24	62	40	57	24	27	17	47	41	38	26	39	54	78	22	90	64	32	28	122	85	61	64	71	107	67	28	19	48	42	35	46	18	14	36	87	47	157	31	32	27
D37_01639	STMMW_15241	yneI	CDS	17	53	47	67	64	38	99	25	89	36	65	56	87	71	46	50	58	75	86	15	213	128	48	35	40	107	82	81	77	98	85	353	17	76	61	76	70	82	60	30	93	83	204	25	55	35
D37_01640	STMMW_15251	yneH	CDS	205.5	52.5	61.5	24.5	101	40.5	237	225	124.5	20.5	46.5	28	166	112.5	163.5	107.5	151.5	193	102.5	15	182.5	179.5	41	111	76	295	210	248.5	277.5	74	139.5	115.5	213.5	85	63	45	69.5	111.5	52	23.5	347.5	348.5	213	21.5	41.5	21
D37_01641	STMMW_15261	yneG	CDS	43.5	38.5	19.5	24.5	33	40.5	51	34	50.5	13.5	25.5	26	30	33.5	20.5	32.5	42.5	55	71.5	21	103.5	57.5	11	23	24	114	59	64.5	80.5	58	59.5	39.5	37.5	55	32	28	38.5	41.5	82	19.5	79.5	59.5	81	18.5	31.5	17
D37_01642	STMMW_15271	STMMW_15271	CDS	204	120	116	88	204	87	201	631	131	33	60	51	829	739	932	740	151	673	1115	31	275	252	129	328	195	1007	860	1153	1023	1148	387	89	365	160	125	53	92	201	48	41	254	849	167	38	33	28
D37_01643	STMMW_15281	STMMW_15281	CDS	14	22	9	10	10	19	31	11	31	13	18	17	44	22	21	16	15	25	72	14	70	32	30	11	32	40	28	25	33	62	29	36	10	41	13	16	6	13	17	13	36	23	111	15	11	22
D37_01644	STMMW_15291	STMMW_15291	CDS	60.5	48	39	32.5	63.5	55.5	98	58	82.5	26.5	45	20.5	122.5	63	69.5	58	82.5	88	130.5	37.5	76.5	38	51.5	34	143	124.5	84.5	106	123	173	68.5	66	41	66	48.5	50.5	50.5	48	87	64	101.5	96.5	193.5	51.5	38	42
D37_01645	STMMW_ncRNA_111	STnc3530	ncRNA	68.5	13	18	17.5	37.5	23.5	128	69	69.5	23.5	37	24.5	144.5	73	103.5	78	97.5	86	109.5	26.5	64.5	25	21.5	45	84	225.5	118.5	132	128	111	90.5	67	69	37	17.5	20.5	29.5	30	51	31	150.5	127.5	179.5	44.5	47	51
D37_01646	STMMW_15301	STMMW_15301	CDS	2	16.5	7	6	14.5	2.5	13.5	7	25	11	27.5	18	25.5	19.5	29.5	17	18.5	11.5	54.5	1	39	32	14.5	7.5	2.5	16	16.5	18	18	20	27	3	2	25.5	12.5	8.5	6.5	20	3	3	9	12.5	83.5	19.5	24.5	29
D37_01647	STMMW_15311	STMMW_15311	CDS	5.5	34.5	24	23.5	32.5	25	31.5	14	153	43	79.5	63.5	78.5	38	57.5	53	60.5	36	153	11	170.5	114.5	27	11	13	56.5	48.5	29.5	44.5	60	98.5	13.5	5	104	35	22.5	32.5	51	50	17	50.5	45.5	333	78.5	90.5	69
D37_01648	STMMW_15321	hyaF2	CDS	15.5	83.5	50.5	39.5	76	58.5	106.5	31	464.5	110	248	176	150	86.5	81	90.5	135.5	83.5	226.5	51	346.5	330	79	37	34.5	138.5	72	83	95	121.5	266.5	57.5	11	192	77	64	73.5	84.5	99	30	100	79	1000.5	195.5	240	226
D37_01649	STMMW_15331	hyaE2	CDS	2	29	8	6	18.5	9	27	17	156.5	45	69.5	46	59	27	30.5	25	51	21.5	86.5	6	122.5	121	24	4.5	6.5	40	13	30.5	19	23	81	4	7	61.5	14	13.5	18	21	3	2.5	37	16.5	354	67	82.5	60
D37_01650	STMMW_15341	STMMW_15341	CDS	5.5	29	7	7.5	14	5.5	13.5	10.5	115.5	31.5	49.5	38.5	32	22	16.5	16	26.5	11.5	45	3.5	98	82.5	20	9.5	5.5	25.5	18	13	19	7.5	64	3	2.5	45.5	8	11.5	13.5	12	8.5	8.5	25	16	239.5	38	43.5	34.5
D37_01651	STMMW_15351	hyaD2	CDS	11.5	65	34	32.5	57	29	58	34	328.5	146.5	208.5	166	83	67	54.5	56.5	117.5	57	156	6.5	280	231	61.5	27	14	95.5	47	51.5	51.5	64	227	21.5	13	121.5	41	41	58.5	48	22	21	96	54.5	834	245.5	252.5	209
D37_01652	STMMW_15361	hyaC2	CDS	21.5	114.5	39	36	63	44	62.5	28.5	398.5	173	313	216	139.5	76.5	85.5	74	135	58	175	26	356.5	332.5	96	19	36.5	105.5	39	75	60.5	92.5	250.5	40.5	21	232.5	46	51	66	63	52	31	94.5	63.5	1093	296	348	318.5
D37_01653	STMMW_15371	hyaB2	CDS	21.5	92.5	24.5	20	58	47.5	84	24	276.5	135.5	208.5	149.5	201.5	137	129.5	137.5	151.5	63.5	368.5	25	753.5	561	142	19	41.5	98.5	31.5	61.5	55.5	103.5	270.5	54.5	27	274	90.5	78	126.5	56.5	29.5	29	127	73	1223	284	260	247
D37_01654	STMMW_15381	hyaA2	CDS	7	44.5	20	12	38.5	23	89.5	25	175	84.5	162	100.5	165	90.5	80.5	85.5	117	35.5	278	15	560.5	467.5	150	20.5	35	45	23.5	25	21	43	231	21.5	9.5	174.5	212	110	171	32.11	21	28	159	80.5	922.5	206	196.5	178
D37_01655	STMMW_15391	STMMW_15391	CDS	20	81	63	45	119	70	129	41	138	68	82	74	331	185	200	155	88	100	527	97	1930	1469	359	38	369	82	40	49	64	131	115	104	23	223	156	132	144	123	96	205	250	136	401	117	172	126
D37_01656	STMMW_15401	STMMW_15401	CDS	328	371	282	247	443	364	423	233	469	226	359	253	507	221	281	245	243	385	611	55	654	383	116	254	210	664	438	445	504	993	296	459	293	622	291	277	346	484	513	316	438	395	931	176	226	170
D37_01657	STMMW_15411	STMMW_15411	CDS	6.5	17.5	55.5	64	76.5	41.5	94	17	145.5	54.5	86.5	78	221.5	134.5	143.5	107.5	109.5	65.5	241	41	1478	1497	232.5	39	28.5	57.5	36	53.5	43	71	35.5	27.5	12.5	42.5	40	58.5	49.5	78.5	25	51.5	103.5	33.5	409.5	68.5	78	69.5
D37_01658	STMMW_15421	STMMW_15421	CDS	10.5	11.5	35.5	59	49.5	18.5	94	15	110.5	81.5	107.5	84	179.5	193.5	211.5	179.5	75.5	41.5	199	29	1363	1364	310.5	23	31.5	53.5	42	52.5	51	47	28.5	21.5	3.5	25.5	45	44.5	46.5	55.5	17	37.5	127.5	46.5	307.5	63.5	100	69.5
D37_01659	STMMW_15431	pqaA	CDS	8	34	18	19	41	18	49	11	195	59	108	109	714	518	618	472	54	18	1431	90	3557	2081	685	10	63	101	70	90	82	228	49	112	3	42	39	25	38	18	18	35	38	38	416	147	163	136
D37_01660	STMMW_15441	STMMW_15441	CDS	15	25.5	19	16	23	19.5	31	20.5	27.5	6	18	19	105	67	86	54	33.5	27	244.5	20	249.5	137	44.5	20	31.5	69	41	50	53.5	84	37	27	19	20.5	21	15	27	37.5	20	16.5	21.5	77	98.5	6.5	8	5
D37_01661	STMMW_15451	STMMW_15451	CDS	19	6.5	8	3	10	7.5	44	19.5	15.5	9	18	12	38	18	23	19	29.5	31	24.5	12	125.5	71	40.5	14	53.5	39	27	25	38.5	6	40	2	10	11.5	6	3	7	18.5	3	0.5	37.5	70	82.5	10.5	10	13
D37_01662	STMMW_15461	STMMW_15461	CDS	65	78	38	34	50	113	179	104	184	58	69	47	120	66	72	54	119	147	164	347	157	92	53	89	160	226	77	86	102	284	138	187	63	99	93	65	122	106	120	65	135	172	351	61	63	54
D37_01663	STMMW_15471	STMMW_15471	pseudogene	46	96	18	35	38	26	87	43	249	60	87	74	791	433	441	466	103	81	4902	30	2621	1879	667	24	95	168	80	91	86	265	81	112	188	227	64	84	88	135	101	81	113	137	470	141	166	200
D37_01664	STMMW_15481	STMMW_15481	pseudogene	2	1	2	2	2	0	0	2	4	1	1	1	3	3	2	2	6	1	8	2	9	3	2	1	2	2	6	7	3	6	4	0	0	0	1	0	2	2	1	0	3	9	6	0	1	0
D37_01665	STMMW_ncRNA_112	IsrF	ncRNA	32.5	28.5	26.5	26.5	31	34.5	35.5	11.5	36.5	15	21.5	16	37	21	19	31.5	37	34.5	36.5	3.5	42	27	12.5	22.5	32.5	49.5	31	30	34	64	28.5	40	36	45.5	12.5	14.5	22	61.5	50.5	15	37.5	25.5	69	20	22.5	15
D37_01666	STMMW_15482	STMMW_15482	CDS	26.5	26.5	25.5	24.5	29	30.5	30.5	11.5	30.5	14	19.5	16	34	18	17	29.5	30	30.5	35.5	3.5	34	23	10.5	18.5	31.5	44.5	26	27	32	59	23.5	37	33	42.5	12.5	13.5	20	54.5	49.5	15	36.5	20.5	69	20	21.5	15
D37_01667	STMMW_15491	srgE	CDS	769	396	398	444	588	377	760	177	550	287	371	350	319	261	373	293	535	978	338	22	221	211	89	319	622	725	349	416	379	1165	464	106	657	410	172	211	210	387	181	166	349	273	732	153	130	150
D37_01668	STMMW_15501	STMMW_15501	CDS	41	42	42	50	84	34	99	53	136	41	76	48	88	47	54	45	76	52	106	24	126	80	16	45	29	184	104	116	112	131	81	26	37	74	30	34	49	74	63	34	102	85	284	34	48	35
D37_01669	STMMW_15511	STMMW_15511	CDS	28.5	26	35.5	26.5	54	34	49.5	42	67	33.5	59.5	40	54	37.5	46	36.5	52.5	41.5	80	18	169.5	104.5	24	26.5	14	86	59.5	76.5	84.5	62.5	43.5	32	29	33.5	50	32.5	40.5	70.5	43	24	56.5	111	189	33.5	37.5	23
D37_01670	STMMW_15521	STMMW_15521	CDS	34.5	30	36.5	30.5	74	56	54.5	41	81	30.5	50.5	36	67	37.5	53	37.5	51.5	51.5	103	25	180.5	119.5	26	30.5	30	104	65.5	85.5	70.5	121.5	55.5	41	29	52.5	44	36.5	51.5	93	82	35	54.5	81	181	30.5	22.5	18
D37_01671	STMMW_15531	STMMW_15531	CDS	64	142	67	76	128	89	127	42	541	212	270	228	639	292	242	347	251	101	1283	192	540	489	134	46	94	375	212	297	268	285	585	163	45	303	75	68	90	162	146	85	128	112	1411	248	255	243
D37_01672	STMMW_15541	STMMW_15541	CDS	19.5	125	30	26	44.5	36	86	18	357	157.5	230	169	410	178.5	171	177	178.5	58.5	843	157	272	209	70.5	23	78	226.5	97.5	126	122	207	527.5	54	15	199.5	33	28.5	32.5	53	37	37	65	69	1163.5	168	153.5	138
D37_01673	STMMW_15551	STMMW_15551	CDS	25.5	62	12	18	37.5	26	70	15	292	123.5	189	139	316	120.5	110	141	124.5	45.5	563	75	174	206	45.5	13	87	173.5	65.5	88	91	93	450.5	35	17	149.5	31	18.5	30.5	51	18	11	56	57	1009.5	99	133.5	101
D37_01674	STMMW_15561	STMMW_15561	CDS	5	58	10	10	24	11	26	5	94	45	55	52	104	59	35	66	51	11	208	62	79	43	18	6	33	45	39	38	37	72	113	31	5	114	10	9	8	125	20	7	17	13	232	37	34	45
D37_01675	STMMW_15571	hdeB	CDS	23	8383	1136	1824	1887	267	93	33	380	177	177	174	71	58	53	43	157	103	139	29	241	123	62	21	155	122	78	57	44	334	663	62	36	18658	1162	1493	1168	6490	90	849	73	97	644	156	156	166
D37_01676	STMMW_15581	osmC	CDS	22	263	31	37	43	76	106	18	845	213	313	231	477	148	103	166	175	66	1656	623	903	657	113	10	712	203	103	112	93	391	364	109	12	456	66	68	49	66	45	74	46	33	1158	243	293	317
D37_01677	STMMW_15591	yddX	CDS	21	100	41	55	45	24	78	16	117	51	52	47	152	46	35	47	43	44	401	336	59	30	33	17	3933	110	52	77	34	164	191	37	6	195	62	55	22	45	24	51	59	31	255	40	47	34
D37_01678	STMMW_15601	rpsV	CDS	118	793	305	457	381	328	469	34	2344	1082	958	726	1974	935	605	881	541	278	5750	1237	724	614	98	66	3909	993	630	699	440	1605	901	1330	116	1708	234	382	224	529	358	341	317	122	3289	333	308	318
D37_01679	STMMW_15611	sfcA	CDS	289	457	471	443	702	254	731	277	668	520	752	600	752	492	536	486	777	553	1089	80	1389	1146	301	337	204	956	714	814	722	518	842	120	366	870	501	380	472	633	251	190	736	512	2281	449	502	425
D37_01680	STMMW_15621	adhP	CDS	96	145	32	32	67	99	227	68	475	180	222	171	765	272	273	264	228	179	1385	139	748	634	82	58	116	349	240	231	241	238	281	236	131	307	47	52	49	114	106	80	275	150	801	204	221	194
D37_01681	STMMW_ncRNA_113	STnc3540	ncRNA	31	118.5	78.5	111	114	81.5	100	55.5	309	94.5	100.5	96	196	135	133	143.5	168	139.5	203	25.5	116.5	94.5	22.5	43	24.5	195	139.5	134.5	113	123.5	130.5	68.5	69.5	192	67.5	111	122.5	96	86	48	198	129	789	90.5	110.5	77.5
D37_01682	STMMW_15631	fdnI	CDS	43.5	212	244.5	296	377	179	165.5	110.5	507	300.5	332.5	324	239.5	166.5	172.5	168	237	161	250	27.5	261	188	74.5	65	39.5	252	179	184	160	158.5	181.5	86	90.5	326.5	235	325.5	440	270	238.5	117.5	262.5	232	1979.5	272.5	371	268.5
D37_01683	STMMW_15641	fdnH	CDS	10	167	267.5	179	417	170	86.5	54.5	281.5	297.5	430	356.5	38.5	27.5	40	34	104.5	55	34	4	180	122.5	38	35	11	62.5	58.5	54	61	41	95.5	19	25	281.5	253	231	514	242.5	250.5	85	81.5	204.5	2279	216.5	358.5	248
D37_01684	STMMW_15651	fdnG	CDS	93.5	672	760	658	1276.5	728	296	274.5	2177.5	1219.5	1640	1557.5	158	123.5	136	101	542	197	186.5	37	419	329.5	116	157	53.5	361	225	253.5	228.5	167.5	330.5	44.5	99	1040.5	717	724.5	1189	753.5	1046.5	292	385.5	672.5	11614	1215.5	1680	1205.5
D37_01685	STMMW_15661	yddG	CDS	19	38	27	36	51	24	35	30	76	23	24	26	45	34	34	23	41	24	26	5	51	41	9	14	7	85	52	69	56	23	21	6	18	45	16	12	17	72	28	11	44	63	192	17	20	24
D37_01686	STMMW_15671	ompD	CDS	9046.5	10066.5	21053	26984	30115	13716.5	34009	14595	28239.5	17011	19316.5	16109.5	2337	2891	3016	2380	8559	15922.5	262	393	7793.5	6387	556	17978	9041	29076	30564.5	25023.5	24235	492	2877.5	1416	14947.5	14365	22797.5	25401	24274	44108.5	20110	17626	29320	30443.5	68552	12784	14567	14211
D37_01687	STMMW_15681	STMMW_15681	CDS	42	54	87	86	171	25	85	108	91	31	36	29	16	15	17	13	69	22	3	11	55	40	8	58	8	97	109	101	137	4	26	0	69	103	80	66	78	320	36	18	114	148	288	26	27	28
D37_01688	STMMW_15691	smvA	CDS	272	69	51	47	87	118	127	140	160	78	107	96	141	144	128	132	129	401	231	70	281	225	121	60	618	243	162	196	191	124	245	38	253	99	59	46	77	328	88	68	217	192	574	156	134	122
D37_01689	STMMW_15701	STMMW_15701	CDS	719	251	152	124	262	441	476	427	518	170	293	210	544	194	244	211	469	773	872	250	492	343	157	248	1469	616	316	370	399	660	448	323	516	479	294	245	309	315	454	359	635	552	1159	227	222	165
D37_01690	STMMW_15711	narU	CDS	12	9	4	6	8	8	11	12	67	37	41	48	87	52	62	78	57	13	812	23	175	119	32	6	62	42	23	40	31	311	51	13	13	16	1	9	10	23	13	8	17	42	252	53	45	39
D37_01691	STMMW_15721	narZ	CDS	47.5	29	26	21.5	42	40.5	60.5	43.5	234	71	109.5	102.5	310	119	114	133	183	60.5	1617	39.5	276.5	229	53	23	100	162.5	74	98	100	241.5	193.5	61	49.5	106	34	22	38.5	43.5	59	27	83	71	896	133	111	96.5
D37_01692	STMMW_15731	narY	CDS	10.5	10	11	9.5	19.5	13.5	22.5	16.5	124.5	38.5	56	44	111.5	35.5	53.5	65.5	61	18.5	566.5	7	131.5	98	34.5	13	21	52.5	30	31	36.5	40	83	26	9	26	10	13	11.5	17	18.5	12.5	31	42.5	370	46	64.5	41
D37_01693	STMMW_15741	narW	CDS	3.5	8	1	6.5	9	2.5	9	4	60	25	28.5	19.5	65	17.5	19	35.5	28	8	413.5	8	72.5	48.5	8.5	3	10	36	14	14.5	15.5	34	28	13	6.5	16	3	4	3	9	3	2.5	11	16.5	230	30	19.5	19.5
D37_01694	STMMW_15751	narV	CDS	5.5	20	8	14	19.5	26	18	10	86	28.5	69	55	108.5	44	42.5	48	46	17	458.5	29	86.5	74.5	20	5	23	67	36	41.5	24	86.5	42	44	9	36	18	18	27	28	41	15	24	35	274.5	33	35.5	32
D37_01695	STMMW_15761	yddE	CDS	23	61	42	46	99	49	74	39	86	42	83	46	136	83	104	70	58	42	153	15	292	241	49	20	53	189	114	159	160	82	107	38	20	93	63	57	75	79	43	42	93	68	280	47	66	48
D37_01696	STMMW_15771	nhoA	CDS	63	82	67	60	108	43	96	55	169	63	95	77	148	112	138	111	100	67	171	4	509	446	117	49	36	145	136	186	160	113	176	16	73	178	31	35	47	170	43	27	80	99	317	65	85	73
D37_01697	STMMW_15781	steA	CDS	318	1510	484	557	845	905	1126	351	2046	1337	1716	1400	865	617	782	640	971	730	5894	331	6978	3731	2698	349	763	310	164	257	203	914	824	4099	268	2179	847	917	980	1133	1201	1192	1056	575	4279	1327	1726	1478
D37_01698	STMMW_15791	ansP	CDS	336	52	36	30	66	46	324	804	114	84	124	99	241	193	231	206	286	203	229	16	666	437	139	187	104	914	699	724	769	99	134	89	420	85	78	62	69	113	86	46	867	1096	282	71	69	34
D37_01699	STMMW_15801	STMMW_15801	CDS	18	11	4	8	16	20	47	28	21	10	12	20	10	7	19	10	12	34	13	6	92	59	45	18	29	31	28	49	58	33	17	13	45	18	27	25	31	25	33	32	59	53	35	15	13	13
D37_01700	STMMW_15811	STMMW_15811	CDS	334	70	34	26	48	61	2141	466	124	38	39	39	139	97	106	84	106	3454	104	255	4052	3329	895	288	147	1085	777	1056	978	290	214	221	951	140	58	29	37	99	128	20	959	891	261	39	37	24
D37_01701	STMMW_15821	yncD	CDS	56	124	58	33	48	57	273	49	289	146	223	181	244	141	134	170	215	156	493	72	183	202	43	37	427	200	120	137	128	265	606	58	38	232	78	51	65	68.11	72	47	273	87	820	153	171	144
D37_01702	STMMW_15831	yncC	CDS	37	87	11	12	20	30	96	81	211	22	29	24	94	32	40	58	95	63	162	209	97	78	30	25	138	94	40	35	35	276	395	52	32	226	11	9	6	33	15	19	77	106	464	55	52	44
D37_01703	STMMW_15841	yncB	CDS	154	353	165	163	276	157	292	124	838	367	569	444	689	366	378	472	429	223	1855	791	1020	792	297	110	382	465	330	384	382	542	735	149	137	842	190	161	174	375	212	180	246	238	2120	406	434	449
D37_01704	STMMW_15851	yncA	CDS	44.5	76	70.5	64.5	101	81.5	136.5	35.5	122	90	121	90.5	145	53	66.5	64.5	75	85.5	114	13	164.5	167.5	68.5	28	79	223.5	175.5	197.5	189	215	112	105	37	93	91.5	96.5	122.5	136.5	96.5	72.5	172.5	56.5	263	81.5	82	86.5
D37_01705	STMMW_15861	ydcZ	CDS	61.5	103	60.5	71.5	95	135.5	103.5	41.5	156	101	178	118.5	136	80	82.5	59.5	74	89.5	164	9	113.5	79.5	57.5	50	77	203.5	146.5	147.5	167	314	90	108	46	170	106.5	112.5	138.5	158.5	204.5	158.5	140.5	75.5	325	112.5	109	114.5
D37_01706	STMMW_15871	ydcY	CDS	126	78	152	152	187	79	180	82	159	120	187	142	189	155	170	147	93	78	259	46	185	105	86	55	118	186	220	271	244	128	77	155	113	179	227	159	227	220	135	157	171	173	291	98	114	117
D37_01707	STMMW_15881	srfA	CDS	489	283.5	626.5	388	1163.5	159.5	1369.5	973.5	1145.5	302	484.5	409.5	193.5	161	158	144	866	1008	227.5	6	111	75	19	677	326	1559	1350	1762.5	1660.5	111.5	1081	72.5	473	551.5	569.5	486	882	451	215	174.5	1728	983.5	2470.5	319.5	360.5	248
D37_01708	STMMW_15891	srfB	CDS	568.5	376	743.5	464.5	1268	154.5	1609	1229	1143.5	425	695	625	230	212.5	198.5	163	1108	1275	370.5	63	237	138	32	931.5	276.5	2257	1878	2438.5	2432	180	1496	161	668.5	722	709.5	680.5	1011	745	277	156	1867	1107	3072	403	410.5	339
D37_01709	STMMW_15901	srfC	CDS	384.5	314.5	385	256.5	720.5	144	1160.5	700.5	878	283	489.5	361.5	262.5	188.5	168.5	169	723	825	383	38	270	171	41	579.5	203.5	1517	1302	1701	1643.5	284.5	892	135.5	494.5	518.5	476	453.5	717	444	252	109.5	1096	620.5	1967.5	261.5	308	226
D37_01710	STMMW_15911	ydcX	CDS	56	64	47	53	89	49	31	126	45	20	25	13	91	112	121	103	82	48	149	32	435	223	88	47	37	104	103	138	126	185	59	84	74	114	61	63	65	325	67	44	62	174	103	11	18	11
D37_01711	STMMW_ncRNA_114	STnc1110	ncRNA	320	618	231	269	366	243	315	251	1936	722	993	758	644	359	349	449	733	365	1940	3297	216	163	46	212	313	819	565	651	553	1020	904	272	292	899	393	404	434	336	179	373	280	270	2592	676	783	575
D37_01712	STMMW_15921	ydcW	CDS	94	116	61	57	100	106	283	107	621	306	451	368	1121	601	760	587	270	187	2926	588	5038	4017	567	98	64	335	203	234	228	471	232	103	92	180	70	64	93	116	63	89	339	179	1697	366	351	278
D37_01713	STMMW_15931	ydcR	CDS	101	105	67	58	129	48	379	124	423	224	328	279	1279	779	936	735	251	204	2716	26	7545	6061	850	143	102	452	238	343	324	263	324	124	82	160	147	89	136	99	70	62	567	240	1249	313	364	279
D37_01714	STMMW_15941	pdgL	CDS	24	55	37	24	79	46	110	53	268	103	179	146	1268	711	767	679	112	64	2357	37	7613	4633	817	34	74	280	157	180	212	238	146	181	29	90	55	34	46	56	56	30	128	70	685	160	189	163
D37_01715	STMMW_15951	STMMW_15951	CDS	8	28	0.5	7	7.5	11	6	9.5	463	135	193.5	150	1694	970	982	965.5	47	12.5	2944.5	233	1858.5	1545.5	253	4	48.5	108	43.5	57	39.5	147	85.5	160	7	43.5	2.5	2	5	5	2	5	9	23	860	218	201.5	174.5
D37_01716	STMMW_15961	ugtL	CDS	24	92	20.5	19	44.5	16	29	31.5	1631	567	887.5	783	6052	2948	3440	3204.5	252	39.5	12911.5	573	5910.5	5164.5	1487	12	209.5	377	148.5	185	203.5	545	281.5	932	24	91.5	18.5	45	61	16	14	36	39	51	3110	1279	1511.5	1459.5
D37_01717	STMMW_15971	sifB	CDS	24	13	6	2	10	10	15	52	307	51	79	74	8441	8704	9618	8727	23	15	4572	91	12176	8399	1366	12	48	66	66	45	55	1310	34	168	16	25	10	2	8	10	18	6	15	49	483	187	215	199
D37_01718	STMMW_15981	yncJ	CDS	17	16	7	7	4	16	13	10	74	14	25	13	1257	1679	1975	1650	20	18	479	50	598	891	313	8	36	31	30	26	22	170	16	45	17	22	5	9	11	9	23	12	13	21	100	57	43	55
D37_01719	STMMW_15991	ydcP	CDS	345	207	252	184	425	167	772	619	508	113	173	153	459	307	322	281	717	420	386	40	647	487	99	443	208	1005	630	756	771	408	501	54	425	431	330	142	198	544	166	82	1137	1013	915	144	106	107
D37_01720	STMMW_16001	ydcN	CDS	115	122	108	69	122	116	172	148	92	52	101	63	114	68	84	65	120	175	111	7	217	133	59	97	205	185	117	157	180	327	93	99	113	193	119	82	134	208	128	79	280	178	285	56	55	49
D37_01721	STMMW_16011	STMMW_16011	CDS	123	252	103	112	170	167	315	198	242	57	74	60	330	147	160	135	235	369	178	40	175	133	59	163	850	460	191	192	229	1202	170	56	80	122	46	45	74	102	32	20	309	210	253	35	24	23
D37_01722	STMMW_16021	STMMW_16021	CDS	365	341	318	275	516	574	798	365	1452	537	952	690	332	193	228	177	684	446	659	804	648	441	151	233	135	842	426	522	508	877	472	327	303	579	460	421	509	436	611	431	841	435	3104	531	625	528
D37_01723	STMMW_16031	tehB	CDS	114	180.5	160.5	221	284	135.5	304	174.5	314	155	228	167.5	265	207.5	204.5	171.5	167.5	277.5	324	25.5	447.5	316	178.5	125.5	73.5	489.5	338.5	365.5	361.5	617.5	274	102.5	102.5	301	269	274	275	305.5	185.5	157	281.5	238	767.5	127	166.5	141
D37_01724	STMMW_16041	tehA	CDS	107	153.5	153.5	163	235	146.5	294	157.5	302	150	205	148.5	288	192.5	215.5	178.5	215.5	312.5	336	73.5	589.5	413	329.5	93.5	126.5	437.5	279.5	324.5	318.5	1245.5	221	129.5	108.5	250	243	236	274	326.5	196.5	153	306.5	226	643.5	161	186.5	171
D37_01725	STMMW_16051	ydcK	CDS	21	52	25	22	42	48	46	11	105	56	84	73	133	48	46	51	58	44	342	117	144	96	37	15	61	108	52	61	52	304	99	51	7	103	45	35	33	29	49	39	40	46	241	62	56	54
D37_01726	STMMW_16061	rimL	CDS	29	50	52	49	74	67	110	25	161	79	103	87	102	43	57	56	66	54	191	34	185	175	50	23	15	111	73	91	78	129	63	60	28	106	64	49	61	49	117	54	107	55	262	84	104	80
D37_01727	STMMW_16071	STMMW_16071	CDS	2	12.5	8	15.5	24	15	9.5	0	69	49	60	44.5	10.5	6	7.5	8	15	4.5	16.5	13.5	148	68	21.5	0.5	6	15	6	5	10	10.5	4	12	0	13	28	20.5	19.5	20.5	26.5	27.5	11	25.5	230.5	55	56.5	51
D37_01728	STMMW_16081	STMMW_16081	CDS	1	3.5	2	6.5	2	3	0.5	2	22	12	6	7.5	1.5	4	4.5	2	2	1.5	5.5	2.5	43	40	3.5	1.5	0	1	3	3	2	1.5	1	0	1	2	9	13.5	3.5	5.5	8.5	5.5	2	4.5	47.5	9	11.5	6
D37_01729	STMMW_16091	STMMW_16091	CDS	7.5	18	16.5	18	24.5	18.5	14	13	85.5	38.5	38	36	33	32.5	35.5	26	32.5	20.5	55.5	17.5	257.5	191	25.5	6	6	35	33.5	41	22.5	34	16.5	7.5	9.5	32.5	29.5	32	24.5	35.5	23	22	21.5	26.5	192.5	45	54	39.5
D37_01730	STMMW_16101	STMMW_16101	CDS	4.5	7	9.5	13	9.5	6.5	14	4	43.5	14.5	15	24	34	18.5	14.5	22	15.5	5.5	40.5	19.5	184.5	137	35.5	3	8	16	25.5	19	23.5	17	15.5	11.5	7.5	20.5	18.5	15	9.5	17.5	13	7	11.5	17.5	93.5	26	22	15.5
D37_01731	STMMW_ncRNA_115	RyjB	ncRNA	150	660	64	48	127	431	95	139	1850	124	299	172	1145	72	92	65	494	266	1107	1444	1726	1611	54	174	219	1295	235	351	377	1692	649	1096	210	1186	45	22	40	62	729	20	90	424	2406	81	118	83
D37_01732	STMMW_16111	STMMW_16111	CDS	1	8	8.5	10.5	14	9	8	5	35.5	11	25.5	14.5	16.5	13	21.5	12.5	13	8.5	41.5	8	130.5	66.5	20	6	4	22	16	10.5	8	16	13.5	4	2	13	32	23	10	19	13	14.5	17	13	83.5	13	11	18.5
D37_01733	STMMW_16121	STMMW_16121	CDS	1	13	4.5	14	15.5	6	7	4	48	15.5	24	24	30.5	22	14.5	12.5	10	9.5	33.5	2	150	95.5	9.5	5	2	18	14.5	12.5	28.5	12	22.5	4	5	30	22	25	22	25	13	10	12.5	6	97	13	15.5	19
D37_01734	STMMW_16131	STMMW_16131	CDS	20	45	22.5	21.5	36	67	47.5	19.5	115.5	29.5	41	37	105.5	42.5	48.5	41	63	62	207	30	303.5	215.5	43.5	22.5	33.5	96	40.5	59.5	47	225.5	62.5	118.5	21	115.5	62.5	54	69	54.5	87	33.5	51.5	41	267	30	31	30.5
D37_01735	STMMW_16141	aac	CDS	50	120	28.5	22	38.5	137	89.5	50.5	194	41	45.5	37.5	157.5	32.5	42.5	31	89	97	225	61	246	190.5	24	32.5	119.5	153	28	39.5	56.5	530.5	100.5	548.5	42	193.5	34.5	21	31	34.5	101	22	152	104	286.5	34	41.5	25
D37_01736	STMMW_16151	STMMW_16151	CDS	12	10	4	3	13	5	17	33	37	12	13	22	31	18	23	18	39.5	33	49.5	26	95	39.5	17.5	29.5	27	74.5	42	47.5	42	71.5	37.5	18	21.5	25.5	19.5	16.5	17	22.5	8	12	71.5	116	203.5	22	32.5	29
D37_01737	STMMW_16161	STMMW_16161	CDS	9	4	5	11	11	6	38	40	27	3	8	9	17	14	8	15	25.5	23	21.5	24	37	11.5	4.5	19.5	25	67.5	37	36.5	40	47.5	23.5	6	23.5	24.5	24.5	11.5	20	20.5	14	24	114.5	119	127.5	20	28.5	17
D37_01738	STMMW_16171	ydcG	CDS	286	252	295	288	471	210	939	450	887	295	419	426	468	248	257	262	675	743	505	70	466	395	96	444	198	1012	396	459	456	369	692	66	472	478	415	236	292	449	185	133	1230	915	1800	305	294	202
D37_01739	STMMW_16181	STMMW_16181	CDS	97	162	162.5	150	195.5	123	260	119	868	358.5	530.5	442.5	248	169	168	132	401.5	161.5	370.5	167	415.5	382.5	119	105	96	346	230	303	268.5	199.5	269	41	88	315	210	173	178	283.5	139	95	256.5	212	1588	305	350.5	243
D37_01740	STMMW_16191	STMMW_16191	CDS	49	140	136.5	133	211.5	199	304	37	1205	677.5	1013.5	806.5	99	43	45	47	441.5	45.5	206.5	487	638.5	370.5	69	40	49	89	59	73	81.5	112.5	171	30	15	273	202	229	246	288.5	253	202	258.5	73	2500	551	626.5	514
D37_01741	STMMW_16201	ydcI	CDS	146	28	20	13	32	29	790	104	698	218	441	322	568	386	462	350	1823	213	781	918	3479	1833	320	52	470	939	599	829	702	1803	928	1008	42	88	61	37	59	25	108	23	460	108	1373	207	146	141
D37_01742	STMMW_16211	trg	CDS	287	535	335	449	629	1814	1291	158	4982	1527	2244.5	1935	58	24	36	35	1544	371	149	103	231	79	52	283	140	1532	1005	988	1122	642	364	396	154	867	1082	1076	1230	1066	826	819	1236	162	7570	1119	1279	1044
D37_01743	STMMW_16221	adhC	CDS	204.5	97.5	128	107	234.5	100.5	326	216	281	126	223	167.5	357.5	203.5	282.5	222	211.5	157	704	61.5	775.5	468.5	229	119	132.5	386	294.5	317	353.5	331.5	282.5	639.5	174.5	166.5	118.5	122.5	152	204.5	70	94	544	376	768	95.5	123.5	98.5
D37_01744	STMMW_16231	STMMW_16231	CDS	172.5	36.5	75	55	143.5	25.5	210	164	98	31	44	48.5	85.5	66.5	104.5	74	117.5	86	128	7.5	187.5	153.5	112	70	144.5	202	152.5	167	182.5	88.5	133.5	1308.5	172.5	53.5	62.5	45.5	90	92.5	21	30	364	223	198	44.5	55.5	45.5
D37_01745	STMMW_16241	steB	CDS	12	87	20	28	70	6	12	16	941	226	306	367	150	181	236	216	145	9	179	66	671	338	188	6	45	96	46	69	53	127	148	32	16	77	51	49	50	37	19	9	18	41	1056	385	393	317
D37_01746	STMMW_16251	STMMW_16251	CDS	2	11	2	3	4	6	7	4	56	12	13	10	475	349	362	398	21	2	2678	19	1039	796	248	4	34	9	9	15	14	84	10	41	5	7	2	7	6	4	9	3	3	45	57	7	7	1
D37_01747	STMMW_16261	sseJ	CDS	7	6	6	3	7	9	4	9	75	19	25	24	7920	4508	4396	3837	11	12	11620	42	8948	6523	2128	3	48	36	26	19	29	1473	12	2364	6	16	4	4	6	5	12	3	7	40	208	128	157	167
D37_01748	STMMW_16271	STMMW_16271	CDS	19	7	8	5	11	3	22	23	19	5	19	19	121	84	121	92	18	25	109	13	115	61	55	17	17	57	58	51	80	66	10	25	16	12	9	5	7	7	13	8	29	39	39	13	3	7
D37_01749	STMMW_16281	STMMW_16281	CDS	51.5	22	15	10.5	44.5	7.5	59	48	182	66	93	71	4613	2301	2211	2198.5	90	84.5	1741.5	20	3063.5	2937	825	36.5	836	630.5	300	323	323	146	95.5	39	28	29	17.5	14	17	19.5	10.5	12	46	90.5	448.5	77	87	85
D37_01750	STMMW_16291	STMMW_16291	CDS	29.5	13	9.5	8.5	16.5	11.5	26	30	108.5	16	26	12	1826.5	723.5	664.5	663.5	55.5	30.5	835.5	40	644	728	184.5	13.5	372	314.5	117	118	113.5	131	52	51	30	33	7.5	0	7	17.5	6.5	2	42	59.5	206	29.5	31	15
D37_01751	STMMW_16301	STMMW_16301	CDS	9	0	1.5	3	5	2	10	6.5	13	11	8.5	5	453.5	314	292	280	5.5	5	149.5	8.5	332	334.5	99	4	97	90	45	60.5	49.5	34	12.5	8	4	3	1	4	0	4	2	1	4	11.5	41	9	12	8
D37_01752	STMMW_16311	STMMW_16311	CDS	3	6	1	2	6	5	4	3.5	9.5	3	3.5	8	211	174.5	175.5	186	12	12	116.5	14.5	161.5	140.5	50.5	2	21	46	39	32.5	41	34	11	5	6	8	5	1	4	8	4	3	5	32.5	50.5	4.5	8	1
D37_01753	STMMW_16321	STMMW_16321	pseudogene	18	24	10	4	17	18	19	28	101	34	44	45	267	165	163	140	30	24	556	82	338	272	93	9	84	127	58	90	84	174	45	60	28	31	13	9	10	24	30	7	42	60	126	26	9	22
D37_01754	STMMW_16331	STMMW_16331	CDS	249	56	127	117	205	55	303	471	720	471	789	622	685	842	826	753	725	369	185	26	464	452	216	376	263	3306	2781	3296	2911	148	418	93	157	90	217	152	169	98	67	93	173	609	1522	391	385	315
D37_01755	STMMW_ncRNA_116	RydC	ncRNA	1393	1962	108	218	186	5335	3666	3608	10599	373	463	392	10721	633	779	681	4023	3830	9911	13038	3125	2522	588	2814	3343	26699	791	750	668	37395	1810	22122	2706	4515	76	43	71	265	9198	66	6468	16217	18885	168	179	160
D37_01756	STMMW_16341	cybB	CDS	170	132	144	111	215	119	308	173	290	71	136	97	402	207	240	210	210	246	333	65	284	281	70	127	71	506	314	384	365	368	247	34	163	232	118	122	135	233	106	112	404	248	580	129	97	108
D37_01757	STMMW_16351	ydcF	CDS	141	145	98	100	165	100	270	172	232	118	196	138	174	126	118	109	184	181	300	39	309	214	88	125	102	345	227	285	291	196	217	61	205	265	124	129	153	268	353	88	385	334	618	151	179	134
D37_01758	STMMW_16361	hrpA	CDS	663	683	409	332	721	521	1203	937	1192	393	689	534	633	451	497	417	960	947	1053	641	1197	866	271	576	568	1546	951	1111	1160	1027	1334	665	1006	1397	648	521	652	1035	1177	344	2048	1771	3178	562	623	525
D37_01759	STMMW_16371	acpD	CDS	14	38	42	38	68	34	132	33	90	35	38	40	131	35	52	36	54	69	71	34	115	100	30	46	42	111	67	56	58	83	46	43	44	83	62	43	58	45	51	37	163	75	231	31	54	49
D37_01760	STMMW_16381	STMMW_16381	CDS	82	75	62	45	118	56	130	108	230	52	109	97	227	143	179	127	114	97	434	90	302	260	93	82	91	207	138	178	207	282	142	43	116	157	58	57	64	136	48	36	140	151	392	123	90	80
D37_01761	STMMW_16391	ydbL	CDS	36.5	27.5	28	18	38.5	15	62	46.5	67.5	19	36	32	53.5	56	65	58.5	45	27.5	76.5	15.5	142	93	46.5	18	18	94.5	65.5	89	83.5	81	51.5	13.5	40	47	33.5	19.5	28.5	56.5	13.5	19	76	46	108	22	24.5	19
D37_01762	STMMW_16401	ynbE	CDS	27.5	19.5	18	17.5	28.5	14.5	50	32.5	47	9.5	22.5	21	50.5	34	47.5	58.5	32	31.5	45.5	2.5	122.5	69	32	28.5	17.5	65	36.5	49	38.5	47.5	36.5	10	31	42.5	18.5	19.5	18	32	26	17	47.5	48	93.5	17.5	15.5	23.5
D37_01763	STMMW_16411	ydbH	CDS	318	299	164	197.5	290	169.5	369	366	414.5	123.5	258.5	187	698	625	800.5	606	335	369	913	67	1631.5	1187	438.5	282.5	183.5	634.5	398	530	498	705.5	392	167.5	455	532.5	245	168	239.5	511.5	279.5	153	519.5	571	834.5	136.5	161	130.5
D37_01764	STMMW_16421	ldhA	CDS	396	208	114	147	180	287	1337	307	476	178	249	215	751	350	386	305	238	1089	1451	283	920	708	183	587	636	559	200	184	213	1025	603	266	477	389	365	254	329	307	577	275	1132	574	1083	220	246	208
D37_01765	STMMW_16431	hslJ	CDS	83	62	64	42	87	35	144	82	112	44	74	56	104	92	100	84	49	114	122	79	216	204	117	94	161	85	86	88	99	117	145	59	82	135	102	66	76	142	70	33	205	141	203	42	52	27
D37_01766	STMMW_16441	STMMW_16441	CDS	27	61	44	55	95	60	130	23	163	96	164	146	159	104	96	79	85	47	282	10	220	256	52	27	51	126	129	152	131	64	95	3	30	111	55	80	68	111	43	50	194	72	382	86	133	89
D37_01767	STMMW_16451	STMMW_16451	CDS	50	42	18	8	29	28	46	51	67	24	35	38	56	31	29	26	48	49	269	87	131	96	16	22	140	39	19	19	25	266	95	115	33	37	25	16	30	12	53	31	79	44	103	50	70	45
D37_01768	STMMW_16461	nifJ	CDS	261	236	108	119	191	152	451	296	574	172	241	164	595	286	331	300	297	182	1616	238	1825	1701	241	182	275	486	273	329	335	877	957	212	281	519	151	113	164	262	127	89	995	450	900	134	175	126
D37_01769	STMMW_ncRNA_117	MicC	ncRNA	80	96	10	15	18	34	46	60	287	29	46	24	160	21	28	21	90	51	173	210	151	114	2	39	70	374	28	39	38	191	254	59	93	95	5	7	8	24	50	17	55	56	368	23	25	11
D37_01770	STMMW_16471	ynaF	CDS	142	2025	800	1348	1050	3095	822	56	3516	1625	1817	1408	117	48	50	64	900	255	143	137	1308	638	92	154	361	371	151	123	151	487	276	756	85	2948	2342	2792	1942	3253	4574	2805	610	122	6111	965	1172	1235
D37_01771	STMMW_16481	STMMW_16481	CDS	204	304	156	172	238	338	461	254	467	197	383	268	485	295	349	288	333	380	1249	132	385	437	157	197	497	837	429	516	455	1254	331	588	242	424	282	187	264	227	413	270	497	409	850	290	402	329
D37_01772	STMMW_16491	STMMW_16491	CDS	111	27	43	51	93	25	161	142	77	15	33	30	68	62	87	75	125	63	86	16	130	97	19	79	25	156	117	165	138	24	75	11	90	62	47	36	31	116	36	18	230	142	78	20	27	20
D37_01773	STMMW_16501	ydaO	CDS	284	78	106	89	219	69	280	349	286	64	117	75	329	227	298	209	298	230	295	32	475	358	84	216	69	458	294	379	382	193	213	46	317	148	171	103	92	327	91	48	382	473	477	64	81	53
D37_01774	STMMW_16511	dbpA	CDS	349	113	62	28	75	48	206	211	369	115	172	144	328	196	195	214	216	139	833	177	446	394	97	95	85	361	214	283	278	220	289	79	450	278	88	35	56	104.5	48	31	323	366	763	139	175	109
D37_01775	STMMW_ncRNA_118	FnrS	ncRNA	45	13977	2493	2872	4926	11943	101	20	4621	604	828	558	82	18	14	24	104	41	102	33	181	125	18	20	46	100	25	39	36	184	127	41	60	15074	1095	1082	1472	9018	10492	1716	115	53	5813	592	741	657
D37_01776	STMMW_16521	zntB	CDS	131	166	96	110	180	111	239	97	251	92	191	137	278	156	184	164	165	167	457	154	443	309	171	87	182	317	243	309	331	384	252	109	125	243	141	109	155	253	173	132	282	210	498	120	149	109
D37_01777	STMMW_16531	STMMW_16531	CDS	49	60	63	62	79	78	235	74	237	60	95	83	445	178	230	224	159	217	796	43	203	138	47	73	51	684	401	461	410	2515	204	123	46	129	51	60	65	69	81	60	256	158	453	70	84	65
D37_01778	STMMW_16541	ydaL	CDS	69	83	54	57	98	124	207	119	177	78	119	123	313	136	148	123	119	187	460	49	407	338	95	91	93	365	251	260	306	443	131	134	76	160	106	121	132	82	173	152	258	161	440	102	123	100
D37_01779	STMMW_16551	ogt	CDS	127	388	120	119	225	141	170	91	326	201	286	254	232	166	180	153	159	136	375	123	720	467	154	61	155	291	183	235	260	420	316	134	87	752	146	147	170	485	213	120	202	131	787	166	190	156
D37_01780	STMMW_16561	fnr	CDS	2783	767	717	525	1183	520	3553	2260	1781	866	1528	1053	2323	1427	1786	1605	2359	2070	3233	1057	4823	3234	693	1697	1555	4370	3077	3789	3695	3548	1797	2615	2518	1428	1010	837	1035	1464	993	398	4246	3042	4067	927	1110	1052
D37_01781	STMMW_16571	ydaA	CDS	622	1545	560	480	865	1523	1167	532	2339	1404	2419	1530	1134	575	655	554	1033	664	2500	1127	3766	2281	553	399	615	1579	928	1193	1225	2074	1036	1258	563	2339	850	830	918	1031	3484	1225	1233	715	5201	1493	1916	1798
D37_01782	STMMW_16581	ynaJ	CDS	483	379	155	248	267	384	938	361	1251	987	1161	839	777	599	672	648	758	910	1094	197	690	551	601	351	1063	1368	1127	1227	1096	1513	688	1187	405	761	630	657	714	160	877	565	697	672	2118	864	972	942
D37_01783	STMMW_16591	ynaI	CDS	87	174	140	173	261	160	216	96	292	90	140	124	172	108	118	89	143	181	244	40	363	230	79	101	121	224	111	116	107	356	131	119	114	326	143	136	184	196	196	160	294	276	459	100	125	101
D37_01784	STMMW_16601	STMMW_16601	CDS	67	145	59	62	94	324	155	62	226	80	91	80	156	63	84	69	122	111	189	73	159	95	51	59	240	207	119	93	126	269	127	118	72	304	132	90	113	148	276	265	214	114	373	85	85	68
D37_01785	STMMW_16611	STMMW_16611	CDS	42	151	43	85	59	776	98	46	78	36	52	39	46	16	22	22	42	54	52	149	132	74	48	29	423	71	38	49	53	46	55	34	41	262	141	108	89	492	929	666	102	76	163	23	41	22
D37_01786	STMMW_16621	STMMW_16621	CDS	0	4	1	2	2	3	3	6	17	8	5	5	23	4	5	4	5	5	16	12	24	5	3	4	36	17	7	8	5	25	10	11	3	5	3	3	3	3	4	6	12	11	35	5	5	6
D37_01787	STMMW_16631	STMMW_16631	CDS	3	4	2	2	3	8	7	4	18.5	3	7	3	15	4	8.5	8	7	8.5	57	23	32	13	13.5	2	53.5	23	11	8	6	52	18	3	3	11	5	3	2	6	3	3	6	18	45	6	3	3
D37_01788	STMMW_16641	STMMW_16641	CDS	5	12	3	1	8	7	9	8	24.5	4	15	5	15	8	21.5	8	15	5.5	34	3	72	40	22.5	4	11.5	21	20	12	27	35	23	11	5	24	8	8	4	14	9	7	17	58	105	14	13	8
[truncated: 3,417 more rows]
[truncated: 56 more columns]

## Sheet: Table S5
Table S5: TPM values for all processed RNA-seq samples shown in Figures 3 and 4 (strains 4/74, D23580, and D37712).
[truncated: 5,206 more rows]
[truncated: 56 more columns]

[truncated: 7 more sheets: Table S6 ESP TPM values, Table S6 NoO2 TPM values, Table S6 NonSPI2 TPM values, Table S6 InSPI2 TPM values, Table S6 log2FC figure, Table S7, Table S8]
